# Supplementary material for: Novel insights into RNP granules by employing the trypanosome's microtubule skeleton as a molecular sieve
Source: Nucleic Acids Res. 2015 Jul 17;43(16):8013–32. doi: 10.1093/nar/gkv731 (PMC4652759; doi:10.1093/nar/gkv731)
Supplement: SUPPLEMENTARY DATA [file supp_gkv731_nar-00751-y-2015-File013.xlsx]

## Sheet: All proteins
Protein.IDs		Majority.protein.IDs	Peptide.counts..all.	Peptide.counts..razor.unique.	Peptide.counts..unique.	Fasta.headers	Number.of.proteins	Peptides	Razor...unique.peptides	Unique.peptides	Mol..weight..kDa.	Experiment.No0145_control	Experiment.No0145_induced	Experiment.No0182_control	Experiment.No0182_induced	Experiment.No0202_control	Experiment.No0202_induced	PEP	LFQ.intensity.No0145_control	LFQ.intensity.No0145_induced	LFQ.intensity.No0182_control	LFQ.intensity.No0182_induced	LFQ.intensity.No0202_control	LFQ.intensity.No0202_induced	MS.MS.Count.No0145_control	MS.MS.Count.No0145_induced	MS.MS.Count.No0182_control	MS.MS.Count.No0182_induced	MS.MS.Count.No0202_control	MS.MS.Count.No0202_induced	id	log10.Intensity.No0145_control	log10.Intensity.No0145_induced	log10.Intensity.No0182_control	log10.Intensity.No0182_induced	log10.Intensity.No0202_control	log10.Intensity.No0202_induced	ori.log10.Intensity.No0145_control	ori.log10.Intensity.No0145_induced	ori.log10.Intensity.No0182_control	ori.log10.Intensity.No0182_induced	ori.log10.Intensity.No0202_control	ori.log10.Intensity.No0202_induced	log2.Ratio.Intensity.No0145_induced.vs.control	log2.Ratio.Intensity.No0182_induced.vs.control	log2.Ratio.Intensity.No0202_induced.vs.control	norm.log2.Ratio.Intensity.No0145_induced.vs.control	norm.log2.Ratio.Intensity.No0182_induced.vs.control	norm.log2.Ratio.Intensity.No0202_induced.vs.control
Tb927.7.4520;Tb11.v5.0265	hypothetical, conserved, thioredoxin_8 (?)	Tb927.7.4520;Tb11.v5.0265	6;6	6;6	1;1	>Tb927.7.4520 | organism=Trypanosoma_brucei_TREU927 | product=hypothetical protein, conserved | location=Tb927_07_v5.1:1203703-1204308(-) | length=201 | sequence_SO=chromosome | SO=protein_coding;>Tb11.v5.0265 | organism=Trypanosoma_brucei_TREU927 | produc	2	6	6	1	22.315			1	10	1	10	6.5371e-24	0	0	0	29953000	0	37001000	0	0	0	3	0	9	182			4.65956	6.87946	5.13203	7.3324			4.69247	6.68334	5.13424	7.62414		7.37436	7.3095		7.54943	7.51024
Tb927.10.9910;Tb427.10.9910	hypothetical, conserved, PSP1 domain	Tb927.10.9910;Tb427.10.9910	15;14	15;14	15;14	>Tb927.10.9910 | organism=Trypanosoma_brucei_TREU927 | product=hypothetical protein, conserved | location=Tb927_10_v5.1:2448024-2449373(+) | length=449 | sequence_SO=chromosome | SO=protein_coding;>Tb427.10.9910 | organism=Trypanosoma_brucei_Lister_strain_	2	15	15	15	48.986	1	10	6	16	1	27	9.3237e-203	0	59715000	4396800	41468000	0	99312000	0	6	0	9	0	16	3118	4.86243	7.40517	6.36406	7.72726	5.44008	8.09206	4.81595	7.00436	6.46156	7.56556	5.51911	8.37484	8.4468	4.52845	8.8097	8.64843	4.70352	9.01045
Tb927.2.4580;Tb427.02.4580	hypothetical, conserved, UNC119, GMP phosphodiesterase, delta subunit	Tb927.2.4580;Tb427.02.4580	5;5	5;5	5;5	>Tb927.2.4580 | organism=Trypanosoma_brucei_TREU927 | product=UNC119 | location=Tb927_02_v5.1:814961-815551(-) | length=196 | sequence_SO=chromosome | SO=protein_coding;>Tb427.02.4580 | organism=Trypanosoma_brucei_Lister_strain_427 | product=hypothetical p	2	5	5	5	22.66			1	9		11	1.4434e-50	0	0	0	15368000	0	28792000	0	0	0	3	0	6	386			4.21869	6.52102	5.3739	7.24671			4.30835	6.34914		7.54389		7.64815	6.22134		7.82323	6.42209
Tb927.8.7170;Tb427.08.7170	inositol polyphosphate 1-phosphatase, putative	Tb927.8.7170;Tb427.08.7170	7;7	7;7	7;7	>Tb927.8.7170 | organism=Trypanosoma_brucei_TREU927 | product=inositol polyphosphate 1-phosphatase, putative | location=Tb927_08_v5.1:2062780-2063952(+) | length=390 | sequence_SO=chromosome | SO=protein_coding;>Tb427.08.7170 | organism=Trypanosoma_brucei_	2	7	7	7	42.081				7	1	11	3.7462e-26	0	0	0	13478000	0	15636000	0	0	0	4	0	7	1507			5.06324	7.02245	4.78588	6.99622				6.81688	4.76982	7.30062		6.50834	7.3426		6.68341	7.54335
Tb927.8.1870;Tb427.08.1870	Golgi/lysosome glycoprotein 1 (tGLP1)	Tb927.8.1870;Tb427.08.1870	4;4	4;4	4;4	>Tb927.8.1870 | organism=Trypanosoma_brucei_TREU927 | product=Golgi/lysosome glycoprotein 1 (tGLP1) | location=Tb927_08_v5.1:610606-612456(-) | length=616 | sequence_SO=chromosome | SO=protein_coding;>Tb427.08.1870 | organism=Trypanosoma_brucei_Lister_stra	2	4	4	4	67.597			1	11		6	4.8162e-36	0	0	0	20467000	0	0	0	0	0	4	0	2	1335			5.28402	7.42167	5.02471	7.04401			5.29778	7.23442		7.3505		7.10112	6.70797		7.27619	6.90872
Tb927.5.4500;Tb427.05.4500;Tb05.5K5.150	ras-like small GTPase, putative (TbSAR1)	Tb927.5.4500;Tb427.05.4500;Tb05.5K5.150	5;5;5	5;5;5	5;5;5	>Tb927.5.4500 | organism=Trypanosoma_brucei_TREU927 | product=ras-like small GTPase, putative (TbSAR1) | location=Tb927_05_v5.1:1383483-1384100(-) | length=194 | sequence_SO=chromosome | SO=protein_coding;>Tb427.05.4500 | organism=Trypanosoma_brucei_Lister	3	5	5	5	21.771		1	1	8	2	9	1.7174e-18	0	0	0	14771000	0	19962000	0	0	0	4	0	6	119			4.54197	6.69487	4.80664	6.79674			4.66148	6.5133	4.7844	7.1025		7.15179	6.61096		7.32687	6.8117
Tb927.11.16760;Tb427tmp.01.8510	T-complex protein 1, alpha	Tb927.11.16760;Tb427tmp.01.8510	19;19	19;19	19;19	>Tb927.11.16760 | organism=Trypanosoma_brucei_TREU927 | product=T-complex protein 1, alpha subunit, putative (TCP-1-alpha) | location=Tb927_11_v5.1:4458329-4460458(-) | length=505 | sequence_SO=chromosome | SO=protein_coding;>Tb427tmp.01.8510 | organism=Tr	2	19	19	19	54.623	1	6	8	94	7	60	2.0502e-123	0	26876000	1917500	132540000	2005000	85760000	0	4	0	29	0	22	2398	4.89231	7.25989	6.38816	8.31408	6.15091	8.01702	4.85989	6.8424	6.49693	8.1507	6.27342	8.29831	7.86495	6.39777	6.19905	8.06658	6.57284	6.3998
Tb927.4.2240;Tb427.04.2240	hypothetical, conserved, Aminotransferase class IV (?)	Tb927.4.2240;Tb427.04.2240	8;8	8;8	8;8	>Tb927.4.2240 | organism=Trypanosoma_brucei_TREU927 | product=hypothetical protein, conserved | location=Tb927_04_v5.1:581397-582569(+) | length=390 | sequence_SO=chromosome | SO=protein_coding;>Tb427.04.2240 | organism=Trypanosoma_brucei_Lister_strain_427	2	8	8	8	44.187			1	8	1	15	2.7904e-36	0	0	0	19335000	0	17066000	0	0	0	3	0	8	664			5.16218	7.05929	4.89912	7.07802			5.21187	6.8458	4.89111	7.38653		6.30207	7.23816		6.47715	7.43891
Tb427tmp.02.5400;Tb11.02.5400b;Tb11.02.5400	cystathionine beta-synthase, putative	Tb427tmp.02.5400;Tb11.02.5400b;Tb11.02.5400	10;10;10	10;10;10	10;10;10	>Tb427tmp.02.5400 | organism=Trypanosoma_brucei_Lister_strain_427 | product=cystathionine beta-synthase, putative | location=Tb427_11_01_v4:2083232-2084320(+) | length=362 | sequence_SO=chromosome | SO=protein_coding;>Tb11.02.5400b | organism=Trypanosoma_b	3	10	10	10	39.464			3	10	1	17	1.4509e-41	0	0	841500	21866000	0	25109000	0	0	0	5	0	11	138			5.40061	6.99926	4.8939	7.34918			5.42334	6.79795	4.89048	7.63863		5.31061	8.15625		5.48568	8.357
Tb427tmp.47.0004;Tb927.11.1450	2-oxoglutarate dehydrogenase E1 component, putative	Tb427tmp.47.0004;Tb927.11.1450	18;16	18;16	18;16	>Tb427tmp.47.0004 | organism=Trypanosoma_brucei_Lister_strain_427 | product=2-oxoglutarate dehydrogenase E1 component, putative | location=Tb427_11_01_v4:419596-422622(+) | length=1008 | sequence_SO=chromosome | SO=protein_coding;>Tb927.11.1450 | organism=	2	18	18	18	113.29	2	11	5	23	1	29	2.6448e-103	2758300	53385000	1841000	38261000	0	34187000	0	10	0	10	0	15	2979	5.25615	7.76333	6.61499	7.69707	5.30205	7.7486	5.17216	7.37579	6.71949	7.52831	5.37729	8.02942	8.32867	3.59459	8.12726	8.5303	3.76967	8.328
Tb427.07.1110	asparagine synthetase a, putative	Tb427.07.1110	7	7	1	>Tb427.07.1110 | organism=Trypanosoma_brucei_Lister_strain_427 | product=asparagine synthetase a, putative | location=Tb427_07_v4:288485-289540(+) | length=351 | sequence_SO=chromosome | SO=protein_coding	1	7	7	1	39.577			2	10	1	6	3.2967e-88	0	0	967240	30417000	0	17470000	0	0	0	4	0	6	1066			5.45178	7.1988	4.82114	7.09024			5.48309	7.01072	4.79001	7.39764		5.80346	7.53779		5.97853	7.73853
Tb927.11.14220;Tb427tmp.01.5820	hypothetical, conserved, RNA binding domain	Tb927.11.14220;Tb427tmp.01.5820	9;9	9;9	9;9	>Tb927.11.14220 | organism=Trypanosoma_brucei_TREU927 | product=hypothetical protein, conserved | location=Tb927_11_v5.1:3772204-3774039(+) | length=516 | sequence_SO=chromosome | SO=protein_coding;>Tb427tmp.01.5820 | organism=Trypanosoma_brucei_Lister_str	2	9	9	9	54.405	1	5	1	7	3	15	7.7687e-135	0	27555000	0	10318000	3577600	23704000	0	5	0	5	2	9	2308	4.59343	7.53946	5.27389	7.30698	6.60728	7.63434	4.55393	7.1389	5.29305	7.1232	6.70215	7.92328	9.78651	6.7538	3.41184	9.98814	6.92887	3.61258
Tb927.10.1500;Tb427.10.1500	methionyl-tRNA synthetase, putative (MetRS)	Tb927.10.1500;Tb427.10.1500	14;14	14;14	14;14	>Tb927.10.1500 | organism=Trypanosoma_brucei_TREU927 | product=methionyl-tRNA synthetase, putative (MetRS) | location=Tb927_10_v5.1:401714-404035(-) | length=773 | sequence_SO=chromosome | SO=protein_coding;>Tb427.10.1500 | organism=Trypanosoma_brucei_List	2	14	14	14	86.91		3	3	24	1	19	2.0157e-89	0	3350600	693800	64100000	0	7331100	0	2	0	10	0	8	1713	5.39337	7.06712	5.70977	7.83762	5.15919	7.34488		6.61296	5.77527	7.67344	5.18313	7.63404	5.56008	7.06857	7.26072	5.76171	7.24364	7.46146
Tb927.11.13780;Tb427tmp.01.5350	profilin	Tb927.11.13780;Tb427tmp.01.5350	5;5	5;5	5;5	>Tb927.11.13780 | organism=Trypanosoma_brucei_TREU927 | product=profilin | location=Tb927_11_v5.1:3673050-3673502(+) | length=150 | sequence_SO=chromosome | SO=protein_coding;>Tb427tmp.01.5350 | organism=Trypanosoma_brucei_Lister_strain_427 | product=profi	2	5	5	5	16.122			2	14		10	3.3137e-79	0	0	2013200	109730000	0	17258000	0	0	0	6	0	5	2286			5.12641	7.63525	5.59766	7.03669			5.18395	7.45315		7.34311		8.33419	4.78037		8.50926	4.98111
Tb927.10.12740	ZC3H35	Tb927.10.12740	14	2	2	>Tb927.10.12740 | organism=Trypanosoma_brucei_TREU927 | product=zinc finger protein family memeber, putative (ZC3H35) | location=Tb927_10_v5.1:3093176-3094600(-) | length=474 | sequence_SO=chromosome | SO=protein_coding	1	14	2	2	51.324	1	3		3			2.4651e-259	0	28028000	0	16094000	0	0	0	2	0	2	0	0	3046	4.84869	7.31148	5.85911	7.33195			4.80576	6.89382		7.14572			8.18121	4.8927		8.38284	5.06777
Tb927.3.3580;Tb427.03.3580	lipophosphoglycan biosynthetic protein, putative (LPG3)	Tb927.3.3580;Tb427.03.3580	6;6	6;6	6;6	>Tb927.3.3580 | organism=Trypanosoma_brucei_TREU927 | product=lipophosphoglycan biosynthetic protein, putative (LPG3) | location=Tb927_03_v5.1:1006678-1008999(+) | length=773 | sequence_SO=chromosome | SO=protein_coding;>Tb427.03.3580 | organism=Trypanosom	2	6	6	6	87.766			1	15		8	1.5886e-42	0	0	0	42490000	0	28850000	0	0	0	5	0	6	529			5.48375	7.7312	5.79725	7.46749			5.50857	7.57269		7.75794		7.46584	5.54843		7.64091	5.74918
Tb927.8.5780;Tb427.08.5780	phosphatase of regenerating liver-type phosphatase, putative	Tb927.8.5780;Tb427.08.5780	2;2	2;2	2;2	>Tb927.8.5780 | organism=Trypanosoma_brucei_TREU927 | product=phosphatase of regenerating liver-type phosphatase, putative | location=Tb927_08_v5.1:1707584-1708114(+) | length=176 | sequence_SO=chromosome | SO=protein_coding;>Tb427.08.5780 | organism=Trypa	2	2	2	2	19.422			2	3	1	5	5.1943e-10	0	0	455290	12933000	0	21645000	0	0	0	2	0	2	1454			5.19405	6.73815	4.33523	6.68094			5.23661	6.55689	4.16903	6.98088		5.12937	7.79227		5.30445	7.99301
Tb427.10.14930;Tb927.10.14930	ZC3H39	Tb427.10.14930;Tb927.10.14930	14;13	14;13	14;13	>Tb427.10.14930 | organism=Trypanosoma_brucei_Lister_strain_427 | product=hypothetical protein, conserved (ZC3H39) | location=Tb427_10_v5:3649760-3650617(+) | length=285 | sequence_SO=chromosome | SO=protein_coding;>Tb927.10.14930 | organism=Trypanosoma_br	2	14	14	14	31.509	3	12	5	20	4	38	1.912e-130	1291900	165650000	2563200	160360000	1365600	324220000	0	9	1	11	0	22	1709	6.17228	8.01623	6.24643	7.73176	5.76909	8.12981	5.85918	7.6362	6.33528	7.57352	5.83549	8.41224	6.12547	4.93414	7.84216	6.3271	5.10921	8.04291
Tb927.5.590;Tb427.05.590	protein phosphatase 1, regulatory subunit, putative	Tb927.5.590;Tb427.05.590	3;3	3;3	3;3	>Tb927.5.590 | organism=Trypanosoma_brucei_TREU927 | product=protein phosphatase 1, regulatory subunit, putative | location=Tb927_05_v5.1:240048-241259(-) | length=403 | sequence_SO=chromosome | SO=protein_coding;>Tb427.05.590 | organism=Trypanosoma_brucei	2	3	3	3	45.74			1	3	1	4	2.9622e-28	0	0	0	5991500	0	6754300	0	0	0	2	0	3	894			4.89978	6.61658	4.6312	6.61012			4.9321	6.43463	4.63268	6.91051		5.7031	6.57381		5.87817	6.77455
Tb927.5.1460;Tb427.05.1460	hypothetical, conserved, possible lysine decarboxylase	Tb927.5.1460;Tb427.05.1460	6;5	6;5	6;5	>Tb927.5.1460 | organism=Trypanosoma_brucei_TREU927 | product=hypothetical protein, conserved | location=Tb927_05_v5.1:520522-521502(-) | length=326 | sequence_SO=chromosome | SO=protein_coding;>Tb427.05.1460 | organism=Trypanosoma_brucei_Lister_strain_427	2	6	6	6	36.762		1	1	13	1	14	9.3634e-53	0	0	0	62853000	0	25544000	0	1	0	7	0	5	3305	5.54508	6.4309	4.8692	7.37871	4.84394	6.98786		5.95611	4.91175	7.19064	4.8376	7.29455	2.94263	8.3364	7.12194	3.14426	8.51147	7.32269
Tb427.10.1540;Tb927.10.1540	ZC3H30	Tb427.10.1540;Tb927.10.1540	9;8	9;8	9;8	>Tb427.10.1540 | organism=Trypanosoma_brucei_Lister_strain_427 | product=hypothetical protein, conserved (ZC3H30) | location=Tb427_10_v5:423056-424750(-) | length=564 | sequence_SO=chromosome | SO=protein_coding;>Tb927.10.1540 | organism=Trypanosoma_brucei	2	9	9	9	60.113	3	7	1	11	4	18	4.9345e-133	1102300	38279000	0	33094000	2081400	34748000	0	6	0	6	0	9	1728	6.08389	7.79427	5.38213	7.69642	6.31043	7.80558	5.803	7.39907	5.4049	7.52692	6.42284	8.08643	5.68176	7.68791	4.96676	5.88338	7.86298	5.1675
Tb427.05.1490;Tb927.5.1490	eIF4G1	Tb427.05.1490;Tb927.5.1490	34;31	34;31	34;31	>Tb427.05.1490 | organism=Trypanosoma_brucei_Lister_strain_427 | product=hypothetical protein, conserved | location=Tb427_05_v4:471392-474748(-) | length=1118 | sequence_SO=chromosome | SO=protein_coding;>Tb927.5.1490 | organism=Trypanosoma_brucei_TREU927	2	34	34	34	121.58	2	17	12	43	11	51	9.8416e-291	463700	78389000	2102500	268410000	1778100	87158000	0	13	0	29	0	28	788	5.48269	7.93898	6.63691	8.39726	6.91056	8.20709	5.34404	7.55828	6.75109	8.23053	7.00333	8.48424	8.1596	5.84774	4.30699	8.36123	6.02281	4.50773
Tb927.10.1060;Tb427.10.1060	T-complex protein 1, delta	Tb927.10.1060;Tb427.10.1060	29;28	29;28	29;28	>Tb927.10.1060 | organism=Trypanosoma_brucei_TREU927 | product=T-complex protein 1, delta subunit, putative (TCP-1-delta) | location=Tb927_10_v5.1:285416-287026(-) | length=536 | sequence_SO=chromosome | SO=protein_coding;>Tb427.10.1060 | organism=Trypanos	2	29	29	29	58.361	3	18	12	98	11	70	7.9421e-175	565750	55032000	2738900	185720000	2708100	136510000	0	11	0	26	0	33	3029	5.77753	7.7559	6.72623	8.43117	6.58281	8.40595	5.57305	7.36771	6.83635	8.266	6.67665	8.67575	6.57198	5.66368	6.05633	6.77361	5.83875	6.25707
Tb427.03.3850;Tb927.3.3850	Sec16	Tb427.03.3850;Tb927.3.3850	28;26	28;26	28;26	>Tb427.03.3850 | organism=Trypanosoma_brucei_Lister_strain_427 | product=hypothetical protein, conserved | location=Tb427_03_v4:1067562-1071725(+) | length=1387 | sequence_SO=chromosome | SO=protein_coding;>Tb927.3.3850 | organism=Trypanosoma_brucei_TREU92	2	28	28	28	146.8	4	51	11	27	6	38	2.7189e-161	282760	128660000	1741100	67000000	1096500	118840000	0	35	0	14	0	25	542	5.64733	8.11126	6.45383	7.71944	6.17998	7.93131	5.48058	7.72963	6.56264	7.5556	6.30326	8.21471	8.18501	4.20429	5.8178	8.38664	4.37936	6.01854
Tb927.9.9630;Tb427tmp.211.1220	hypothetical, conserved, TPR repeats, transmembrane domain predicted	Tb927.9.9630;Tb427tmp.211.1220	6;6	6;6	6;6	>Tb927.9.9630 | organism=Trypanosoma_brucei_TREU927 | product=hypothetical protein, conserved | location=Tb927_09_v5.1:1532826-1533893(-) | length=355 | sequence_SO=chromosome | SO=protein_coding;>Tb427tmp.211.1220 | organism=Trypanosoma_brucei_Lister_stra	2	6	6	6	38.92			1	14	3	15	4.9847e-28	0	0	0	43843000	994330	18687000	0	0	0	4	0	5	2834			5.3116	7.14775	5.21133	6.99918			5.32089	6.94643	5.24189	7.30294		6.09956	5.93909		6.27463	6.13984
Tb927.10.8190;Tb427.10.8190	T-complex protein 1, theta	Tb927.10.8190;Tb427.10.8190	21;21	21;21	21;21	>Tb927.10.8190 | organism=Trypanosoma_brucei_TREU927 | product=T-complex protein 1, theta subunit, putative,CCT-theta, putative (TCP-1-theta) | location=Tb927_10_v5.1:2036388-2038001(-) | length=537 | sequence_SO=chromosome | SO=protein_coding;>Tb427.10.81	2	21	21	21	58.081		5	11	54	8	36	7.2778e-137	0	15842000	2895600	108680000	2329200	81202000	0	4	0	20	0	19	1998	5.5794	7.43309	6.48697	8.1846	6.25099	8.09451		7.03443	6.59751	8.01402	6.3653	8.37566	6.15784	5.6394	6.12403	6.35947	5.81447	6.32478
Tb927.8.710;Tb427.08.710	DRBD17	Tb927.8.710;Tb427.08.710	9;9	9;9	9;9	>Tb927.8.710 | organism=Trypanosoma_brucei_TREU927 | product=RNA-binding protein, putative (DRBD17) | location=Tb927_08_v5.1:194424-198557(-) | length=1377 | sequence_SO=chromosome | SO=protein_coding;>Tb427.08.710 | organism=Trypanosoma_brucei_Lister_stra	2	9	9	9	149.48		4	2	9	1	7	6.3855e-43	0	0	2352000	20356000	0	9368900	0	2	0	6	0	5	1505	5.22267	6.7977	5.4795	7.20987	5.06063	7.14971		6.33872	5.50829	7.0182	5.0693	7.45145	5.23213	5.74817	6.93975	5.43376	5.92324	7.14049
Tb927.6.2360;Tb427.06.2360	adenosine kinase, putative	Tb927.6.2360;Tb427.06.2360	14;14	14;14	3;3	>Tb927.6.2360 | organism=Trypanosoma_brucei_TREU927 | product=adenosine kinase, putative | location=Tb927_06_v5.1:727282-728319(+) | length=345 | sequence_SO=chromosome | SO=protein_coding;>Tb427.06.2360 | organism=Trypanosoma_brucei_Lister_strain_427 | pr	2	14	14	3	37.958	3	18	8	12	4	23	6.5053e-98	699520	161720000	1651200	60144000	1564300	135780000	0	10	0	7	0	13	951	6.04096	8.03952	6.14111	7.56712	5.9491	7.91056	5.74824	7.65218	6.21085	7.38812	6.04344	8.19193	6.63907	4.73708	6.51584	6.8407	4.91215	6.71659
Tb927.11.7140;Tb427tmp.02.4990	RBP45	Tb927.11.7140;Tb427tmp.02.4990	9;9	9;9	9;9	>Tb927.11.7140 | organism=Trypanosoma_brucei_TREU927 | product=cell cycle sequence binding phosphoprotein (RBP45), putative | location=Tb927_11_v5.1:2000802-2001743(-) | length=313 | sequence_SO=chromosome | SO=protein_coding;>Tb427tmp.02.4990 | organism=T	2	9	9	9	35.476	3	6		6	2	19	1.1266e-87	737400	82111000	0	24055000	882360	55728000	0	4	0	3	0	14	2592	5.63472	7.53207	5.84189	7.0488	5.39706	7.6731	5.47467	7.1337		6.84011	5.46592	7.9596	6.30286	4.00929	7.56083	6.50449	4.18437	7.76158
Tb427tmp.01.4740;Tb927.11.13180	hypothetical, conserved, mitochondrial localization predicted	Tb427tmp.01.4740;Tb927.11.13180	13;12	13;12	13;12	>Tb427tmp.01.4740 | organism=Trypanosoma_brucei_Lister_strain_427 | product=hypothetical protein, conserved | location=Tb427_11_01_v4:3477372-3479054(-) | length=560 | sequence_SO=chromosome | SO=protein_coding;>Tb927.11.13180 | organism=Trypanosoma_brucei	2	13	13	13	61.266	1	8	4	39	5	39	1.529e-139	0	22789000	855440	41461000	2461500	53488000	0	5	0	12	0	16	2258	5.44395	7.32907	5.74749	7.74019	6.43337	7.9116	5.30839	6.92125	5.8276	7.5778	6.53743	8.19299	6.26224	6.6196	4.91055	6.46387	6.79468	5.1113
Tb427.10.7580;Tb927.10.7580	hypothetical, conserved, ARM repeat domain predicted	Tb427.10.7580;Tb927.10.7580	9;8	9;8	9;8	>Tb427.10.7580 | organism=Trypanosoma_brucei_Lister_strain_427 | product=hypothetical protein, conserved | location=Tb427_10_v5:1906272-1909304(-) | length=1010 | sequence_SO=chromosome | SO=protein_coding;>Tb927.10.7580 | organism=Trypanosoma_brucei_TREU9	2	9	9	9	111.46	1	3	1	3	4	8	6.8119e-52	0	0	0	7368200	898390	13122000	0	3	0	2	0	7	1972	4.78547	7.16099	4.93491	6.62921	5.95952	7.22482	4.73822	6.7233	4.97597	6.45139	6.05242	7.52197	7.89132	5.62834	4.20326	8.09295	5.80341	4.40401
Tb927.11.1900;Tb427tmp.42.0003	T-complex protein 1, beta	Tb927.11.1900;Tb427tmp.42.0003	24;23	24;23	24;23	>Tb927.11.1900 | organism=Trypanosoma_brucei_TREU927 | product=T-complex protein 1, beta subunit, putative | location=Tb927_11_v5.1:555971-557790(-) | length=529 | sequence_SO=chromosome | SO=protein_coding;>Tb427tmp.42.0003 | organism=Trypanosoma_brucei_L	2	24	24	24	58.057	3	17	17	86	5	73	1.5652e-219	736750	39553000	3044800	183900000	1941300	115090000	0	11	0	33	0	30	3154	5.81938	7.60026	6.71479	8.38007	6.4528	8.31354	5.60273	7.20542	6.82736	8.21373	6.55348	8.58901	5.91596	5.53193	6.18127	6.11759	5.707	6.38202
Tb927.10.6950;Tb927.10.6910;Tb427.10.6950;Tb427.10.6910;Tb11.v5.0496;Tb10.v4.0247	Sterol methyltransferase, putative	Tb927.10.6950;Tb927.10.6910;Tb427.10.6950;Tb427.10.6910;Tb11.v5.0496;Tb10.v4.0247	6;6;6;6;6;6	6;6;6;6;6;6	6;6;6;6;6;6	>Tb927.10.6950 | organism=Trypanosoma_brucei_TREU927 | product=sterol 24-c-methyltransferase, putative | location=Tb927_10_v5.1:1752628-1753707(+) | length=359 | sequence_SO=chromosome | SO=protein_coding;>Tb927.10.6910 | organism=Trypanosoma_brucei_TREU92	6	6	6	6	40.128			1	12	3	10	2.9918e-36	0	0	0	12650000	1380000	15655000	0	0	0	4	0	6	133			4.85525	6.8968	5.57005	7.01721			4.8895	6.69983	5.63124	7.32222		6.78188	4.80738		6.95696	5.00813
Tb927.11.7060;Tb427tmp.02.4910;Tb927.11.7080;Tb427tmp.02.4930	acidocalcisomal pyrophosphatase	Tb927.11.7060;Tb427tmp.02.4910;Tb927.11.7080;Tb427tmp.02.4930	8;8;6;6	8;8;6;6	8;8;6;6	>Tb927.11.7060 | organism=Trypanosoma_brucei_TREU927 | product=acidocalcisomal pyrophosphatase | location=Tb927_11_v5.1:1982959-1984203(-) | length=414 | sequence_SO=chromosome | SO=protein_coding;>Tb427tmp.02.4910 | organism=Trypanosoma_brucei_Lister_stra	4	8	8	8	47.329			3	13	1	9	7.9812e-42	0	0	4994700	39530000	0	16699000	0	0	0	6	0	6	2589			5.72264	7.4229	5.39159	7.1795			5.7921	7.23475	5.46174	7.48081		5.64816	5.93931		5.82323	6.14005
Tb927.10.12890;Tb427.10.12890	bifunctional aminoacyl-tRNA synthetase, putative	Tb927.10.12890;Tb427.10.12890	6;6	6;6	6;6	>Tb927.10.12890 | organism=Trypanosoma_brucei_TREU927 | product=bifunctional aminoacyl-tRNA synthetase, putative | location=Tb927_10_v5.1:3132295-3134721(-) | length=808 | sequence_SO=chromosome | SO=protein_coding;>Tb427.10.12890 | organism=Trypanosoma_br	2	6	6	6	90.96		2	3	15	2	8	2.4963e-30	0	0	449770	16816000	319120	12204000	0	1	0	6	0	5	1623	5.12979	6.68352	5.68978	7.38787	5.23953	7.19737		6.21365	5.74733	7.19921	5.27697	7.49549	5.16136	5.64095	6.50382	5.36299	5.81603	6.70456
Tb927.11.2650;Tb427tmp.02.0250	Hsp80	Tb927.11.2650;Tb427tmp.02.0250	25;24	24;23	24;23	>Tb927.11.2650 | organism=Trypanosoma_brucei_TREU927 | product=heat shock protein 84, putative | location=Tb927_11_v5.1:776838-779109(-) | length=753 | sequence_SO=chromosome | SO=protein_coding;>Tb427tmp.02.0250 | organism=Trypanosoma_brucei_Lister_strain	2	25	24	24	84.2	5	29	12	97	9	91	1.6248e-154	1243400	81043000	2686000	183870000	2641300	115660000	0	12	0	34	0	28	3168	6.22239	7.94298	6.74427	8.4497	6.37447	8.13541	5.90024	7.5604	6.8523	8.28046	6.47718	8.41601	5.71568	5.66531	5.84972	5.91731	5.84038	6.05046
Tb927.6.4960;Tb427.06.4960	ZC3H47	Tb927.6.4960;Tb427.06.4960	5;5	5;5	5;5	>Tb927.6.4960 | organism=Trypanosoma_brucei_TREU927 | product=zinc finger-domain protein, putative | location=Tb927_06_v5.1:1366188-1366973(+) | length=261 | sequence_SO=chromosome | SO=protein_coding;>Tb427.06.4960 | organism=Trypanosoma_brucei_Lister_str	2	5	5	5	29.178	1	1	3	3	1	8	1.3122e-35	0	0	1412600	33600000	0	28310000	0	1	0	3	0	6	1039	4.8986	6.76985	5.56591	6.83791	4.90818	6.94474	4.87088	6.31758	5.61007	6.64177	4.90183	7.25161	6.21616	4.2255	6.76532	6.41779	4.40057	6.96607
Tb927.8.4330;Tb427.08.4330	small GTP-binding protein Rab11 (RAB11)	Tb927.8.4330;Tb427.08.4330	5;5	5;5	5;5	>Tb927.8.4330 | organism=Trypanosoma_brucei_TREU927 | product=small GTP-binding protein Rab11 (RAB11) | location=Tb927_08_v5.1:1285929-1286579(-) | length=216 | sequence_SO=chromosome | SO=protein_coding;>Tb427.08.4330 | organism=Trypanosoma_brucei_Lister_	2	5	5	5	23.527	1	1	1	14	3	12	1.1874e-25	0	0	0	41262000	7171500	33614000	0	1	0	5	0	5	1402	4.54577	6.23101	5.0129	7.27637	5.77175	6.99821	4.52893	5.75381	5.06266	7.08736	5.83596	7.30214	5.59826	7.51909	4.07421	5.79989	7.69416	4.27496
Tb427.05.1580;Tb927.5.1580	ZC3H13	Tb427.05.1580;Tb927.5.1580	17;11	17;11	17;11	>Tb427.05.1580 | organism=Trypanosoma_brucei_Lister_strain_427 | product=hypothetical protein, conserved (ZC3H13) | location=Tb427_05_v4:497000-498700(-) | length=566 | sequence_SO=chromosome | SO=protein_coding;>Tb927.5.1580 | organism=Trypanosoma_brucei_	2	17	17	17	60.359	1	14	10	24	13	26	8.2947e-204	0	39562000	2306800	67020000	2879700	49695000	0	10	0	16	0	14	793	5.14354	7.66353	6.40634	7.92065	6.63858	7.70823	5.06573	7.25638	6.5124	7.75325	6.7233	7.98983	8.37125	5.03043	3.55329	8.57288	5.2055	3.75404
Tb927.8.890;Tb427.08.890	RAB1	Tb927.8.890;Tb427.08.890	6;6	6;6	5;5	>Tb927.8.890 | organism=Trypanosoma_brucei_TREU927 | product=small GTP-binding protein Rab1, putative | location=Tb927_08_v5.1:265034-266020(-) | length=208 | sequence_SO=chromosome | SO=protein_coding;>Tb427.08.890 | organism=Trypanosoma_brucei_Lister_str	2	6	6	5	22.714	1	5	6	25	4	32	3.5025e-30	0	24605000	2623900	96998000	4038100	87651000	0	3	0	14	1	17	1530	4.97959	6.73133	5.91258	7.52875	5.89219	7.60734	4.9297	6.26427	5.99827	7.35083	5.97376	7.89205	5.81915	5.36879	5.6976	6.02078	5.54386	5.89834
Tb927.11.3310	ubiquitin-conjugating enzyme, putative	Tb927.11.3310	3	3	3	>Tb927.11.3310 | organism=Trypanosoma_brucei_TREU927 | product=ubiquitin-conjugating enzyme, putative,ubiquitin-conjugating enzyme-like protein, putative | location=Tb927_11_v5.1:969346-969762(+) | length=138 | sequence_SO=chromosome | SO=protein_coding	1	3	3	3	15.654			1	4	1	4	3.6726e-11	0	0	0	28508000	0	17242000	0	0	0	3	0	2	3178			5.25517	7.2426	5.09282	6.48527			5.28044	7.04864	5.09875	6.77908		6.60208	4.62562		6.77716	4.82636
Tb427tmp.02.5580;Tb927.11.7590	hypothetical, conserved	Tb427tmp.02.5580;Tb927.11.7590	9;7	9;7	9;7	>Tb427tmp.02.5580 | organism=Trypanosoma_brucei_Lister_strain_427 | product=hypothetical protein, conserved | location=Tb427_11_01_v4:2125330-2128254(-) | length=974 | sequence_SO=chromosome | SO=protein_coding;>Tb927.11.7590 | organism=Trypanosoma_brucei_	2	9	9	9	109.84	1	10	1	8	4	11	1.4546e-65	0	20696000	0	16863000	3994800	9251300	0	7	0	5	0	6	2609	4.96171	7.48351	5.58026	7.0892	6.10205	7.11928	4.9142	7.07907	5.62411	6.87463	6.22477	7.42715	8.37724	5.01258	3.37918	8.57887	5.18765	3.57992
Tb927.5.1090;Tb427.05.1090	threonyl-tRNA synthetase, putative	Tb927.5.1090;Tb427.05.1090	15;15	15;15	15;15	>Tb927.5.1090 | organism=Trypanosoma_brucei_TREU927 | product=threonyl-tRNA synthetase, putative | location=Tb927_05_v5.1:409463-412112(+) | length=799 | sequence_SO=chromosome | SO=protein_coding;>Tb427.05.1090 | organism=Trypanosoma_brucei_Lister_strain_	2	15	15	15	90.983	1	8	7	42	2	9	4.8064e-83	0	30546000	2206300	51329000	1219300	18588000	0	6	0	14	0	5	778	5.40306	7.60703	6.4946	7.90169	5.91814	7.34051	5.29296	7.21104	6.60222	7.73695	6.00121	7.63126	7.32145	4.67425	4.72503	7.52308	4.84932	4.92577
Tb927.10.6050;Tb427.10.6050;Tb11.v5.0198;Tb11.v5.0197	clathrin heavy chain, putative	Tb927.10.6050;Tb427.10.6050;Tb11.v5.0198	38;38;25;13	38;38;25;13	38;38;25;13	>Tb927.10.6050 | organism=Trypanosoma_brucei_TREU927 | product=clathrin heavy chain (CHC) | location=Tb927_10_v5.1:1521816-1526927(-) | length=1703 | sequence_SO=chromosome | SO=protein_coding;>Tb427.10.6050 | organism=Trypanosoma_brucei_Lister_strain_427	4	38	38	38	190.62		22	16	91	9	44	6.4483e-201	0	48586000	3304600	212320000	4468700	118850000	0	10	0	40	0	25	1916	5.4094	7.45304	6.79893	8.29332	6.4089	7.88285		7.06047	6.89544	8.13351	6.50673	8.16646	6.7888	4.96428	4.89635	6.99043	5.13935	5.09709
Tb427tmp.02.4550	SAM dep. Methyltransferase, mRNA capping (?)	Tb427tmp.02.4550	37	37	5	>Tb427tmp.02.4550 | organism=Trypanosoma_brucei_Lister_strain_427 | product=hypothetical protein, conserved | location=Tb427_11_01_v4:1870527-1873700(-) | length=1057 | sequence_SO=chromosome | SO=protein_coding	1	37	37	5	117.63	9	32	19	61	27	69	0	1693100	156820000	7712700	361330000	6148300	257370000	0	21	2	35	0	45	2579	6.6142	8.44518	6.90574	8.51532	6.99838	8.54984	6.29511	8.11358	7.01191	8.34488	7.08365	8.81782	6.08239	5.34693	5.15382	6.28402	5.52201	5.35456
Tb927.11.14250;Tb427tmp.01.5860	T-complex protein 1, epsilon	Tb927.11.14250;Tb427tmp.01.5860	22;22	22;22	22;22	>Tb927.11.14250 | organism=Trypanosoma_brucei_TREU927 | product=T-complex protein 1, epsilon subunit, putative (TCP-1-epsilon) | location=Tb927_11_v5.1:3793465-3795081(+) | length=538 | sequence_SO=chromosome | SO=protein_coding;>Tb427tmp.01.5860 | organis	2	22	22	22	59.381	2	12	10	48	13	45	1.7674e-114	970570	64357000	2107100	64964000	2905400	96849000	0	9	0	18	0	20	2309	5.71123	7.75053	6.62342	8.06377	6.7388	8.22588	5.51804	7.35702	6.72882	7.88391	6.82155	8.49872	6.7744	4.78472	4.93996	6.97603	4.95979	5.14071
Tb927.11.3030;Tb427tmp.02.0530	phosphoribosylpyrophosphate synthetase, putative (PRS)	Tb927.11.3030;Tb427tmp.02.0530	11;11	11;11	11;11	>Tb927.11.3030 | organism=Trypanosoma_brucei_TREU927 | product=phosphoribosylpyrophosphate synthetase, putative (PRS) | location=Tb927_11_v5.1:873641-874711(-) | length=356 | sequence_SO=chromosome | SO=protein_coding;>Tb427tmp.02.0530 | organism=Trypanoso	2	11	11	11	39.402	1	3	3	8	4	19	8.9319e-81	0	5871300	1698800	57568000	2025300	47431000	0	2	0	5	0	13	2429	5.11374	6.96704	6.01281	7.41342	5.8798	7.58652	5.05591	6.50853	6.09524	7.22598	5.96696	7.87178	6.15651	4.65273	5.66959	6.35814	4.8278	5.87033
Tb427.07.3940;Tb927.7.3940	mitochondrial carrier protein,adenine nucleotide mitochondrial translocator, putative (MCP16)	Tb427.07.3940;Tb927.7.3940	5;4	5;4	5;4	>Tb427.07.3940 | organism=Trypanosoma_brucei_Lister_strain_427 | product=mitochondrial carrier protein, putative | location=Tb427_07_v4:1033160-1034155(+) | length=331 | sequence_SO=chromosome | SO=protein_coding;>Tb927.7.3940 | organism=Trypanosoma_brucei	2	5	5	5	36.311	2	4	1	11	1	4	1.5271e-33	1367600	19010000	0	38585000	0	10131000	0	3	0	5	0	3	1168	5.5896	7.02218	5.40534	7.2623	4.72994	6.3986	5.45381	6.57701	5.42825	7.07518	4.70358	6.69472	4.75892	6.16866	5.54316	4.96055	6.34373	5.74391
Tb927.8.3150;Tb427.08.3150	T-complex protein 1, gamma	Tb927.8.3150;Tb427.08.3150	30;29	30;29	30;29	>Tb927.8.3150 | organism=Trypanosoma_brucei_TREU927 | product=T-complex protein 1, gamma subunit, putative (TCP-1-gamma) | location=Tb927_08_v5.1:937585-939276(+) | length=556 | sequence_SO=chromosome | SO=protein_coding;>Tb427.08.3150 | organism=Trypanoso	2	30	30	30	60.817	6	16	10	107	15	67	2.2185e-173	745180	62212000	2184900	161210000	2531500	100560000	0	10	0	27	0	28	3392	6.17476	7.83501	6.60281	8.36178	6.70749	8.22886	5.85927	7.44026	6.70912	8.19797	6.78534	8.50084	5.51525	5.84319	5.05388	5.71688	6.01826	5.25463
Tb927.3.3560;Tb427.03.3560	U-box domain protein	Tb927.3.3560;Tb427.03.3560	5;5	5;5	5;5	>Tb927.3.3560 | organism=Trypanosoma_brucei_TREU927 | product=hypothetical protein, conserved | location=Tb927_03_v5.1:1001768-1003642(+) | length=624 | sequence_SO=chromosome | SO=protein_coding;>Tb427.03.3560 | organism=Trypanosoma_brucei_Lister_strain_4	2	5	5	5	69.087	1	8		8	3	11	7.3873e-25	0	14596000	0	14574000	1609100	16506000	0	4	0	3	0	4	528	4.80036	7.26737	5.9895	7.22229	5.96328	7.19785	4.76724	6.84721		7.02657	6.05729	7.49564	8.19523	4.09523	4.10115	8.39686	4.27031	4.30189
Tb927.11.6170;Tb427tmp.02.4040	SEC31	Tb927.11.6170;Tb427tmp.02.4040	18;17	18;17	18;17	>Tb927.11.6170 | organism=Trypanosoma_brucei_TREU927 | product=protein transport protein SEC31, putative,cytosolic coat protein, putative | location=Tb927_11_v5.1:1737795-1741490(-) | length=1231 | sequence_SO=chromosome | SO=protein_coding;>Tb427tmp.02.40	2	18	18	18	131.1		28	3	16	2	25	6.7056e-159	0	52680000	1363900	31729000	2250400	88033000	0	13	0	8	0	14	3206	6.54023	7.91895	6.04908	7.62112	5.77849	7.75588		7.52624	6.12678	7.4449	5.84083	8.03543	4.58002	5.22221	6.56874	4.78165	5.39729	6.76948
Tb927.7.3500;Tb427.07.3500	glutathione-S-transferase/glutaredoxin,putative	Tb927.7.3500;Tb427.07.3500	5;5	5;5	5;5	>Tb927.7.3500 | organism=Trypanosoma_brucei_TREU927 | product=glutathione-S-transferase/glutaredoxin, putative | location=Tb927_07_v5.1:905557-906495(-) | length=312 | sequence_SO=chromosome | SO=protein_coding;>Tb427.07.3500 | organism=Trypanosoma_brucei_	2	5	5	5	35.436		1	2	11	2	11	1.3155e-11	0	0	1575000	50115000	1895900	14716000	0	1	0	4	0	4	1154	5.20221	6.72596	5.23585	7.22702	5.57213	6.96836		6.26238	5.2718	7.03403	5.63196	7.27531	5.06177	6.61455	4.63817	5.26339	6.78962	4.83892
Tb427tmp.02.3610;Tb927.11.5850	RBP38	Tb427tmp.02.3610;Tb927.11.5850	8;7	8;7	8;7	>Tb427tmp.02.3610 | organism=Trypanosoma_brucei_Lister_strain_427 | product=RNA-binding protein, putative (RBP38) | location=Tb427_11_01_v4:1633387-1634802(+) | length=471 | sequence_SO=chromosome | SO=protein_coding;>Tb927.11.5850 | organism=Trypanosoma_b	2	8	8	8	51.491		2	2	9	1	11	3.6889e-45	0	0	3812500	36887000	0	13659000	0	1	0	5	0	5	2540	5.36878	6.99308	5.13389	7.45523	6.53027	7.4853		6.54184	5.19204	7.27131	6.62926	7.77422	5.39579	7.71133	3.17253	5.59742	7.8864	3.37327
Tb927.9.10230;Tb427tmp.211.1690	hypothetical, conserved, CS domain, Hsp20-like chaperones	Tb927.9.10230;Tb427tmp.211.1690	4;4	4;4	4;4	>Tb927.9.10230 | organism=Trypanosoma_brucei_TREU927 | product=hypothetical protein, conserved | location=Tb927_09_v5.1:1608745-1609251(-) | length=168 | sequence_SO=chromosome | SO=protein_coding;>Tb427tmp.211.1690 | organism=Trypanosoma_brucei_Lister_str	2	4	4	4	18.769	2	6	1	13	4	11	2.5091e-13	2747000	48089000	0	79077000	4677100	119560000	0	2	0	8	0	5	2852	5.99531	7.04061	4.49776	7.5758	6.68912	7.42862	5.7213	6.59141	4.62601	7.39907	6.76663	7.71907	3.47241	10.225	2.45659	3.67404	10.4001	2.65733
Tb927.9.2320;Tb427tmp.160.1070	hypothetical, conserved, SAM-methyltransferase domain	Tb927.9.2320;Tb427tmp.160.1070	5;4	5;4	5;4	>Tb927.9.2320 | organism=Trypanosoma_brucei_TREU927 | product=hypothetical protein, conserved | location=Tb927_09_v5.1:514525-515628(-) | length=367 | sequence_SO=chromosome | SO=protein_coding;>Tb427tmp.160.1070 | organism=Trypanosoma_brucei_Lister_strain	2	5	5	5	41.498			6	11	2	12	1.1082e-31	0	0	762550	33100000	701610	16370000	0	0	0	6	0	6	3459			5.66812	7.25258	5.41701	7.04967			5.72332	7.06002	5.48414	7.35614		5.26346	5.42358		5.43853	5.62432
Tb427.03.2100;Tb927.3.2100	hypothetical, conserved, P-loop containing nucleoside triphosphate hydrolases (NTPase)	Tb427.03.2100;Tb927.3.2100	11;10	11;10	11;10	>Tb427.03.2100 | organism=Trypanosoma_brucei_Lister_strain_427 | product=hypothetical protein, conserved | location=Tb427_03_v4:553777-554703(-) | length=308 | sequence_SO=chromosome | SO=protein_coding;>Tb927.3.2100 | organism=Trypanosoma_brucei_TREU927 |	2	11	11	11	33.968		4	4	23	5	20	4.6684e-117	0	24941000	1220000	82820000	1593200	72788000	0	3	0	12	0	12	474	6.10459	7.19494	5.77798	7.492	5.48743	7.4925		6.75737	5.86487	7.31559	5.57052	7.77986	3.62206	5.69387	6.66071	3.82369	5.86895	6.86146
Tb427.08.3100;Tb927.8.3100	coronin, putative (CRN12)	Tb427.08.3100;Tb927.8.3100	4;3	4;3	4;3	>Tb427.08.3100 | organism=Trypanosoma_brucei_Lister_strain_427 | product=coronin, putative (CRN12) | location=Tb427_08_v4:929218-930789(+) | length=523 | sequence_SO=chromosome | SO=protein_coding;>Tb927.8.3100 | organism=Trypanosoma_brucei_TREU927 | produ	2	4	4	4	57.243				5	1	9	2.5512e-51	0	0	0	0	0	7645300	0	0	0	2	0	3	1371			5.64102	6.99356	5.17732	7.02953				6.79017	5.20145	7.33441		4.49305	6.1529		4.66813	6.35365
Tb927.9.15290;Tb427tmp.244.2660	hypothetical, conserved, CHAT domain, TPR domain	Tb927.9.15290;Tb427tmp.244.2660	35;35	35;35	34;34	>Tb927.9.15290 | organism=Trypanosoma_brucei_TREU927 | product=hypothetical protein, conserved | location=Tb927_09_v5.1:2370992-2375128(+) | length=1378 | sequence_SO=chromosome | SO=protein_coding;>Tb427tmp.244.2660 | organism=Trypanosoma_brucei_Lister_st	2	35	35	34	149.76	3	41	14	40	19	47	1.582e-211	2889700	170620000	3020400	94399000	3858600	102330000	0	27	0	24	0	28	2962	6.06965	7.98248	6.46846	8.00377	6.74182	8.08597	5.79776	7.59378	6.57788	7.83287	6.8247	8.36916	6.35428	5.1002	4.46517	6.55591	5.27527	4.66592
Tb927.2.5160;Tb427.02.5160	chaperone protein DNAj, putative	Tb927.2.5160;Tb427.02.5160	15;15	15;15	15;15	>Tb927.2.5160 | organism=Trypanosoma_brucei_TREU927 | product=chaperone protein DNAj, putative | location=Tb927_02_v5.1:910854-912056(+) | length=400 | sequence_SO=chromosome | SO=protein_coding;>Tb427.02.5160 | organism=Trypanosoma_brucei_Lister_strain_42	2	15	15	15	44.327	1	12	10	23	20	36	2.0461e-208	0	105050000	49317000	182260000	34581000	143880000	0	10	6	13	4	34	403	4.80969	7.74229	7.07868	8.05201	7.28129	8.16579	4.77487	7.34522	7.19689	7.87223	7.36521	8.44679	9.74187	3.23332	2.93827	9.9435	3.40839	3.13901
Tb427.10.14950;Tb927.10.14950	ZC3H40	Tb427.10.14950;Tb927.10.14950	21;16	21;16	21;16	>Tb427.10.14950 | organism=Trypanosoma_brucei_Lister_strain_427 | product=RNA binding protein, putative (ZC3H40) | location=Tb427_10_v5:3655224-3656522(+) | length=432 | sequence_SO=chromosome | SO=protein_coding;>Tb927.10.14950 | organism=Trypanosoma_bruc	2	21	21	21	46.176	11	25	9	22	14	53	2.3458e-221	4392700	157750000	2621400	110880000	3545500	157240000	1	12	0	14	0	33	1710	6.9382	8.1659	6.40966	8.06483	6.7015	8.60772	6.6259	7.79488	6.51496	7.88703	6.77884	8.86766	4.07835	5.49835	6.33231	4.27998	5.67342	6.53306
Tb927.10.11590;Tb427.10.11590	nicotinate phosphoribosyltransferase, putative	Tb927.10.11590;Tb427.10.11590	3;3	3;3	3;3	>Tb927.10.11590 | organism=Trypanosoma_brucei_TREU927 | product=nicotinate phosphoribosyltransferase, putative | location=Tb927_10_v5.1:2827191-2828477(+) | length=428 | sequence_SO=chromosome | SO=protein_coding;>Tb427.10.11590 | organism=Trypanosoma_bruc	2	3	3	3	48.917			1	3	2	3	2.1965e-07	0	0	0	0	133320	1896000	0	0	0	2	0	2	1580			4.33603	6.4177	4.95568	6.05695			4.38108	6.26281	4.94115	6.34477		6.91518	3.65837		7.09025	3.85911
Tb927.8.3770;Tb427.08.3770	mitogen-activated protein kinase, putative (MPK10), putative	Tb927.8.3770;Tb427.08.3770	6;5	6;5	6;5	>Tb927.8.3770 | organism=Trypanosoma_brucei_TREU927 | product=mitogen-activated protein kinase, putative (MPK10) | location=Tb927_08_v5.1:1123180-1124946(-) | length=409 | sequence_SO=chromosome | SO=protein_coding;>Tb427.08.3770 | organism=Trypanosoma_bru	2	6	6	6	46.936			2	5	1	5	1.0083e-17	0	0	876850	13054000	0	8651900	0	0	0	5	0	4	3399			5.2952	7.09282	5.2244	6.59808			5.30852	6.87701	5.2584	6.89822		5.97158	4.56325		6.14666	4.76399
Tb927.5.2700;Tb427.05.2700	otubain, putative	Tb927.5.2700;Tb427.05.2700	3;2	3;2	3;2	>Tb927.5.2700 | organism=Trypanosoma_brucei_TREU927 | product=otubain, putative,otubain cysteine peptidase, Clan CA, family C65, putative | location=Tb927_05_v5.1:913728-914534(+) | length=268 | sequence_SO=chromosome | SO=protein_coding;>Tb427.05.2700 | o	2	3	3	3	30.443			1	6	1	5	4.2646e-17	0	0	0	0	0	11026000	0	0	0	2	0	2	3315			4.8223	6.798	5.3211	6.49328			4.87294	6.59999	5.38489	6.78737		6.56315	3.89391		6.73823	4.09466
Tb927.10.5020;Tb427.10.5020	EIF4E5	Tb927.10.5020;Tb427.10.5020	7;7	7;7	7;7	>Tb927.10.5020 | organism=Trypanosoma_brucei_TREU927 | product=hypothetical protein, conserved | location=Tb927_10_v5.1:1245422-1246009(+) | length=195 | sequence_SO=chromosome | SO=protein_coding;>Tb427.10.5020 | organism=Trypanosoma_brucei_Lister_strain_	2	7	7	7	21.98	3	5	7	13	5	12	9.4096e-63	553910	39328000	1409200	110250000	1260900	85807000	0	3	1	5	1	9	1878	5.36393	7.07846	6.15096	7.52569	6.09908	7.6865	5.24935	6.63118	6.22183	7.34788	6.22383	7.97061	5.69557	4.56675	5.2733	5.8972	4.74182	5.47404
Tb927.9.4190;Tb427tmp.160.2770	fatty acyl CoA syntetase 1 (ACS1)	Tb927.9.4190;Tb427tmp.160.2770	8;8	8;8	8;8	>Tb927.9.4190 | organism=Trypanosoma_brucei_TREU927 | product=fatty acyl CoA syntetase 1 (ACS1) | location=Tb927_09_v5.1:790886-792982(+) | length=698 | sequence_SO=chromosome | SO=protein_coding;>Tb427tmp.160.2770 | organism=Trypanosoma_brucei_Lister_stra	2	8	8	8	78.959			2	17	1	8	6.9274e-35	0	0	310270	16242000	0	10076000	0	0	0	8	0	3	2719			5.3756	7.42404	5.58772	6.63563			5.40004	7.23729	5.64475	6.93126		6.80478	3.4811		6.97985	3.68184
Tb927.10.10960;Tb927.10.10950;Tb927.10.10940;Tb927.10.10920;Tb927.10.10900;Tb927.10.10890;Tb427.10.10980;Tb427.10.10960;Tb427.10.10950;Tb427.10.10940;Tb427.10.10920;Tb427.10.10900;Tb427.10.10890;Tb11.v5.0543;Tb427.10.10930;Tb927.10.10970;Tb927.10.10910;Tb427.10.10910;Tb427.10.10970;Tb927.10.10930;Tb927.10.10980	HSP83	Tb927.10.10960;Tb927.10.10950;Tb927.10.10940;Tb927.10.10920;Tb927.10.10900;Tb927.10.10890;Tb427.10.10980;Tb427.10.10960;Tb427.10.10950;Tb427.10.10940;Tb427.10.10920;Tb427.10.10900;Tb427.10.10890;Tb11.v5.0543;Tb427.10.10930;Tb927.10.10970;Tb927.10.10910;Tb427.10.10910;Tb427.10.10970;Tb927.10.10930;Tb927.10.10980	39;39;39;39;39;39;39;39;39;39;39;39;39;39;38;38;38;38;38;37;37	39;39;39;39;39;39;39;39;39;39;39;39;39;39;38;38;38;38;38;37;37	39;39;39;39;39;39;39;39;39;39;39;39;39;39;38;38;38;38;38;37;37	>Tb927.10.10960 | organism=Trypanosoma_brucei_TREU927 | product=heat shock protein, putative | location=Tb927_10_v5.1:2674103-2676217(-) | length=704 | sequence_SO=chromosome | SO=protein_coding;>Tb927.10.10950 | organism=Trypanosoma_brucei_TREU927 | produ	21	39	39	39	80.763	16	80	59	282	38	215	0	14472000	420870000	31616000	1462200000	58009000	794280000	1	33	3	132	5	102	215	7.1078	8.60402	7.58509	9.23287	7.52442	9.01323	6.81878	8.27175	7.68262	9.07853	7.60157	9.27124	4.97033	5.4738	4.94573	5.17196	5.64887	5.14647
Tb427.10.1490;Tb927.10.1490;Tb11.v5.0875	hypothetical, PIN domain	Tb427.10.1490;Tb927.10.1490	22;21;4	22;21;4	22;21;4	>Tb427.10.1490 | organism=Trypanosoma_brucei_Lister_strain_427 | product=hypothetical protein, conserved | location=Tb427_10_v5:397289-400951(-) | length=1220 | sequence_SO=chromosome | SO=protein_coding;>Tb927.10.1490 | organism=Trypanosoma_brucei_TREU927	3	22	22	22	134.74	5	31	8	32	11	31	3.5194e-153	1780200	91355000	4812100	113560000	2688100	76652000	0	15	0	19	0	21	1708	6.33897	8.17129	6.66534	7.98189	6.53687	7.98494	6.00531	7.79951	6.78462	7.81606	6.63473	8.26586	6.08683	4.37349	4.8104	6.28846	4.54856	5.01114
Tb427.08.4820	eIF4G3	Tb427.08.4820	21	21	2	>Tb427.08.4820 | organism=Trypanosoma_brucei_Lister_strain_427 | product=eukaryotic translation initation factor 4 gamma, putative | location=Tb427_08_v4:1422715-1424583(-) | length=622 | sequence_SO=chromosome | SO=protein_coding	1	21	21	2	69.164	2	13	9	32	12	35	4.0782e-192	0	21039000	1664100	44489000	2570900	51614000	0	7	0	16	1	18	1420	5.65781	7.5606	6.17485	7.66205	6.56027	7.72437	5.48983	7.16507	6.24886	7.48966	6.66474	8.00535	6.32092	4.94037	3.86707	6.52255	5.11544	4.06782
Tb927.4.2530;Tb427.04.2530	hypothetical, conserved, DoxX domain (?), transmembrane domains predicted	Tb927.4.2530;Tb427.04.2530	2;2	2;2	2;2	>Tb927.4.2530 | organism=Trypanosoma_brucei_TREU927 | product=hypothetical protein, conserved | location=Tb927_04_v5.1:667668-668334(+) | length=158 | sequence_SO=chromosome | SO=protein_coding;>Tb427.04.2530 | organism=Trypanosoma_brucei_Lister_strain_427	2	2	2	2	16.835	2	4	2	11	1	7	4.7268e-16	1466800	42108000	0	75149000	0	22824000	0	2	1	6	0	4	674	5.72131	6.94791	5.8504	7.60191	5.35797	6.93048	5.52218	6.48862	5.93452	7.42534	5.42801	7.23704	4.07468	5.81838	5.22375	4.27631	5.99345	5.4245
Tb927.8.6390;Tb427.08.6390	lysophospholipase, putative (TbLysoPLA)	Tb927.8.6390;Tb427.08.6390	4;4	4;4	4;4	>Tb927.8.6390 | organism=Trypanosoma_brucei_TREU927 | product=lysophospholipase, putative,alpha/beta hydrolase, putative (TbLysoPLA) | location=Tb927_08_v5.1:1855921-1856763(+) | length=280 | sequence_SO=chromosome | SO=protein_coding;>Tb427.08.6390 | orga	2	4	4	4	30.092			1	3	1	9	1.9308e-21	0	0	0	11084000	0	8308100	0	0	0	2	0	4	1476			4.55501	6.31264	5.19333	6.46709			4.66182	6.13694	5.21664	6.76014		5.83875	4.23134		6.01383	4.43209
Tb927.10.5810;Tb427.10.5810	hypothetical, conserved	Tb927.10.5810;Tb427.10.5810	2;2	2;2	2;2	>Tb927.10.5810 | organism=Trypanosoma_brucei_TREU927 | product=hypothetical protein, conserved | location=Tb927_10_v5.1:1440824-1442125(-) | length=433 | sequence_SO=chromosome | SO=protein_coding;>Tb427.10.5810 | organism=Trypanosoma_brucei_Lister_strain_	2	2	2	2	48.257			1	11	4	13	9.9375e-11	0	0	0	33701000	0	9875200	0	0	0	3	0	4	1904			4.88401	7.06729	5.87777	6.71018			4.92044	6.85451	5.9666	7.01111		7.25271	2.7652		7.42779	2.96594
Tb927.11.10510;Tb427tmp.01.2280	ubiquinone biosynthesis methyltransferase, putative	Tb927.11.10510;Tb427tmp.01.2280	3;3	3;3	3;3	>Tb927.11.10510 | organism=Trypanosoma_brucei_TREU927 | product=ubiquinone biosynthesis methyltransferase, putative | location=Tb927_11_v5.1:2797106-2797972(+) | length=288 | sequence_SO=chromosome | SO=protein_coding;>Tb427tmp.01.2280 | organism=Trypanoso	2	3	3	3	32.094			2	3	1	7	5.0761e-14	0	0	659680	10055000	0	7541200	0	0	0	2	0	5	2162			5.30337	6.20973	4.54183	6.64868			5.30974	6.04017	4.41285	6.94608		3.01084	6.9988		3.18592	7.19955
Tb927.11.3730;Tb427tmp.02.1210	leucyl-tRNA synthetase, putative (LeuRS)	Tb927.11.3730;Tb427tmp.02.1210	11;11	11;11	11;11	>Tb927.11.3730 | organism=Trypanosoma_brucei_TREU927 | product=leucyl-tRNA synthetase, putative (LeuRS) | location=Tb927_11_v5.1:1098860-1102084(+) | length=1074 | sequence_SO=chromosome | SO=protein_coding;>Tb427tmp.02.1210 | organism=Trypanosoma_brucei_L	2	11	11	11	121.82			2	24	4	16	1.0776e-58	0	0	2166300	69439000	1908300	19223000	0	0	0	9	0	7	2460			6.15515	7.79499	6.10891	7.47521			6.22482	7.63507	6.23277	7.76344		5.44742	4.53875		5.6225	4.7395
Tb927.9.11270	T-complex protein 1, eta	Tb927.9.11270	26	26	1	>Tb927.9.11270 | organism=Trypanosoma_brucei_TREU927 | product=T-complex protein 1, eta subunit, putative,t- complex protein 1 (eta subunit), putative (TCP-1-eta) | location=Tb927_09_v5.1:1779935-1781641(+) | length=568 | sequence_SO=chromosome | SO=protei	1	26	26	1	61.471	9	17	22	95	20	86	8.8444e-183	4035100	100440000	8712300	217890000	8836500	171940000	0	13	1	30	1	36	3436	6.57936	8.01131	7.03501	8.48134	6.91783	8.52558	6.25047	7.63162	7.14517	8.32008	7.01477	8.80263	4.75682	4.8046	5.34083	4.95845	4.97967	5.54158
Tb927.3.740;Tb427.03.740	ZC3H5	Tb927.3.740;Tb427.03.740	4;4	4;4	4;4	>Tb927.3.740 | organism=Trypanosoma_brucei_TREU927 | product=ZFP family member, putative (ZC3H5) | location=Tb927_03_v5.1:180145-180885(-) | length=246 | sequence_SO=chromosome | SO=protein_coding;>Tb427.03.740 | organism=Trypanosoma_brucei_Lister_strain_4	2	4	4	4	25.529	1	2	2	4	1	5	5.6318e-35	0	0	0	5355700	0	0	0	2	0	2	0	4	607	4.21869	6.47841	5.33727	6.33085	5.46112	6.69369	4.23091	6.01982	5.35374	6.15673	5.54635	6.99541	7.50662	3.30059	4.0945	7.70825	3.47566	4.29524
Tb927.9.11000;Tb427tmp.211.2330	small GTPase, putative, Rho-like (Rab7)	Tb927.9.11000;Tb427tmp.211.2330	4;4	4;4	4;4	>Tb927.9.11000 | organism=Trypanosoma_brucei_TREU927 | product=small GTPase, putative,GTP-binding protein, putative (RAB7) | location=Tb927_09_v5.1:1732962-1733381(-) | length=139 | sequence_SO=chromosome | SO=protein_coding;>Tb427tmp.211.2330 | organism=T	2	4	4	4	14.819				3	1	7	1.5915e-12	0	0	0	0	0	6358200	0	0	0	2	0	3	2868			5.41104	6.15108	4.21869	6.46492				6.00013	4.0892	6.75893		2.45838	7.46179		2.63345	7.66254
Tb927.1.3200;Tb427.01.3200	SGT1	Tb927.1.3200;Tb427.01.3200	3;3	3;3	3;3	>Tb927.1.3200 | organism=Trypanosoma_brucei_TREU927 | product=SGT1-like protein, putative | location=Tb927_01_v5.1:690155-690820(+) | length=221 | sequence_SO=chromosome | SO=protein_coding;>Tb427.01.3200 | organism=Trypanosoma_brucei_Lister_strain_427 | p	2	3	3	3	24.493			3	20		4	3.6503e-08	0	0	1503400	32500000	0	19566000	0	0	0	6	0	3	298			5.35486	7.17044	5.2059	6.37388			5.37405	6.97333		6.67312		6.03123	3.87996		6.2063	4.0807
Tb927.11.15370;Tb427tmp.01.7010	TbKap123	Tb927.11.15370;Tb427tmp.01.7010	27;27	27;27	27;27	>Tb927.11.15370 | organism=Trypanosoma_brucei_TREU927 | product=hypothetical protein, conserved (TbKap123) | location=Tb927_11_v5.1:4073557-4078384(-) | length=1072 | sequence_SO=chromosome | SO=protein_coding;>Tb427tmp.01.7010 | organism=Trypanosoma_bruce	2	27	27	27	117.88	5	20	10	33	12	56	0	1691600	77291000	3409000	132050000	3907400	132370000	0	16	1	11	0	30	2347	6.55001	8.26337	6.70995	7.95244	6.7247	8.22704	6.21977	7.89688	6.82227	7.78907	6.80244	8.49923	5.69164	4.12746	4.99065	5.89327	4.30254	5.1914
Tb427.07.2400;Tb927.7.2400	tyrosyl-tRNA synthetase, putative	Tb427.07.2400;Tb927.7.2400	7;5	7;5	7;5	>Tb427.07.2400 | organism=Trypanosoma_brucei_Lister_strain_427 | product=tyrosyl-tRNA synthetase, putative | location=Tb427_07_v4:617994-619271(-) | length=425 | sequence_SO=chromosome | SO=protein_coding;>Tb927.7.2400 | organism=Trypanosoma_brucei_TREU927	2	7	7	7	45.751		1	2	13		16	7.8799e-38	0	0	2572100	42204000	0	13253000	0	1	0	8	0	6	1107	6.07148	6.6913	5.21212	7.3367	5.6322	7.32939		6.22037	5.2479	7.14919		7.62227	2.05899	7.05772	5.63795	2.26062	7.23279	5.8387
Tb427tmp.02.4450;Tb927.11.6600	hypothetical, conserved	Tb427tmp.02.4450;Tb927.11.6600	14;12	14;12	14;12	>Tb427tmp.02.4450 | organism=Trypanosoma_brucei_Lister_strain_427 | product=hypothetical protein, conserved | location=Tb427_11_01_v4:1841069-1842661(-) | length=530 | sequence_SO=chromosome | SO=protein_coding;>Tb927.11.6600 | organism=Trypanosoma_brucei_	2	14	14	14	56.879	4	8	6	12	4	16	5.5885e-71	493980	38308000	2133700	48487000	4974900	43700000	0	8	1	7	1	12	2575	5.8373	7.87083	6.59282	7.82397	6.7034	7.87577	5.62822	7.47906	6.70121	7.66161	6.78002	8.1602	6.75524	4.08978	3.8945	6.95687	4.26485	4.09524
Tb927.11.15240;Tb427tmp.01.6890	small GTPase, putative (RAB2)	Tb927.11.15240;Tb427tmp.01.6890	3;3	3;3	3;3	>Tb927.11.15240 | organism=Trypanosoma_brucei_TREU927 | product=small GTPase, putative,ras-related protein rab-2a, putative (RAB2) | location=Tb927_11_v5.1:4044269-4044907(-) | length=212 | sequence_SO=chromosome | SO=protein_coding;>Tb427tmp.01.6890 | org	2	3	3	3	23.511			1	8	2	5	1.9148e-08	0	0	0	20428000	1276500	9595100	0	0	0	2	0	3	2343			5.109	6.83595	5.48222	6.70273			5.16717	6.63999	5.56378	7.00419		5.73678	4.05445		5.91185	4.25519
Tb927.9.4210;Tb427tmp.160.2840;Tb427tmp.160.2810;Tb11.v5.0561;Tb927.9.4230;Tb927.9.4200;Tb427tmp.160.2780	fatty acyl CoA synthetase 3 (ACS3)	Tb927.9.4210;Tb427tmp.160.2840;Tb427tmp.160.2810;Tb11.v5.0561;Tb927.9.4230;Tb927.9.4200;Tb427tmp.160.2780	3;3;3;2;2;2;2	3;3;3;2;2;2;2	3;3;3;2;2;2;2	>Tb927.9.4210 | organism=Trypanosoma_brucei_TREU927 | product=fatty acyl CoA synthetase 3 (ACS3) | location=Tb927_09_v5.1:797487-800028(+) | length=702 | sequence_SO=chromosome | SO=protein_coding;>Tb427tmp.160.2840 | organism=Trypanosoma_brucei_Lister_str	7	3	3	3	77.853			1	7		6	5.9153e-17	0	0	0	0	0	3785000	0	0	0	2	0	2	2720			6.06981	7.09539	4.65875	6.57636			6.13802	6.88006		6.87562		3.40687	6.37015		3.58195	6.57089
Tb927.10.720;Tb427.10.720	hypothetical, conserved, PB1 domain	Tb927.10.720;Tb427.10.720	18;18	18;18	18;18	>Tb927.10.720 | organism=Trypanosoma_brucei_TREU927 | product=hypothetical protein, conserved | location=Tb927_10_v5.1:183174-186425(+) | length=1083 | sequence_SO=chromosome | SO=protein_coding;>Tb427.10.720 | organism=Trypanosoma_brucei_Lister_strain_427	2	18	18	18	118.09	2	12	4	11	8	27	2.3322e-167	653750	25534000	970560	16548000	1245800	55506000	0	9	0	4	0	17	1952	5.8879	7.78371	6.19725	7.17417	6.22132	7.75749	5.6615	7.39164	6.27637	6.97571	6.3362	8.03683	6.29775	3.24527	5.10304	6.49938	3.42035	5.30379
Tb927.10.16100;Tb427.10.16100;Tb11.v5.0411	FK506-binding protein (FKBP)-type peptidyl-prolyl isomerase, putative	Tb927.10.16100;Tb427.10.16100;Tb11.v5.0411	3;3;2	3;3;2	3;3;2	>Tb927.10.16100 | organism=Trypanosoma_brucei_TREU927 | product=FK506-binding protein (FKBP)-type peptidyl-prolyl isomerase, putative | location=Tb927_10_v5.1:3959421-3960698(+) | length=425 | sequence_SO=chromosome | SO=protein_coding;>Tb427.10.16100 | or	3	3	3	3	47.604				7		3	1.1607e-26	0	0	0	10885000	0	11016000	0	0	0	3	0	2	1751			5.09471	7.19203	6.0544	6.88915				7.00182		7.19232		6.96713	2.77299		7.14221	2.97374
Tb927.10.2620;Tb427.10.2620	hypothetical, conserved, Hsp20 like chaperone?	Tb927.10.2620;Tb427.10.2620	3;3	3;3	3;3	>Tb927.10.2620 | organism=Trypanosoma_brucei_TREU927 | product=hypothetical protein, conserved | location=Tb927_10_v5.1:678065-678643(+) | length=192 | sequence_SO=chromosome | SO=protein_coding;>Tb427.10.2620 | organism=Trypanosoma_brucei_Lister_strain_42	2	3	3	3	21.809			2	2	1	2	1.2427e-11	0	0	201600	5510500	0	0	0	0	0	2	0	2	1788			4.91979	6.23927	4.49738	6.10924			4.95895	6.07441	4.34737	6.3951		4.3832	5.35449		4.55827	5.55524
Tb927.8.3820;Tb427.08.3820	hypothetical, conserved	Tb927.8.3820;Tb427.08.3820	6;6	6;6	6;6	>Tb927.8.3820 | organism=Trypanosoma_brucei_TREU927 | product=hypothetical protein, conserved | location=Tb927_08_v5.1:1135387-1136406(-) | length=339 | sequence_SO=chromosome | SO=protein_coding;>Tb427.08.3820 | organism=Trypanosoma_brucei_Lister_strain_4	2	6	6	6	34.81		4	1	4	1	10	1.9487e-63	0	35848000	0	27998000	0	47115000	0	6	0	4	1	8	1387	6.09711	7.20947	5.3699	7.16813	6.18388	7.62629		6.77675	5.39512	6.96829	6.3092	7.91367	3.69517	5.97362	4.79158	3.8968	6.14869	4.99233
Tb927.5.760;Tb427.05.760	RBP33	Tb927.5.760;Tb427.05.760	15;14	15;14	15;14	>Tb927.5.760 | organism=Trypanosoma_brucei_TREU927 | product=cell cycle sequence binding phosphoprotein (RBP33), putative | location=Tb927_05_v5.1:314952-317174(+) | length=740 | sequence_SO=chromosome | SO=protein_coding;>Tb427.05.760 | organism=Trypanoso	2	15	15	15	79.048	7	17	4	16	6	26	6.5677e-133	2211600	90895000	3100500	60638000	2384800	78601000	0	13	0	11	0	18	3323	6.6212	8.20586	6.68169	7.90112	6.5772	8.12595	6.30585	7.82589	6.8004	7.73672	6.6727	8.40875	5.2641	4.05088	5.14482	5.46573	4.22595	5.34557
Tb927.6.4480;Tb427.06.4480	valyl-tRNA synthetase, putative (ValRS)	Tb927.6.4480;Tb427.06.4480	10;10	10;10	10;10	>Tb927.6.4480 | organism=Trypanosoma_brucei_TREU927 | product=valyl-tRNA synthetase, putative (ValRS) | location=Tb927_06_v5.1:1256976-1259903(-) | length=975 | sequence_SO=chromosome | SO=protein_coding;>Tb427.06.4480 | organism=Trypanosoma_brucei_Lister_	2	10	10	10	110.92	6	4	2	20	1	7	5.6367e-72	0	0	675160	49757000	0	5203600	3	1	0	9	0	4	1019	7.04312	7.4404	5.43277	7.66898	5.36858	7.07526	6.74607	7.04123	5.45548	7.49667	5.43785	7.38277	1.31973	7.4285	5.66949	1.52136	7.60357	5.87023
Tb927.11.11460;Tb427tmp.01.3290	hypothetical, conserved, Hsp20-like chaperone and HCP-like domain predicted	Tb927.11.11460;Tb427tmp.01.3290	10;10	10;10	10;10	>Tb927.11.11460 | organism=Trypanosoma_brucei_TREU927 | product=hypothetical protein, conserved | location=Tb927_11_v5.1:3069550-3071421(+) | length=623 | sequence_SO=chromosome | SO=protein_coding;>Tb427tmp.01.3290 | organism=Trypanosoma_brucei_Lister_str	2	10	10	10	68.998		4	3	34	4	17	1.214e-52	0	8852300	3519200	59298000	2503400	21785000	0	3	0	11	0	5	2205	5.62266	7.01564	6.11537	7.84533	6.08299	7.29586		6.56614	6.17926	7.68033	6.2085	7.59035	4.62737	5.7468	4.02908	4.829	5.92188	4.22983
Tb927.11.530;Tb427tmp.03.0550	RBP3	Tb927.11.530;Tb427tmp.03.0550	3;3	3;3	3;3	>Tb927.11.530 | organism=Trypanosoma_brucei_TREU927 | product=RNA-binding protein, putative (RBP3) | location=Tb927_11_v5.1:132186-132788(-) | length=200 | sequence_SO=chromosome | SO=protein_coding;>Tb427tmp.03.0550 | organism=Trypanosoma_brucei_Lister_st	2	3	3	3	22.331				5	1	3	1.701e-26	0	0	0	7254300	0	0	0	0	0	1	0	2	2638			4.73192	6.36877	4.996	6.24857				6.19797	4.98929	6.54473		5.43752	4.16093		5.61259	4.36167
Tb927.1.2570;Tb427.01.2570	coatomer beta subunit (beta-coP)	Tb927.1.2570;Tb427.01.2570	15;14	15;14	15;14	>Tb927.1.2570 | organism=Trypanosoma_brucei_TREU927 | product=coatomer beta subunit (beta-coP) | location=Tb927_01_v5.1:603482-606430(+) | length=982 | sequence_SO=chromosome | SO=protein_coding;>Tb427.01.2570 | organism=Trypanosoma_brucei_Lister_strain_42	2	15	15	15	110.05	1	6	4	27	2	11	8.2612e-85	0	19958000	1985200	22721000	886120	10505000	0	5	0	12	0	9	3015	5.72319	7.41394	6.53662	7.43802	5.55671	7.25008	5.52444	7.01081	6.64348	7.24981	5.62081	7.54732	5.61654	2.9944	5.62524	5.81817	3.16947	5.82599
Tb427.10.15310;Tb927.10.15310	hypothetical, conserved	Tb427.10.15310;Tb927.10.15310	7;6	7;6	6;5	>Tb427.10.15310 | organism=Trypanosoma_brucei_Lister_strain_427 | product=hypothetical protein, conserved | location=Tb427_10_v5:3746572-3747924(+) | length=450 | sequence_SO=chromosome | SO=protein_coding;>Tb927.10.15310 | organism=Trypanosoma_brucei_TREU	2	7	7	6	47.255		3	4	9	4	8	5.3036e-37	0	0	910120	8223400	885310	11836000	0	2	0	4	0	4	1725	5.12337	7.04142	6.11191	7.15105	5.84745	7.1698		6.59292	6.17895	6.95188	5.91473	7.47051	6.37161	3.45195	4.39275	6.57324	3.62703	4.59349
Tb927.10.1470;Tb927.10.1400;Tb427.10.1470;Tb427.10.1400	hypoxanthine-guanine phosphoribosyltransferase, putative	Tb927.10.1470;Tb927.10.1400;Tb427.10.1470;Tb427.10.1400	6;6;6;6	6;6;6;6	6;6;6;6	>Tb927.10.1470 | organism=Trypanosoma_brucei_TREU927 | product=hypoxanthine-guanine phosphoribosyltransferase (HGPRT) | location=Tb927_10_v5.1:390597-391229(-) | length=210 | sequence_SO=chromosome | SO=protein_coding;>Tb927.10.1400 | organism=Trypanosoma_	4	6	6	6	23.372		1	1	3	1	4	7.0292e-13	0	0	0	9233300	0	7013300	0	1	0	3	0	4	1660	5.04008	6.60971	4.90898	6.4669	5.39472	6.54141		6.15667	4.93698	6.30166	5.46578	6.84002	5.2142	5.17532	3.80923	5.41583	5.35039	4.00997
Tb927.3.3940;Tb427.03.3940	DRBD11	Tb927.3.3940;Tb427.03.3940	9;9	9;9	9;9	>Tb927.3.3940 | organism=Trypanosoma_brucei_TREU927 | product=RNA-binding protein, putative (DRBD11) | location=Tb927_03_v5.1:1097682-1099463(+) | length=593 | sequence_SO=chromosome | SO=protein_coding;>Tb427.03.3940 | organism=Trypanosoma_brucei_Lister_s	2	9	9	9	61.716	1	4	8	17	5	18	5.6151e-131	0	31678000	2128900	27379000	1794300	20815000	0	3	0	9	0	9	545	5.02349	7.0464	6.49095	7.59888	6.34001	7.45639	4.97815	6.59424	6.60172	7.42195	6.45953	7.74393	6.71998	3.68048	3.70852	6.9216	3.85555	3.90927
Tb427.10.9330;Tb927.10.9330	hypothetical, conserved, PSP1 C-terminal conserved region predicted	Tb427.10.9330;Tb927.10.9330	2;1	2;1	2;1	>Tb427.10.9330 | organism=Trypanosoma_brucei_Lister_strain_427 | product=hypothetical protein, conserved | location=Tb427_10_v5:2310075-2311886(+) | length=603 | sequence_SO=chromosome | SO=protein_coding;>Tb927.10.9330 | organism=Trypanosoma_brucei_TREU92	2	2	2	2	66.125			1	9	2	4	1.1196e-09	0	0	0	3320300	251790	5080200	0	0	0	2	0	2	2038			5.17856	6.68216	5.29299	6.61725			5.22329	6.50514	5.35457	6.9151		4.99486	4.39907		5.16993	4.59981
Tb927.10.12660;Tb427.10.12660	PUF2	Tb927.10.12660;Tb427.10.12660	15;15	15;15	15;15	>Tb927.10.12660 | organism=Trypanosoma_brucei_TREU927 | product=pumilio/PUF RNA binding protein 2 (PUF2) | location=Tb927_10_v5.1:3073565-3076108(-) | length=847 | sequence_SO=chromosome | SO=protein_coding;>Tb427.10.12660 | organism=Trypanosoma_brucei_Lis	2	15	15	15	92.245	3	17	9	18	7	17	2.4623e-116	768050	49063000	3593800	49829000	1986000	48929000	0	10	0	10	0	9	1611	5.93263	7.96753	6.86079	7.8325	6.5757	7.75288	5.69059	7.58251	6.96292	7.6693	6.67251	8.03262	6.75978	3.22796	3.91051	6.96141	3.40303	4.11126
Tb427.06.2790;Tb927.6.2790;REV__Tb927.6.2790;REV__Tb427.06.2790	L-threonine 3-dehydrogenase, putative	Tb427.06.2790;Tb927.6.2790	18;16;1;1	18;16;1;1	18;16;1;1	>Tb427.06.2790 | organism=Trypanosoma_brucei_Lister_strain_427 | product=L-threonine 3-dehydrogenase, putative | location=Tb427_06_v4:836767-837765(+) | length=332 | sequence_SO=chromosome | SO=protein_coding;>Tb927.6.2790 | organism=Trypanosoma_brucei_TRE	4	18	18	18	36.957	5	9	11	74	10	38	1.6153e-112	3891500	93338000	10981000	229120000	26692000	120010000	0	6	1	30	3	22	964	6.17598	7.43499	6.54024	8.1263	6.60288	7.91861	5.86059	7.03814	6.64796	7.95254	6.69856	8.20192	4.18235	5.26877	4.37077	4.38398	5.44384	4.57152
Tb927.9.4080;Tb427tmp.160.2650	hypothetical, conserved	Tb927.9.4080;Tb427tmp.160.2650	6;6	6;6	6;6	>Tb927.9.4080 | organism=Trypanosoma_brucei_TREU927 | product=hypothetical protein, conserved | location=Tb927_09_v5.1:781021-784965(+) | length=1314 | sequence_SO=chromosome | SO=protein_coding;>Tb427tmp.160.2650 | organism=Trypanosoma_brucei_Lister_strai	2	6	6	6	142.13	1	5		3	2	11	1.0243e-88	0	0	0	0	0	14404000	0	2	0	1	0	5	2718	4.90884	6.96401	5.38817	6.25505	5.88659	7.08138	4.88498	6.5015		6.09135	5.97313	7.38918	6.82712	2.87969	3.969	7.02875	3.05476	4.16975
Tb927.7.3020;Tb927.7.2980;Tb427.07.3020;Tb427.07.2980	hypothetical, conserved, nitroreductase family (?)	Tb927.7.3020;Tb927.7.2980;Tb427.07.3020;Tb427.07.2980	8;8;8;8	8;8;8;8	8;8;8;8	>Tb927.7.3020 | organism=Trypanosoma_brucei_TREU927 | product=hypothetical protein, conserved | location=Tb927_07_v5.1:761227-761799(+) | length=190 | sequence_SO=chromosome | SO=protein_coding;>Tb927.7.2980 | organism=Trypanosoma_brucei_TREU927 | product=	4	8	8	8	21.208	1	3	10	29	13	21	9.7182e-33	0	48822000	4758900	77818000	25533000	98795000	0	3	1	8	3	14	1127	4.35856	6.80558	6.4081	7.62879	7.14077	7.58407	4.43415	6.35647	6.51463	7.44813	7.21171	7.86883	8.12883	4.05504	1.47262	8.33046	4.23011	1.67336
Tb927.6.1870;Tb427.06.1870	eIF4E4	Tb927.6.1870;Tb427.06.1870	13;13	13;13	13;13	>Tb927.6.1870 | organism=Trypanosoma_brucei_TREU927 | product=eukaryotic translation initiation factor 4e, putative | location=Tb927_06_v5.1:621138-622421(-) | length=427 | sequence_SO=chromosome | SO=protein_coding;>Tb427.06.1870 | organism=Trypanosoma_br	2	13	13	13	46.541		2	8	23	5	20	5.2634e-72	0	0	1841400	41743000	1926200	51536000	0	2	0	10	0	9	932	5.56923	6.60336	6.13601	7.63791	6.053	7.62453		6.14662	6.20417	7.45782	6.16167	7.91067	3.4353	4.98919	5.22052	3.63693	5.16426	5.42126
Tb927.10.12500;Tb427.10.12500;Tb927.10.12510;Tb427.10.12510	P-type H -ATPase, putative	Tb927.10.12500;Tb427.10.12500;Tb927.10.12510;Tb427.10.12510	6;5;5;5	6;5;5;5	6;5;5;5	>Tb927.10.12500 | organism=Trypanosoma_brucei_TREU927 | product=P-type H -ATPase, putative | location=Tb927_10_v5.1:3027856-3030594(-) | length=912 | sequence_SO=chromosome | SO=protein_coding;>Tb427.10.12500 | organism=Trypanosoma_brucei_Lister_strain_427	4	6	6	6	100.23			3	10	1	6	2.4875e-34	0	0	1255100	8287900	0	0	0	0	0	4	0	2	3045			5.92771	7.11104	5.0115	6.55675			6.00775	6.89202	4.99399	6.85635		3.93095	5.13322		4.10602	5.33397
Tb927.11.4900;Tb427tmp.02.2510	guanine nucleotide-binding protein beta subunit-like protein	Tb927.11.4900;Tb427tmp.02.2510	23;23	23;23	23;23	>Tb927.11.4900 | organism=Trypanosoma_brucei_TREU927 | product=guanine nucleotide-binding beta subunit-like protein,G-protein (beta)-like protein,beta transducin-like protein | location=Tb927_11_v5.1:1400327-1402009(+) | length=560 | sequence_SO=chromosome	2	23	23	23	61.857	8	14	9	19	12	34	1.0579e-128	2043500	56526000	3118300	50051000	3470000	93267000	0	13	0	13	1	26	2500	6.61629	7.95253	6.69826	7.88528	6.66964	8.23415	6.30144	7.5667	6.81039	7.71776	6.74616	8.50748	4.43888	3.94318	5.19719	4.64051	4.11826	5.39793
Tb427.07.3980;Tb927.7.3980	immunodominant antigen Tc40	Tb427.07.3980;Tb927.7.3980	26;25	26;25	26;25	>Tb427.07.3980 | organism=Trypanosoma_brucei_Lister_strain_427 | product=immunodominant antigen, putative | location=Tb427_07_v4:1047707-1050421(+) | length=904 | sequence_SO=chromosome | SO=protein_coding;>Tb927.7.3980 | organism=Trypanosoma_brucei_TREU92	2	26	26	26	96.985	12	32	13	22	17	63	1.1659e-269	3103700	160640000	5966500	75872000	7330000	214670000	0	23	1	11	0	35	1172	6.66032	8.42082	7.03999	7.89241	7.03313	8.50693	6.3553	8.08091	7.15217	7.7247	7.11334	8.77714	5.84826	2.83168	4.89584	6.04989	3.00675	5.09659
Tb427tmp.02.3690;Tb927.11.5900	hypothetical, conserved	Tb427tmp.02.3690;Tb927.11.5900	12;10	12;10	12;10	>Tb427tmp.02.3690 | organism=Trypanosoma_brucei_Lister_strain_427 | product=hypothetical protein, conserved | location=Tb427_11_01_v4:1648563-1649528(+) | length=321 | sequence_SO=chromosome | SO=protein_coding;>Tb927.11.5900 | organism=Trypanosoma_brucei_	2	12	12	12	34.954			2	2	4	23	5.0023e-70	0	0	435960	10219000	913560	42042000	0	0	0	2	0	13	2542			5.4955	6.60442	5.8987	7.51438			5.523	6.41996	5.97945	7.80078		3.68377	5.36718		3.85884	5.56792
Tb927.9.9290;Tb427tmp.211.0930	PABP1	Tb927.9.9290;Tb427tmp.211.0930	21;21	21;21	21;21	>Tb927.9.9290 | organism=Trypanosoma_brucei_TREU927 | product=Polyadenylate-binding protein 1 (Poly(A)-binding protein 1) (PABP 1) (PABP1) | location=Tb927_09_v5.1:1478262-1479962(-) | length=566 | sequence_SO=chromosome | SO=protein_coding;>Tb427tmp.211.0	2	21	21	21	63.029	8	22	14	50	23	69	1.4487e-175	4383500	198290000	3884100	157590000	5808700	139780000	0	12	0	19	1	31	2829	6.75634	8.26006	6.90703	8.27294	7.16797	8.37405	6.4593	7.89005	7.01258	8.11414	7.2411	8.6454	4.99524	4.53748	4.00653	5.19687	4.71255	4.20727
Tb927.8.4770;Tb427.08.4770	small GTP-binding protein Rab18	Tb927.8.4770;Tb427.08.4770	4;4	4;4	4;4	>Tb927.8.4770 | organism=Trypanosoma_brucei_TREU927 | product=small GTP-binding protein Rab18 (TbRAB18) | location=Tb927_08_v5.1:1403399-1404568(-) | length=215 | sequence_SO=chromosome | SO=protein_coding;>Tb427.08.4770 | organism=Trypanosoma_brucei_Liste	2	4	4	4	23.467	1	2		8	1	5	1.2583e-11	0	0	0	28799000	0	15255000	0	1	0	4	0	5	1416	5.56611	6.451	5.83381	7.04531	4.69099	6.66299	5.43559	5.99324		6.83674	4.66409	6.96147	2.93953	4.02453	6.55083	3.14116	4.1996	6.75158
Tb927.11.4700;Tb427tmp.02.2310	prostaglandin f synthase	Tb927.11.4700;Tb427tmp.02.2310	8;8	8;8	8;8	>Tb927.11.4700 | organism=Trypanosoma_brucei_TREU927 | product=prostaglandin f synthase | location=Tb927_11_v5.1:1356892-1357722(+) | length=276 | sequence_SO=chromosome | SO=protein_coding;>Tb427tmp.02.2310 | organism=Trypanosoma_brucei_Lister_strain_427	2	8	8	8	30.992			6	11	4	11	7.9163e-49	0	0	0	0	1714300	20458000	0	0	0	5	0	6	2491			5.87692	7.03894	5.33511	6.85765			5.95313	6.83139	5.41	7.15975		3.86016	5.05775		4.03524	5.2585
Tb427.04.4550;Tb927.4.4550	hypothetical, conserved	Tb427.04.4550;Tb927.4.4550	4;3	4;3	4;3	>Tb427.04.4550 | organism=Trypanosoma_brucei_Lister_strain_427 | product=hypothetical protein, conserved | location=Tb427_04_v4:1250834-1253305(-) | length=823 | sequence_SO=chromosome | SO=protein_coding;>Tb927.4.4550 | organism=Trypanosoma_brucei_TREU927	2	4	4	4	91.975		1	1	4		4	2.6462e-33	0	0	0	0	0	5152500	0	1	0	2	0	2	731	5.82327	6.6001	4.89424	7.00868	5.72311	6.81835		6.14529	4.92792	6.80502		7.11919	2.58057	7.02401	3.6383	2.7822	7.19908	3.83904
Tb427tmp.03.0790;Tb927.11.350	hypothetical, RNA binding domain	Tb427tmp.03.0790;Tb927.11.350	11;9	11;9	11;9	>Tb427tmp.03.0790 | organism=Trypanosoma_brucei_Lister_strain_427 | product=hypothetical protein, conserved | location=Tb427_11_01_v4:80767-82074(-) | length=435 | sequence_SO=chromosome | SO=protein_coding;>Tb927.11.350 | organism=Trypanosoma_brucei_TREU9	2	11	11	11	47.53	8	9	10	23	5	25	2.0418e-70	1688900	84900000	4857700	74980000	2384300	107810000	0	9	0	10	0	15	2647	6.47637	7.61354	6.65997	7.73055	6.13283	7.89895	6.13915	7.21675	6.77682	7.57054	6.25445	8.17892	3.7776	3.55637	5.86695	3.97923	3.73145	6.06769
Tb927.8.4540;Tb427.08.4540	PBP1 (PAB1-binding protein)	Tb927.8.4540;Tb427.08.4540	14;13	14;13	14;13	>Tb927.8.4540 | organism=Trypanosoma_brucei_TREU927 | product=PAB1-binding protein , putative | location=Tb927_08_v5.1:1342648-1344300(-) | length=550 | sequence_SO=chromosome | SO=protein_coding;>Tb427.08.4540 | organism=Trypanosoma_brucei_Lister_strain_4	2	14	14	14	59.599	2	7	11	25	14	36	8.6926e-80	664970	54953000	1976800	72894000	2294600	90193000	0	4	0	11	0	18	3406	5.68292	7.35013	6.79568	7.93988	6.85103	8.00844	5.51041	6.9484	6.89295	7.77107	6.94143	8.29044	5.53834	3.80094	3.84484	5.73997	3.97601	4.04558
Tb427.06.2520;Tb927.6.2520	hypothetical, conserved	Tb427.06.2520;Tb927.6.2520	3;2	3;2	3;2	>Tb427.06.2520 | organism=Trypanosoma_brucei_Lister_strain_427 | product=hypothetical protein, conserved | location=Tb427_06_v4:764798-767362(+) | length=854 | sequence_SO=chromosome | SO=protein_coding;>Tb927.6.2520 | organism=Trypanosoma_brucei_TREU927 |	2	3	3	3	90.657		3		3			5.2015e-09	0	0	0	3820800	0	0	0	2	0	2	0	0	955	4.9402	6.93322	5.96689	6.61922				6.47385		6.43766			6.62067	2.16699		6.8223	2.34206
Tb927.6.640;Tb427.06.640	Ser/Thr Metallophosphatase, kinetoplastid specific	Tb927.6.640;Tb427.06.640	14;14	14;14	14;14	>Tb927.6.640 | organism=Trypanosoma_brucei_TREU927 | product=kinetoplastid-specific phospho-protein phosphatase, putative | location=Tb927_06_v5.1:265619-267823(-) | length=734 | sequence_SO=chromosome | SO=protein_coding;>Tb427.06.640 | organism=Trypanoso	2	14	14	14	79.106	5	14	5	13	9	21	2.1899e-95	1125600	26171000	2557900	26103000	2054000	46669000	0	12	1	5	0	14	1053	6.06233	7.76276	6.58465	7.36089	6.39542	7.86192	5.77614	7.37563	6.69271	7.17852	6.49291	8.14638	5.64871	2.57862	4.87161	5.85034	2.75369	5.07236
Tb927.10.12710;Tb427.10.12710	Hsp110	Tb927.10.12710;Tb427.10.12710	9;9	9;9	9;9	>Tb927.10.12710 | organism=Trypanosoma_brucei_TREU927 | product=heat shock protein 110, putative | location=Tb927_10_v5.1:3085110-3087545(-) | length=811 | sequence_SO=chromosome | SO=protein_coding;>Tb427.10.12710 | organism=Trypanosoma_brucei_Lister_stra	2	9	9	9	90.863			2	16		2	2.1855e-46	0	0	1589300	22122000	0	0	0	0	0	7	0	2	1614			6.05918	7.48688	5.45617	6.6499			6.13287	7.30732		6.94717		4.74272	3.96549		4.9178	4.16623
Tb927.9.13380;Tb427tmp.211.4240	phosphoinositide-binding protein, putative	Tb927.9.13380;Tb427tmp.211.4240	9;8	9;8	9;8	>Tb927.9.13380 | organism=Trypanosoma_brucei_TREU927 | product=phosphoinositide-binding protein, putative | location=Tb927_09_v5.1:2120407-2121666(-) | length=419 | sequence_SO=chromosome | SO=protein_coding;>Tb427tmp.211.4240 | organism=Trypanosoma_brucei	2	9	9	9	48.172		3	7	24	4	19	2.5536e-59	0	4755100	2041300	41434000	1908800	27195000	0	2	0	10	0	9	3444	5.45939	6.58782	5.94541	7.48344	5.8289	7.0765		6.13408	6.02102	7.30421	5.89335	7.38405	3.74856	5.10925	4.14443	3.95019	5.28432	4.34517
Tb927.10.7740;Tb427.10.7740	protein transport protein SEC23 (SEC23.2)	Tb927.10.7740;Tb427.10.7740	5;4	5;4	5;4	>Tb927.10.7740 | organism=Trypanosoma_brucei_TREU927 | product=protein transport protein SEC23 (SEC23.2) | location=Tb927_10_v5.1:1944430-1946664(-) | length=744 | sequence_SO=chromosome | SO=protein_coding;>Tb427.10.7740 | organism=Trypanosoma_brucei_List	2	5	5	5	83.308		3	1	2	1	3	2.0363e-17	0	0	0	0	0	7246800	0	2	1	1	0	3	3105	5.31116	6.88967	6.20514	6.69132	5.12567	6.97459		6.43761	6.28115	6.51095	5.1274	7.28119	5.24371	1.61503	6.14198	5.44534	1.7901	6.34273
Tb927.3.5530;Tb427.03.5530	Tb-292 membrane associated protein (Tb-292)	Tb927.3.5530;Tb427.03.5530	4;4	3;3	3;3	>Tb927.3.5530 | organism=Trypanosoma_brucei_TREU927 | product=Tb-292 membrane associated protein (Tb-292) | location=Tb927_03_v5.1:1547383-1554963(+) | length=2463 | sequence_SO=chromosome | SO=protein_coding;>Tb427.03.5530 | organism=Trypanosoma_brucei_Li	2	4	3	3	279.19	1	3	1	5	1	3	5.8593e-15	0	7749800	0	6006900	0	0	0	3	0	3	0	1	601	4.72372	6.52154	5.11984	6.61834	5.7421	6.35789	4.71032	6.07126	5.18182	6.4375	5.81015	6.65794	5.97225	4.97792	2.04562	6.17388	5.15299	2.24637
Tb927.10.4430;Tb427.10.4430;Tb10.v4.0033;Tb11.v5.0767	PUF1	Tb927.10.4430;Tb427.10.4430;Tb10.v4.0033;Tb11.v5.0767	16;16;16;12	16;16;16;12	16;16;16;12	>Tb927.10.4430 | organism=Trypanosoma_brucei_TREU927 | product=pumillo RNA binding protein PUF1 (PUF1) | location=Tb927_10_v5.1:1140898-1142616(-) | length=572 | sequence_SO=chromosome | SO=protein_coding;>Tb427.10.4430 | organism=Trypanosoma_brucei_Lister	4	16	16	16	63.851	2	5	11	33	15	33	2.3455e-162	1196700	28265000	6818400	32319000	8981100	59730000	0	6	2	12	2	18	127	5.41877	7.4381	6.9227	7.86464	7.02862	7.96342	5.29649	7.04021	7.02522	7.69445	7.10985	8.24346	6.70807	3.12903	3.10535	6.9097	3.30411	3.3061
Tb427tmp.211.4520;Tb927.9.13970	hypothetical, conserved	Tb427tmp.211.4520;Tb927.9.13970	9;8	9;8	9;8	>Tb427tmp.211.4520 | organism=Trypanosoma_brucei_Lister_strain_427 | product=hypothetical protein, conserved | location=Tb427_09_v4:2129445-2130464(-) | length=339 | sequence_SO=chromosome | SO=protein_coding;>Tb927.9.13970 | organism=Trypanosoma_brucei_TR	2	9	9	9	36.789	1	2	6	6	9	17	2.1221e-82	0	22781000	8657200	27250000	5145700	37467000	0	2	1	4	1	11	2936	4.6823	7.07903	6.56658	7.09455	6.61499	7.58112	4.64321	6.63133	6.67222	6.87976	6.71094	7.86747	7.96177	1.75388	3.20943	8.1634	1.92895	3.41018
Tb927.11.8880;Tb427tmp.01.0620	Putative translation factor (SUA5) (?)	Tb927.11.8880;Tb427tmp.01.0620	3;3	3;3	3;3	>Tb927.11.8880 | organism=Trypanosoma_brucei_TREU927 | product=hypothetical protein, conserved | location=Tb927_11_v5.1:2442481-2443620(+) | length=379 | sequence_SO=chromosome | SO=protein_coding;>Tb427tmp.01.0620 | organism=Trypanosoma_brucei_Lister_stra	2	3	3	3	40.692		2	1	3	1	4	4.7504e-41	0	12163000	0	9136700	0	10035000	0	2	0	2	0	4	2087	6.46312	6.75	4.63177	6.56974	5.40367	7.06917		6.28249	4.67216	6.38762	5.47069	7.37738	0.953008	6.43779	5.53266	1.15464	6.61286	5.73341
Tb427tmp.01.0420;Tb927.11.8120	SEC13	Tb427tmp.01.0420;Tb927.11.8120	6;5	6;5	6;5	>Tb427tmp.01.0420 | organism=Trypanosoma_brucei_Lister_strain_427 | product=protein transport protein Sec13, putative | location=Tb427_11_01_v4:2216679-2217662(+) | length=327 | sequence_SO=chromosome | SO=protein_coding;>Tb927.11.8120 | organism=Trypanoso	2	6	6	6	35.124		7	3	7	5	17	1.314e-117	0	68845000	4744800	68794000	4779100	67565000	0	4	0	4	0	12	2076	5.8542	7.27802	6.12482	7.16634	6.08541	7.49422		6.86053	6.19493	6.96545	6.21067	7.78131	4.72984	3.45988	4.67998	4.93146	3.63495	4.88072
Tb427tmp.160.4560;Tb927.9.6170	arginine kinase (AK)	Tb427tmp.160.4560;Tb927.9.6170	19;18	19;18	2;1	>Tb427tmp.160.4560 | organism=Trypanosoma_brucei_Lister_strain_427 | product=arginine kinase (AK) | location=Tb427_09_v4:976819-978033(+) | length=404 | sequence_SO=chromosome | SO=protein_coding;>Tb927.9.6170 | organism=Trypanosoma_brucei_TREU927 | produc	2	19	19	2	44.697		5	15	71	13	68	1.1629e-171	0	17421000	7614600	185710000	7284000	183170000	0	4	1	30	1	36	2759	5.88566	6.80457	6.47629	8.16239	6.7853	8.05025		6.35347	6.58509	7.98503	6.87551	8.336	3.05256	5.60112	4.20206	3.25419	5.77619	4.4028
Tb927.7.5190;Tb427.07.5190	hypothetical, conserved	Tb927.7.5190;Tb427.07.5190	9;9	9;9	9;9	>Tb927.7.5190 | organism=Trypanosoma_brucei_TREU927 | product=hypothetical protein, conserved | location=Tb927_07_v5.1:1365358-1368912(+) | length=1184 | sequence_SO=chromosome | SO=protein_coding;>Tb427.07.5190 | organism=Trypanosoma_brucei_Lister_strain_	2	9	9	9	126.87	1	8	7	8		3	1.1969e-29	0	0	3530000	16801000	0	0	0	4	0	6	0	1	1213	5.81571	7.22548	6.3025	7.38109	5.39957	6.77914	5.59734	6.80182	6.39648	7.19193		7.08131	4.68314	3.583	4.58284	4.88477	3.75807	4.78358
Tb927.9.10770;Tb427tmp.211.2150	PABP2	Tb927.9.10770;Tb427tmp.211.2150	50;47	50;47	50;47	>Tb927.9.10770 | organism=Trypanosoma_brucei_TREU927 | product=Polyadenylate-binding protein 2 (Poly(A)-binding protein 2) (Poly(A)-binding protein II) (PABII) (Polyadenylate-binding nuclear protein 1) (Nuclear poly(A)-binding protein 1) (PABP2), putative	2	50	50	50	62.147	81	205	121	256	183	474	0	185320000	2944400000	428030000	6635200000	475400000	4524300000	24	133	26	149	49	337	3431	8.28649	9.61724	8.51553	9.89101	8.76228	9.89545	8.03969	9.37024	8.62344	9.64243	8.78522	10.2028	4.42066	4.56924	3.76433	4.62229	4.74431	3.96507
Tb927.4.3370;Tb427.04.3370	hypothetical, conserved, ARM repeat	Tb927.4.3370;Tb427.04.3370	7;7	7;7	7;7	>Tb927.4.3370 | organism=Trypanosoma_brucei_TREU927 | product=hypothetical protein, conserved | location=Tb927_04_v5.1:878400-879317(-) | length=305 | sequence_SO=chromosome | SO=protein_coding;>Tb427.04.3370 | organism=Trypanosoma_brucei_Lister_strain_427	2	7	7	7	33.718			1	6	4	7	1.3815e-27	0	0	0	24972000	3169300	14055000	0	0	0	4	0	5	695			4.99762	6.89975	6.19673	6.85651			5.04875	6.70261	6.31956	7.15963		6.31874	2.19176		6.49381	2.39251
Tb427.07.3040	hypothetical, conserved, WD40 domain	Tb427.07.3040	15	15	1	>Tb427.07.3040 | organism=Trypanosoma_brucei_Lister_strain_427 | product=hypothetical protein, conserved | location=Tb427_07_v4:765763-767670(+) | length=635 | sequence_SO=chromosome | SO=protein_coding	1	15	15	1	69.01	7	13	9	20	10	25	3.1087e-114	1012400	38713000	1505800	39814000	3534800	65736000	0	9	0	7	0	12	1130	6.09004	7.6659	6.39651	7.55524	6.74684	7.83961	5.80355	7.26247	6.50412	7.3731	6.83269	8.12067	5.23489	3.84922	3.63011	5.43652	4.02429	3.83086
Tb927.11.6160;Tb427tmp.02.4030	ERF3	Tb927.11.6160;Tb427tmp.02.4030	9;8	9;8	9;8	>Tb927.11.6160 | organism=Trypanosoma_brucei_TREU927 | product=eukaryotic release factor 3, putative (ERF3) | location=Tb927_11_v5.1:1734211-1736307(-) | length=698 | sequence_SO=chromosome | SO=protein_coding;>Tb427tmp.02.4030 | organism=Trypanosoma_bruce	2	9	9	9	76.914		3	4	33	6	23	9.6738e-76	0	0	4949600	25117000	4126700	17023000	0	2	0	8	0	8	3205	5.36122	6.87289	6.43145	7.6434	6.2796	7.36427		6.4185	6.53467	7.46	6.3973	7.65377	5.02165	4.02601	3.60319	5.22328	4.20108	3.80394
Tb927.10.7100;Tb427.10.7100;Tb11.v5.0580	delta-4 fatty acid desaturase, putative	Tb927.10.7100;Tb427.10.7100;Tb11.v5.0580	3;3;3	3;3;3	3;3;3	>Tb927.10.7100 | organism=Trypanosoma_brucei_TREU927 | product=delta-4 fatty acid desaturase | location=Tb927_10_v5.1:1788636-1789901(+) | length=421 | sequence_SO=chromosome | SO=protein_coding;>Tb427.10.7100 | organism=Trypanosoma_brucei_Lister_strain_42	3	3	3	3	47.965			2	4		2	8.3594e-17	0	0	239430	7379200	0	0	0	0	0	2	0	2	217			5.08268	6.71466	5.64884	6.54847			5.12254	6.53813		6.84888		5.42131	2.98852		5.59639	3.18926
Tb927.9.1340	Mlp-2	Tb927.9.1340	25	25	2	>Tb927.9.1340 | organism=Trypanosoma_brucei_TREU927 | product=Myosin-like protein (TbMlp-2) | location=Tb927_09_v5.1:336047-338488(-) | length=813 | sequence_SO=chromosome | SO=protein_coding	1	25	25	2	92.363	7	29	8	15	13	40	5.5356e-200	1112300	58992000	2112700	39323000	2947100	100320000	0	13	0	7	0	22	3445	6.45454	8.06411	6.82955	7.59	6.70269	8.11413	6.11391	7.67498	6.93143	7.41486	6.77955	8.39735	5.34688	2.52616	4.68868	5.54851	2.70123	4.88943
Tb427.06.4770;Tb927.6.4770	MKT1	Tb427.06.4770;Tb927.6.4770	24;23	24;23	24;23	>Tb427.06.4770 | organism=Trypanosoma_brucei_Lister_strain_427 | product=hypothetical protein, conserved | location=Tb427_06_v4:1328772-1330979(+) | length=735 | sequence_SO=chromosome | SO=protein_coding;>Tb927.6.4770 | organism=Trypanosoma_brucei_TREU927	2	24	24	24	83.111	8	19	11	37	14	36	1.4157e-160	2907700	89626000	3808200	147830000	4944700	98563000	0	16	0	20	0	25	1034	6.92534	8.13567	6.80572	8.24336	7.10105	8.23204	6.61588	7.75306	6.90858	8.09043	7.17108	8.50318	4.02063	4.77575	3.75706	4.22226	4.95083	3.95781
Tb927.11.15150;Tb427tmp.01.6800	1-acyl-sn-glycerol-3-phosphate acyltransferase, putative	Tb927.11.15150;Tb427tmp.01.6800	4;4	4;4	4;4	>Tb927.11.15150 | organism=Trypanosoma_brucei_TREU927 | product=1-acyl-sn-glycerol-3-phosphate acyltransferase, putative | location=Tb927_11_v5.1:4028205-4029020(-) | length=271 | sequence_SO=chromosome | SO=protein_coding;>Tb427tmp.01.6800 | organism=Tryp	2	4	4	4	30.359	1	1	1	6	3	6	1.1147e-22	0	0	0	19365000	977160	9251200	0	1	0	4	0	4	2339	5.09882	6.17063	4.98748	6.64441	5.47291	6.51234	5.04603	5.67522	5.04155	6.47232	5.55301	6.80416	3.56048	5.50418	3.45291	3.7621	5.67926	3.65365
Tb927.7.570;Tb427.07.570	prefoldin, putative	Tb927.7.570;Tb427.07.570	5;5	5;5	5;5	>Tb927.7.570 | organism=Trypanosoma_brucei_TREU927 | product=prefoldin, putative | location=Tb927_07_v5.1:116588-117181(-) | length=197 | sequence_SO=chromosome | SO=protein_coding;>Tb427.07.570 | organism=Trypanosoma_brucei_Lister_strain_427 | product=pre	2	5	5	5	22.754			5	10	1	4	1.5868e-35	0	0	1784400	26572000	0	15970000	0	0	0	6	0	3	1232			5.74412	7.03317	5.51617	6.74083			5.82558	6.82744	5.59335	7.04202		4.28214	4.06824		4.45722	4.26899
Tb927.9.5890;Tb427tmp.160.4300	solanesyl-diphosphate synthase, putative	Tb927.9.5890;Tb427tmp.160.4300	4;4	4;4	4;4	>Tb927.9.5890 | organism=Trypanosoma_brucei_TREU927 | product=solanesyl-diphosphate synthase, putative | location=Tb927_09_v5.1:993572-994651(+) | length=359 | sequence_SO=chromosome | SO=protein_coding;>Tb427tmp.160.4300 | organism=Trypanosoma_brucei_List	2	4	4	4	39.253			2	9		12	2.1934e-25	0	0	323880	8858400	0	7926800	0	0	0	2	0	4	2751			5.24734	6.64931	5.6537	6.76505			5.27589	6.4763		7.06633		4.65723	3.69184		4.8323	3.89258
Tb427.07.2680;Tb927.7.2680	ZC3H22	Tb427.07.2680;Tb927.7.2680	37;35	37;35	37;35	>Tb427.07.2680 | organism=Trypanosoma_brucei_Lister_strain_427 | product=hypothetical protein, conserved (ZC3H22) | location=Tb427_07_v4:701324-703450(-) | length=708 | sequence_SO=chromosome | SO=protein_coding;>Tb927.7.2680 | organism=Trypanosoma_brucei_	2	37	37	37	76.139	14	57	29	52	28	48	0	8077600	250460000	42195000	313570000	50610000	236020000	0	34	4	28	6	26	1117	6.73829	8.63809	7.57143	8.61384	7.66912	8.49066	6.44493	8.31366	7.6667	8.46376	7.7314	8.75944	6.31101	3.4628	2.7291	6.51264	3.63787	2.92984
Tb927.9.8950;Tb427tmp.211.0680	CAAX prenyl protease 1, putative	Tb927.9.8950;Tb427tmp.211.0680	4;4	4;4	4;4	>Tb927.9.8950 | organism=Trypanosoma_brucei_TREU927 | product=CAAX prenyl protease 1, putative,metallo- peptidase, Clan M- Family M48 | location=Tb927_09_v5.1:1437955-1439238(-) | length=427 | sequence_SO=chromosome | SO=protein_coding;>Tb427tmp.211.0680 |	2	4	4	4	48.904				5		4	8.419e-13	0	0	0	11810000	0	0	0	0	0	2	0	3	2817			5.34714	6.8166	5.57928	6.62004				6.6281		6.91613		4.88145	3.45731		5.05652	3.65806
Tb927.4.2220;Tb427.04.2220	TPR-repeat-containing chaperone protein DNAJ	Tb927.4.2220;Tb427.04.2220	15;15	15;15	15;15	>Tb927.4.2220 | organism=Trypanosoma_brucei_TREU927 | product=TPR-repeat-containing chaperone protein DNAJ, putative | location=Tb927_04_v5.1:574676-576793(+) | length=705 | sequence_SO=chromosome | SO=protein_coding;>Tb427.04.2220 | organism=Trypanosoma_b	2	15	15	15	80.445	4	13			3	12	1.2763e-83	3261000	22166000	0	0	3889200	17874000	0	8	0	0	0	10	663	6.26301	7.59505			6.31324	7.48229	5.93573	7.20301			6.42589	7.77064	4.42494		3.88349	4.62657		4.08424
Tb427tmp.02.1470;Tb927.11.3970	CCCH zinc finger protein	Tb427tmp.02.1470;Tb927.11.3970	7;6	7;6	7;6	>Tb427tmp.02.1470 | organism=Trypanosoma_brucei_Lister_strain_427 | product=hypothetical protein, conserved | location=Tb427_11_01_v4:1140184-1142373(+) | length=729 | sequence_SO=chromosome | SO=protein_coding;>Tb927.11.3970 | organism=Trypanosoma_brucei_	2	7	7	7	77.557	2	3	2	4	1	5	4.6648e-44	716730	6293600	0	0	0	0	0	3	1	2	0	3	2471	5.80608	7.14244	5.93682	6.67707	5.19829	6.87886	5.59412	6.70829	6.01611	6.50087	5.21743	7.18221	4.43928	2.45905	5.58272	4.64091	2.63412	5.78346
Tb427.03.3060;Tb927.3.3060	hypothetical, conserved	Tb427.03.3060;Tb927.3.3060	5;4	5;4	5;4	>Tb427.03.3060 | organism=Trypanosoma_brucei_Lister_strain_427 | product=hypothetical protein, conserved | location=Tb427_03_v4:785567-786619(-) | length=350 | sequence_SO=chromosome | SO=protein_coding;>Tb927.3.3060 | organism=Trypanosoma_brucei_TREU927 |	2	5	5	5	37.093			3	4	2	8	6.9062e-25	0	0	0	0	2241100	17244000	0	0	0	2	0	4	502			5.28914	6.2783	5.60745	7.11498			5.30456	6.10226	5.65822	7.42287		3.28592	5.00788		3.46099	5.20862
Tb927.11.1020;Tb427tmp.03.0090	ribokinase, putative	Tb927.11.1020;Tb427tmp.03.0090	6;6	6;6	6;6	>Tb927.11.1020 | organism=Trypanosoma_brucei_TREU927 | product=ribokinase, putative | location=Tb927_11_v5.1:260682-261683(+) | length=333 | sequence_SO=chromosome | SO=protein_coding;>Tb427tmp.03.0090 | organism=Trypanosoma_brucei_Lister_strain_427 | prod	2	6	6	6	35.288			4	20	6	13	7.4934e-63	0	0	2430300	46009000	2716500	20757000	0	0	0	7	0	9	2622			6.13155	7.42521	6.21909	7.4168			6.20183	7.2402	6.33596	7.70882		4.29747	3.9787		4.47254	4.17944
Tb927.11.9590;Tb427tmp.01.1350	S-adenosylhomocysteine hydrolase	Tb927.11.9590;Tb427tmp.01.1350	7;7	7;7	7;7	>Tb927.11.9590 | organism=Trypanosoma_brucei_TREU927 | product=S-adenosylhomocysteine hydrolase, putative | location=Tb927_11_v5.1:2610177-2611490(-) | length=437 | sequence_SO=chromosome | SO=protein_coding;>Tb427tmp.01.1350 | organism=Trypanosoma_brucei_	2	7	7	7	48.447			4	8	4	13	5.9264e-26	0	0	1212500	15232000	2909100	11945000	0	0	0	3	0	6	2115			5.85428	7.06539	5.78003	7.05069			5.93649	6.8535	5.84197	7.35706		4.02323	4.22102		4.1983	4.42176
Tb927.10.310;Tb427.10.310	PUF3	Tb927.10.310;Tb427.10.310	4;4	4;4	4;4	>Tb927.10.310 | organism=Trypanosoma_brucei_TREU927 | product=pumillio/PUF RNA binding protein 3 (PUF3) | location=Tb927_10_v5.1:87475-89153(+) | length=558 | sequence_SO=chromosome | SO=protein_coding;>Tb427.10.310 | organism=Trypanosoma_brucei_Lister_str	2	4	4	4	61.06		3			1	5	1.2668e-19	0	0	0	0	0	10064000	0	2	0	0	0	3	1810	6.16246	6.80801			5.36426	7.18412		6.3591			5.43238	7.48417	2.14446		6.04546	2.34609		6.2462
Tb427.04.760;Tb927.4.760	gamma-adaptin 1, putative	Tb427.04.760;Tb927.4.760	5;4	5;4	5;4	>Tb427.04.760 | organism=Trypanosoma_brucei_Lister_strain_427 | product=gamma-adaptin 1, putative | location=Tb427_04_v4:208972-211377(-) | length=801 | sequence_SO=chromosome | SO=protein_coding;>Tb927.4.760 | organism=Trypanosoma_brucei_TREU927 | product	2	5	5	5	87.385			1	5	1	5	2.0416e-43	0	0	0	2779500	0	0	0	0	0	2	0	3	764			5.61475	6.58046	5.46619	6.9718			5.67144	6.39491	5.54806	7.2777		3.20803	5.00151		3.3831	5.20225
Tb927.6.1280;Tb427.06.1280	EIF-2b alpha	Tb927.6.1280;Tb427.06.1280	4;4	4;4	4;4	>Tb927.6.1280 | organism=Trypanosoma_brucei_TREU927 | product=translation initiation factor EIF-2b alpha subunit, putative,eIF-2B GDP-GTP exchange factor | location=Tb927_06_v5.1:471665-472564(-) | length=299 | sequence_SO=chromosome | SO=protein_coding;>T	2	4	4	4	33.095	1	2	1		1	2	1.5577e-11	0	0	0	0	0	5780800	0	2	1	0	0	2	914	5.2401	6.47181	5.75705		5.10743	6.33323	5.1574	6.01578	5.84152		5.1013	6.6387	4.09166		4.07203	4.29329		4.27278
Tb427tmp.11.0007;Tb927.11.12820;Tb927.11.12810;Tb927.11.12800;Tb927.11.12790;Tb427tmp.11.0006;Tb427tmp.11.0005;Tb427tmp.11.0004;Tb927.11.12780;Tb11.v5.0288	ribonucleoside-diphosphate reductase small chain (RNR2)	Tb427tmp.11.0007;Tb927.11.12820;Tb927.11.12810;Tb927.11.12800;Tb927.11.12790;Tb427tmp.11.0006;Tb427tmp.11.0005;Tb427tmp.11.0004;Tb927.11.12780;Tb11.v5.0288	5;5;5;5;5;5;5;5;5;4	5;5;5;5;5;5;5;5;5;4	5;5;5;5;5;5;5;5;5;4	>Tb427tmp.11.0007 | organism=Trypanosoma_brucei_Lister_strain_427 | product=ribonucleoside-diphosphate reductase small chain (RNR2) | location=Tb427_11_01_v4:3363318-3364332(-) | length=336 | sequence_SO=chromosome | SO=protein_coding;>Tb927.11.12820 | org	10	5	5	5	38.51	2	1	2	13	1	3	4.9205e-26	0	0	3052700	40902000	0	8580400	0	1	0	5	0	2	2656	6.51859	6.88577	5.5604	7.30314	5.23506	6.80637	6.17837	6.4338	5.607	7.11774	5.27614	7.10697	1.21974	5.78927	5.21978	1.42137	5.96434	5.42052
Tb427tmp.160.4020	ubiquitin carboxyl-terminal hydrolase, putative	Tb427tmp.160.4020	9	9	3	>Tb427tmp.160.4020 | organism=Trypanosoma_brucei_Lister_strain_427 | product=ubiquitin carboxyl-terminal hydrolase, putative | location=Tb427_09_v4:904118-908146(+) | length=1342 | sequence_SO=chromosome | SO=protein_coding	1	9	9	3	150.99	1	4	4	5	3	11	5.339e-88	0	7379300	1436400	11820000	1762400	22257000	0	2	0	4	0	7	2744	5.19498	6.77058	6.47666	7.17605	5.83731	7.23198	5.12424	6.31894	6.58516	6.97717	5.90229	7.52867	5.23401	2.32332	4.633	5.43564	2.49839	4.83375
Tb427.03.4040;Tb927.3.4040	hypothetical, conserved, ankyrin repeats	Tb427.03.4040;Tb927.3.4040	4;3	4;3	4;3	>Tb427.03.4040 | organism=Trypanosoma_brucei_Lister_strain_427 | product=hypothetical protein, conserved | location=Tb427_03_v4:1141336-1143195(-) | length=619 | sequence_SO=chromosome | SO=protein_coding;>Tb927.3.4040 | organism=Trypanosoma_brucei_TREU927	2	4	4	4	67.646			1	6		4	2.2143e-37	0	0	0	0	0	2151600	0	0	0	2	0	2	549			4.69212	6.61165	5.78326	6.31181			4.74483	6.42674		6.61496		6.37655	1.75581		6.55162	1.95655
Tb927.10.2370;Tb427.10.2370	RNA-binding protein, putative (LA)	Tb927.10.2370;Tb427.10.2370	4;3	4;3	4;3	>Tb927.10.2370 | organism=Trypanosoma_brucei_TREU927 | product=RNA-binding protein, putative (LA) | location=Tb927_10_v5.1:607374-608381(+) | length=335 | sequence_SO=chromosome | SO=protein_coding;>Tb427.10.2370 | organism=Trypanosoma_brucei_Lister_strain	2	4	4	4	37.659	1	2	4	7	1	2	1.1886e-15	0	0	2654500	21873000	0	8443900	0	1	1	5	0	2	3075	5.17835	6.55228	6.22446	7.16157	5.28266	6.63314	5.10988	6.10415	6.31037	6.96316	5.34653	6.9301	4.56407	3.11304	4.4862	4.7657	3.28811	4.68694
Tb927.10.8920;Tb427.10.8920	ras-like small GTPase, putative (TbGRP)	Tb927.10.8920;Tb427.10.8920	2;2	2;2	2;2	>Tb927.10.8920 | organism=Trypanosoma_brucei_TREU927 | product=ras-like small GTPase, putative (TbGRP) | location=Tb927_10_v5.1:2213812-2214831(+) | length=339 | sequence_SO=chromosome | SO=protein_coding;>Tb427.10.8920 | organism=Trypanosoma_brucei_Lister	2	2	2	2	38.395			3	4	1	4	9.8097e-12	0	0	446280	6066300	0	5098800	0	0	0	2	0	2	2026			5.46251	6.48155	5.14508	6.56884			5.48762	6.3154	5.15531	6.8649		3.38517	4.72964		3.56025	4.93038
Tb927.11.8290;Tb427tmp.01.0260;Tb11.v5.1053	RRP44 (exosome)	Tb927.11.8290;Tb427tmp.01.0260	8;8;1	8;8;1	8;8;1	>Tb927.11.8290 | organism=Trypanosoma_brucei_TREU927 | product=exosome complex exonuclease RRP44, putative | location=Tb927_11_v5.1:2327343-2330030(+) | length=895 | sequence_SO=chromosome | SO=protein_coding;>Tb427tmp.01.0260 | organism=Trypanosoma_brucei	3	8	8	8	101.68	1	3	3	6	5	8	1.8529e-83	0	6493300	2279400	20719000	2707300	16852000	0	3	0	4	0	6	2067	5.35664	7.24711	6.2933	7.26065	6.50137	7.26741	5.24348	6.82435	6.38616	7.07173	6.59843	7.56244	6.28002	3.21346	2.54474	6.48165	3.38854	2.74549
Tb927.5.2140	UPF1	Tb927.5.2140	24	24	1	>Tb927.5.2140 | organism=Trypanosoma_brucei_TREU927 | product=regulator of nonsense transcripts UPF1 | location=Tb927_05_v5.1:732744-735318(-) | length=842 | sequence_SO=chromosome | SO=protein_coding	1	24	24	1	93.324	9	19	7	23	16	29	8.1166e-270	3929400	63157000	4133400	76078000	6340200	96761000	1	14	0	14	0	20	3310	6.79222	8.03456	6.78618	8.06253	6.9937	8.091	6.50013	7.64894	6.88555	7.88275	7.07896	8.37433	4.12695	4.23997	3.64518	4.32858	4.41504	3.84593
Tb427.07.4180;Tb927.7.4180	fatty acid elongase, putative	Tb427.07.4180;Tb927.7.4180	3;2	3;2	3;2	>Tb427.07.4180 | organism=Trypanosoma_brucei_Lister_strain_427 | product=fatty acid elongase, putative | location=Tb427_07_v4:1115423-1116346(+) | length=307 | sequence_SO=chromosome | SO=protein_coding;>Tb927.7.4180 | organism=Trypanosoma_brucei_TREU927 |	2	3	3	3	33.899			4	13	2	12	7.3121e-20	0	0	717000	24419000	813180	10494000	0	0	0	2	0	4	1178			5.67667	6.89087	5.38669	6.5777			5.73069	6.69552	5.45614	6.87616		4.03349	3.95647		4.20856	4.15722
Tb927.6.820;Tb427.06.820;Tb11.v5.0730	PUF4	Tb927.6.820;Tb427.06.820	6;6;2	6;6;2	6;6;2	>Tb927.6.820 | organism=Trypanosoma_brucei_TREU927 | product=pumilio RNA binding protein, putative (PUF4) | location=Tb927_06_v5.1:351173-354274(-) | length=988 | sequence_SO=chromosome | SO=protein_coding;>Tb427.06.820 | organism=Trypanosoma_brucei_Lister	3	6	6	6	106.48		1	2	4	3	8	2.5795e-36	0	0	1202800	13744000	1220100	11771000	0	1	0	3	0	6	1058	5.38888	6.77821	5.99655	7.03618	6.04766	7.21966		6.32539	6.09001	6.82898	6.15676	7.51799	4.61526	3.45356	3.89329	4.81689	3.62863	4.09403
Tb927.7.4290;Tb427.07.4290	NudC (Decapping???)	Tb927.7.4290;Tb427.07.4290	5;5	5;5	5;5	>Tb927.7.4290 | organism=Trypanosoma_brucei_TREU927 | product=hypothetical protein, conserved | location=Tb927_07_v5.1:1138432-1139325(-) | length=297 | sequence_SO=chromosome | SO=protein_coding;>Tb427.07.4290 | organism=Trypanosoma_brucei_Lister_strain_4	2	5	5	5	33.703		2	2	5		15	8.0703e-16	0	0	248950	11461000	0	0	0	2	0	2	0	5	1183	5.89121	6.67964	4.95694	6.71042	5.8391	6.89305		6.21037	5.01687	6.53228		7.19571	2.61908	5.82495	3.50115	2.82071	6.00003	3.7019
Tb927.9.9060;Tb427tmp.211.0740	Lsm12	Tb927.9.9060;Tb427tmp.211.0740	11;11	11;11	11;11	>Tb927.9.9060 | organism=Trypanosoma_brucei_TREU927 | product=Lsm12 protein, putative | location=Tb927_09_v5.1:1448573-1449151(-) | length=190 | sequence_SO=chromosome | SO=protein_coding;>Tb427tmp.211.0740 | organism=Trypanosoma_brucei_Lister_strain_427 |	2	11	11	11	21.06	3	6	4	8	9	19	5.9293e-44	2651800	83920000	7277500	109850000	4599800	117720000	1	5	2	6	1	14	2821	6.18601	7.40934	6.3409	7.5232	6.43487	7.60589	5.86655	7.00625	6.42914	7.3468	6.539	7.89155	4.06381	3.92752	3.89004	4.26544	4.10259	4.09078
Tb927.9.4680;Tb427tmp.160.3270	eIF4A1	Tb927.9.4680;Tb427tmp.160.3270	18;18	18;18	18;18	>Tb927.9.4680 | organism=Trypanosoma_brucei_TREU927 | product=ATP-dependent DEAD box helicase, putative | location=Tb927_09_v5.1:864680-865894(+) | length=404 | sequence_SO=chromosome | SO=protein_coding;>Tb427tmp.160.3270 | organism=Trypanosoma_brucei_Lis	2	18	18	18	45.361	7	21	15	68	12	63	2.7938e-124	21203000	98191000	36278000	394460000	41336000	261520000	1	13	5	35	4	43	2727	6.93709	7.84625	6.95801	8.46951	7.07998	8.21949	6.62547	7.45243	7.06356	8.30099	7.15085	8.49364	3.02014	5.0211	3.78537	3.22177	5.19617	3.98612
Tb427tmp.01.2330;Tb927.11.10560	eIF4G4	Tb427tmp.01.2330;Tb927.11.10560	19;17	19;17	19;17	>Tb427tmp.01.2330 | organism=Trypanosoma_brucei_Lister_strain_427 | product=eukaryotic translation initation factor 4 gamma, putative | location=Tb427_11_01_v4:2759158-2761251(+) | length=697 | sequence_SO=chromosome | SO=protein_coding;>Tb927.11.10560 | o	2	19	19	19	79.756	3	15	6	19	5	24	6.1486e-93	1945000	42335000	2233600	29858000	1834200	20911000	0	14	0	9	1	10	2165	6.31482	7.78116	6.7009	7.59653	6.45173	7.64059	5.98212	7.39127	6.81423	7.42052	6.55301	7.92939	4.87107	2.97523	3.9493	5.0727	3.1503	4.15005
Tb927.8.750;Tb427.08.750	nucleolar RNA-binding protein, putative	Tb927.8.750;Tb427.08.750	6;6	6;6	6;6	>Tb927.8.750 | organism=Trypanosoma_brucei_TREU927 | product=nucleolar RNA-binding protein, putative | location=Tb927_08_v5.1:206638-207738(-) | length=366 | sequence_SO=chromosome | SO=protein_coding;>Tb427.08.750 | organism=Trypanosoma_brucei_Lister_stra	2	6	6	6	39.761		2	7	13	8	15	9.0572e-33	0	20954000	9776600	86079000	23542000	113530000	0	3	3	5	2	7	1511	5.39628	7.0171	6.66829	7.87254	7.07903	7.79246		6.56861	6.78671	7.70165	7.1494	8.07196	5.38426	4.00042	2.36997	5.58589	4.17549	2.57072
Tb927.11.16160;Tb427tmp.01.7830	ATP binding protein-like protein	Tb927.11.16160;Tb427tmp.01.7830	4;4	4;4	4;4	>Tb927.11.16160 | organism=Trypanosoma_brucei_TREU927 | product=ATP binding protein-like protein | location=Tb927_11_v5.1:4278038-4278607(-) | length=189 | sequence_SO=chromosome | SO=protein_coding;>Tb427tmp.01.7830 | organism=Trypanosoma_brucei_Lister_st	2	4	4	4	22.05		1	1	10	2	7	5.122e-13	0	0	0	26643000	1409600	9726500	0	1	0	5	0	4	2374	6.00103	6.09273	4.84449	7.04838	5.2615	6.47908		5.60166	4.88755	6.83953	5.31057	6.77292	0.304599	7.32118	4.04471	0.506228	7.49625	4.24545
Tb927.8.7480;Tb427.08.7480	hypothetical, conserved	Tb927.8.7480;Tb427.08.7480	7;7	6;6	6;6	>Tb927.8.7480 | organism=Trypanosoma_brucei_TREU927 | product=hypothetical protein, conserved | location=Tb927_08_v5.1:2152612-2154519(+) | length=635 | sequence_SO=chromosome | SO=protein_coding;>Tb427.08.7480 | organism=Trypanosoma_brucei_Lister_strain_4	2	7	6	6	70.712	3	5	1	3	3	9	3.2956e-53	805080	11969000	0	6409500	0	0	0	3	0	2	0	4	1510	5.66515	6.97424	5.68394	6.80338	5.96797	7.04783	5.50845	6.51583	5.73914	6.61344	6.06164	7.35537	4.3487	3.71872	3.58722	4.55032	3.89379	3.78796
Tb927.4.1020;Tb427.04.1020	serine-palmitoyl-CoA transferase	Tb927.4.1020;Tb427.04.1020	2;2	2;2	2;2	>Tb927.4.1020 | organism=Trypanosoma_brucei_TREU927 | product=serine-palmitoyl-CoA transferase, putative | location=Tb927_04_v5.1:276772-278291(-) | length=490 | sequence_SO=chromosome | SO=protein_coding;>Tb427.04.1020 | organism=Trypanosoma_brucei_Lister	2	2	2	2	54.128			1	4	2	4	2.2872e-11	0	0	0	0	0	3899100	0	0	0	1	0	2	620			5.14702	6.53092	5.76638	6.72416			5.20447	6.3571	5.83522	7.02531		4.59719	3.1817		4.77226	3.38244
Tb927.8.5030;Tb427.08.5030	trafficking protein particle complex subunit 3, putative	Tb927.8.5030;Tb427.08.5030	2;2	2;2	2;2	>Tb927.8.5030 | organism=Trypanosoma_brucei_TREU927 | product=trafficking protein particle complex subunit 3, putative,TRAPP, putative,transport protein particle (TRAPP) component, Bet3, putative | location=Tb927_08_v5.1:1488407-1488988(+) | length=193 | s	2	2	2	2	20.947			2	4	2	6	9.5621e-08	0	0	1367100	15208000	1512500	11791000	0	0	0	3	0	3	1427			5.59589	6.79136	5.49372	6.63933			5.65473	6.59393	5.57558	6.9352		3.97127	3.80562		4.14634	4.00637
Tb927.10.1070;Tb427.10.1070	CRK1	Tb927.10.1070;Tb427.10.1070	6;6	6;6	5;5	>Tb927.10.1070 | organism=Trypanosoma_brucei_TREU927 | product=cell division protein kinase 2 homolog 1,cdc2- like protein kinase (CRK1) | location=Tb927_10_v5.1:288172-289077(-) | length=301 | sequence_SO=chromosome | SO=protein_coding;>Tb427.10.1070 | or	2	6	6	5	34.35	1	2	4	5	3	9	3.5342e-35	0	7915700	2922500	30239000	2612900	26156000	0	2	0	3	0	8	1554	5.536	6.87027	6.04031	6.9492	5.85482	7.10551	5.40531	6.41759	6.12385	6.74345	5.93005	7.41128	4.43236	3.01927	4.15469	4.63399	3.19434	4.35543
Tb427.10.11760	PUF6	Tb427.10.11760	24	24	1	>Tb427.10.11760 | organism=Trypanosoma_brucei_Lister_strain_427 | product=pumilio/PUF RNA binding protein 6 (PUF6) | location=Tb427_10_v5:2869978-2872509(+) | length=843 | sequence_SO=chromosome | SO=protein_coding	1	24	24	1	92.951	7	27	17	39	18	54	1.3909e-267	3784700	126530000	9015100	152910000	12696000	209790000	0	19	1	20	2	25	1585	6.91892	8.27851	7.23754	8.33258	7.42425	8.45671	6.60596	7.91277	7.33806	8.17473	7.49765	8.72518	4.51648	3.63764	3.42976	4.71811	3.81271	3.6305
Tb927.5.3800;Tb427.05.3800	glutamine hydrolysing (not ammonia-dependent) carbomoyl phosphate synthase, putative	Tb927.5.3800;Tb427.05.3800	7;6	7;6	7;6	>Tb927.5.3800 | organism=Trypanosoma_brucei_TREU927 | product=glutamine hydrolysing (not ammonia-dependent) carbomoyl phosphate synthase, putative | location=Tb927_05_v5.1:1238877-1244378(+) | length=1833 | sequence_SO=chromosome | SO=protein_coding;>Tb427	2	7	7	7	204.09			4	12	1	4	9.9986e-35	0	0	1805600	23598000	0	12295000	0	0	0	7	0	3	3319			6.07595	7.34835	5.72586	6.78092			6.14248	7.16376	5.80137	7.08468		4.22683	3.50481		4.4019	3.70555
Tb927.7.2780;Tb427.07.2780	hypothetical, conserved	Tb927.7.2780;Tb427.07.2780	4;4	4;4	4;4	>Tb927.7.2780 | organism=Trypanosoma_brucei_TREU927 | product=hypothetical protein, conserved | location=Tb927_07_v5.1:722307-722660(+) | length=117 | sequence_SO=chromosome | SO=protein_coding;>Tb427.07.2780 | organism=Trypanosoma_brucei_Lister_strain_427	2	4	4	4	12.723	3	4	3	5	6	8	1.9506e-27	0	0	0	16786000	4783400	24591000	0	2	1	4	0	5	1122	5.37494	6.69994	5.89656	7.13329	5.94335	6.86783	5.26413	6.22657	5.9751	6.9272	6.0404	7.17009	4.40157	4.10833	3.07105	4.6032	4.2834	3.27179
Tb427.01.2600;Tb927.1.2600	PUF9	Tb427.01.2600;Tb927.1.2600	8;7	8;7	8;7	>Tb427.01.2600 | organism=Trypanosoma_brucei_Lister_strain_427 | product=pumilio/PUF RNA binding protein 9 (PUF9) | location=Tb427_01_v4:610184-612187(+) | length=667 | sequence_SO=chromosome | SO=protein_coding;>Tb927.1.2600 | organism=Trypanosoma_brucei_	2	8	8	8	74.062				2	4	11	7.3018e-57	0	0	0	0	1371200	26144000	0	0	0	1	0	8	290			5.04177	6.60697	6.72226	7.48078				6.42203	6.79982	7.7698		5.19946	2.51974		5.37454	2.72049
Tb927.8.1570;Tb427.08.1570	hypothetical, conserved, UPF0172	Tb927.8.1570;Tb427.08.1570	4;4	4;4	4;4	>Tb927.8.1570 | organism=Trypanosoma_brucei_TREU927 | product=hypothetical protein, conserved | location=Tb927_08_v5.1:511166-511984(+) | length=272 | sequence_SO=chromosome | SO=protein_coding;>Tb427.08.1570 | organism=Trypanosoma_brucei_Lister_strain_427	2	4	4	4	28.825	1	2	1	5	4	8	2.5943e-60	0	0	0	23387000	2985700	16347000	0	1	0	3	0	4	1329	5.87497	6.5253	4.97162	6.88898	5.95346	6.86038	5.64651	6.07835	5.0197	6.69315	6.04466	7.16286	2.16037	6.36934	3.01271	2.362	6.54441	3.21345
Tb927.6.3500;Tb427.06.3500	endosomal trafficking protein RME-8, putative	Tb927.6.3500;Tb427.06.3500	10;10	10;10	10;10	>Tb927.6.3500 | organism=Trypanosoma_brucei_TREU927 | product=endosomal trafficking protein RME-8, putative | location=Tb927_06_v5.1:1037807-1044517(-) | length=2236 | sequence_SO=chromosome | SO=protein_coding;>Tb427.06.3500 | organism=Trypanosoma_brucei_	2	10	10	10	253.87			6	12	1	9	5.1426e-76	0	0	4230500	23042000	0	7855400	0	0	0	7	0	6	985			6.44966	7.17187	4.96997	6.56457			6.55595	6.97484	4.96128	6.86131		2.39911	5.29714		2.57418	5.49788
Tb427tmp.18.0004;Tb927.11.2260	eIF4E1	Tb427tmp.18.0004;Tb927.11.2260	4;3	4;3	4;3	>Tb427tmp.18.0004 | organism=Trypanosoma_brucei_Lister_strain_427 | product=eukaryotic translation initiation factor 4e, putative (eIF4E) | location=Tb427_11_01_v4:620659-621360(+) | length=233 | sequence_SO=chromosome | SO=protein_coding;>Tb927.11.2260 |	2	4	4	4	26.084	2	2		6	2	6	1.6174e-53	1658900	24529000	0	33114000	2200300	13622000	0	2	0	2	0	5	2787	5.65326	6.90147	5.4749	6.93414	5.92485	6.68813	5.48934	6.44952		6.73304	6.01119	6.98954	4.14647	4.8475	2.53557	4.3481	5.02257	2.73631
Tb927.11.8190;Tb427tmp.01.0360	RAD51	Tb927.11.8190;Tb427tmp.01.0360	5;5	5;5	5;5	>Tb927.11.8190 | organism=Trypanosoma_brucei_TREU927 | product=RAD51 protein (RAD51) | location=Tb927_11_v5.1:2303695-2304816(+) | length=373 | sequence_SO=chromosome | SO=protein_coding;>Tb427tmp.01.0360 | organism=Trypanosoma_brucei_Lister_strain_427 | p	2	5	5	5	40.719		2	3	5	1	5	3.1723e-13	0	0	2506100	5014600	0	0	0	2	0	2	0	3	2072	5.32592	6.75235	5.96228	6.58758	5.21628	6.6285		6.28535	6.04001	6.40683	5.24751	6.92641	4.73848	2.0772	4.69127	4.94011	2.25227	4.89202
Tb427tmp.160.5200;Tb927.9.7110	hypothetical, conserved, GRAM domain	Tb427tmp.160.5200;Tb927.9.7110	5;3	5;3	5;3	>Tb427tmp.160.5200 | organism=Trypanosoma_brucei_Lister_strain_427 | product=hypothetical protein, conserved | location=Tb427_09_v4:1104017-1104904(+) | length=295 | sequence_SO=chromosome | SO=protein_coding;>Tb927.9.7110 | organism=Trypanosoma_brucei_TRE	2	5	5	5	32.491	5	6	2	10	2	7	5.0098e-47	1273700	27003000	1885800	24604000	1951600	20372000	0	3	0	4	0	4	2774	6.01388	7.18042	5.82773	7.0369	5.83483	6.91653	5.72822	6.74192	5.91686	6.82966	5.89983	7.22055	3.87515	4.01675	3.59333	4.07678	4.19182	3.79407
Tb927.10.8330;Tb427.10.8330	S. cerevisiae PSP1 homologue, putative	Tb927.10.8330;Tb427.10.8330	3;3	3;3	3;3	>Tb927.10.8330 | organism=Trypanosoma_brucei_TREU927 | product=S. cerevisiae PSP1 homologue, putative | location=Tb927_10_v5.1:2058190-2058897(-) | length=235 | sequence_SO=chromosome | SO=protein_coding;>Tb427.10.8330 | organism=Trypanosoma_brucei_Lister_	2	3	3	3	26.821	1	1	2	4	2	5	9.7294e-16	0	0	727210	9438100	0	0	0	1	0	2	0	3	2003	5.23496	6.37585	5.35901	6.37489	5.50612	6.80056	5.15284	5.90505	5.38349	6.20287	5.58251	7.10339	3.78994	3.3747	4.30005	3.99157	3.54978	4.50079
Tb927.10.13360;Tb427.10.13360	EF-Tu	Tb927.10.13360;Tb427.10.13360	13;13	13;13	13;13	>Tb927.10.13360 | organism=Trypanosoma_brucei_TREU927 | product=elongation factor Tu, putative | location=Tb927_10_v5.1:3263103-3264515(-) | length=470 | sequence_SO=chromosome | SO=protein_coding;>Tb427.10.13360 | organism=Trypanosoma_brucei_Lister_strain	2	13	13	13	51.849	3	5	12	38	8	31	5.6766e-91	1719400	26774000	3391800	75975000	3499500	38201000	1	3	0	15	0	13	1645	6.31074	7.32498	6.80379	8.08641	6.61262	7.76281	5.97683	6.91558	6.90533	7.91195	6.70747	8.04226	3.36922	4.26075	3.82086	3.57085	4.43582	4.02161
Tb427.10.9430;Tb927.10.9430	phosphoribosylpyrophosphate synthetase	Tb427.10.9430;Tb927.10.9430	6;5	6;5	6;5	>Tb427.10.9430 | organism=Trypanosoma_brucei_Lister_strain_427 | product=phosphoribosylpyrophosphate synthetase, putative (PRS) | location=Tb427_10_v5:2329673-2330806(+) | length=377 | sequence_SO=chromosome | SO=protein_coding;>Tb927.10.9430 | organism=Tr	2	6	6	6	40.531		1	3	4	3	12	8.2578e-57	0	0	1674000	30616000	2541400	9166400	0	1	0	4	0	10	2040	5.60031	6.17883	5.65167	7.07405	5.75928	7.17506		5.69482	5.7116	6.86156	5.83111	7.47702	1.9218	4.72504	4.70314	2.12343	4.90011	4.90389
Tb927.8.1500;Tb427.08.1500	hypothetical, conserved	Tb927.8.1500;Tb427.08.1500	7;7	7;7	7;7	>Tb927.8.1500 | organism=Trypanosoma_brucei_TREU927 | product=hypothetical protein, conserved | location=Tb927_08_v5.1:487319-489163(+) | length=601 | sequence_SO=chromosome | SO=protein_coding;>Tb427.08.1500 | organism=Trypanosoma_brucei_Lister_strain_427	2	7	7	7	63.206	4	6	2	7	6	14	5.0409e-73	1485900	23253000	3836000	22862000	1988100	36292000	0	3	0	4	0	8	1325	6.10264	7.29049	6.2063	7.32954	6.51986	7.62315	5.81089	6.86639	6.28187	7.13956	6.6227	7.9097	3.94596	3.73135	3.66504	4.14759	3.90642	3.86579
Tb927.9.2600;Tb427tmp.160.1260	hypothetical, conserved, signal peptide predicted	Tb927.9.2600;Tb427tmp.160.1260	4;4	4;4	4;4	>Tb927.9.2600 | organism=Trypanosoma_brucei_TREU927 | product=hypothetical protein, conserved | location=Tb927_09_v5.1:576060-577636(-) | length=229 | sequence_SO=chromosome | SO=protein_coding;>Tb427tmp.160.1260 | organism=Trypanosoma_brucei_Lister_strain	2	4	4	4	24.515			1	2	1	5	6.0088e-32	0	0	0	0	0	6985400	0	0	0	1	0	4	2687			4.80002	5.89159	5.35385	6.53663			4.84893	5.7959	5.42778	6.8334		3.62612	3.92913		3.80119	4.12988
Tb427.08.4950;Tb927.8.4950	kinesin, putative	Tb427.08.4950;Tb927.8.4950	25;24	25;24	25;24	>Tb427.08.4950 | organism=Trypanosoma_brucei_Lister_strain_427 | product=kinesin, putative | location=Tb427_08_v4:1463913-1468283(+) | length=1456 | sequence_SO=chromosome | SO=protein_coding;>Tb927.8.4950 | organism=Trypanosoma_brucei_TREU927 | product=ki	2	25	25	25	162.86	29	65	6	10	8	30	3.9091e-195	55717000	427090000	1188200	20392000	2017600	92447000	5	42	1	11	1	17	1425	7.82357	8.43808	5.98215	7.18355	6.36847	7.95293	7.56523	8.10914	6.06115	6.9898	6.47391	8.2318	2.04137	3.99096	5.26346	2.243	4.16603	5.4642
Tb427tmp.01.7070;Tb927.11.15420	EIF3K	Tb427tmp.01.7070;Tb927.11.15420	7;5	7;5	7;5	>Tb427tmp.01.7070 | organism=Trypanosoma_brucei_Lister_strain_427 | product=hypothetical protein, conserved | location=Tb427_11_01_v4:4037298-4037915(-) | length=205 | sequence_SO=chromosome | SO=protein_coding;>Tb927.11.15420 | organism=Trypanosoma_brucei	2	7	7	7	23.046	2	4	2	9	6	15	2.9044e-59	0	41288000	7538800	80025000	3364000	42386000	1	2	1	5	2	10	2348	6.13923	6.95556	6.12871	7.48585	6.13836	7.35937	5.83684	6.49658	6.19907	7.30576	6.26043	7.64895	2.71182	4.50832	4.05609	2.91345	4.68339	4.25684
Tb927.9.11600;Tb427tmp.211.2740;Tb927.9.11580;Tb427tmp.211.2730	Gim5B protein (gim5B), Gim5A protein (gim5A)	Tb927.9.11600;Tb427tmp.211.2740;Tb927.9.11580;Tb427tmp.211.2730	14;14;9;9	14;14;9;9	14;14;9;9	>Tb927.9.11600 | organism=Trypanosoma_brucei_TREU927 | product=unspecified product (gim5B) | location=Tb927_09_v5.1:1806052-1808712(+) | length=241 | sequence_SO=chromosome | SO=protein_coding;>Tb427tmp.211.2740 | organism=Trypanosoma_brucei_Lister_strain_	4	14	14	14	25.975		3	10	39	16	59	8.1285e-136	0	0	34846000	286730000	36230000	298300000	0	2	4	19	4	39	2885	5.94402	6.94157	6.83368	7.86265	6.97079	8.30907		6.48209	6.93487	7.6914	7.05465	8.58229	3.31379	3.41816	4.44569	3.51542	3.59323	4.64643
Tb427.03.3130;Tb927.3.3130	hypothetical, conserved, SAM domain	Tb427.03.3130;Tb927.3.3130	65;54	65;54	65;54	>Tb427.03.3130 | organism=Trypanosoma_brucei_Lister_strain_427 | product=hypothetical protein, conserved | location=Tb427_03_v4:804141-809069(-) | length=1642 | sequence_SO=chromosome | SO=protein_coding;>Tb927.3.3130 | organism=Trypanosoma_brucei_TREU927	2	65	65	65	177.98	19	82	42	60	51	108	0	10803000	356420000	54684000	287240000	27915000	499140000	0	52	6	33	3	86	507	6.90249	8.4414	7.39097	8.1672	7.63625	8.68523	6.59732	8.1118	7.49332	7.98928	7.69918	8.9382	5.11213	2.5786	3.48462	5.31376	2.75368	3.68536
Tb927.1.710;Tb427.01.710;Tb927.1.700	phosphoglycerate kinase (PGKB);phosphoglycerate kinase (PGKC)	Tb927.1.710;Tb427.01.710;Tb927.1.700	7;6;5	7;6;5	3;2;1	>Tb927.1.710 | organism=Trypanosoma_brucei_TREU927 | product=phosphoglycerate kinase (PGKB) | location=Tb927_01_v5.1:234158-235420(-) | length=420 | sequence_SO=chromosome | SO=protein_coding;>Tb427.01.710 | organism=Trypanosoma_brucei_Lister_strain_427 |	3	7	7	3	45.247		2	2	14	3	5	7.5863e-25	0	0	1125000	16088000	1846300	14803000	0	2	0	6	0	4	3025	5.84963	6.61961	5.49875	7.16935	5.97819	6.90104		6.17371	5.52415	6.97113	6.07882	7.20431	2.55781	5.54962	3.06565	2.75944	5.72469	3.26639
Tb927.4.1540;Tb427.04.1540	hypothetical, conserved (NAD dependent epimerase/dehydratase family), mitochondrial localization	Tb927.4.1540;Tb427.04.1540	4;4	4;4	4;4	>Tb927.4.1540 | organism=Trypanosoma_brucei_TREU927 | product=hypothetical protein, conserved | location=Tb927_04_v5.1:397389-398915(-) | length=508 | sequence_SO=chromosome | SO=protein_coding;>Tb427.04.1540 | organism=Trypanosoma_brucei_Lister_strain_427	2	4	4	4	55.24			1	3	2	5	1.5493e-30	0	0	0	0	0	24364000	0	0	0	2	0	3	636			5.3954	6.78232	6.67993	7.53074			5.42093	6.5868	6.75704	7.81741		4.60725	2.82632		4.78232	3.02707
Tb927.6.4500;Tb427.06.4500	hypothetical, conserved, signal peptide, transmembrane domain, Translocon-associated protein beta (TRAPB)	Tb927.6.4500;Tb427.06.4500	3;3	3;3	3;3	>Tb927.6.4500 | organism=Trypanosoma_brucei_TREU927 | product=hypothetical protein, conserved | location=Tb927_06_v5.1:1262686-1263297(-) | length=203 | sequence_SO=chromosome | SO=protein_coding;>Tb427.06.4500 | organism=Trypanosoma_brucei_Lister_strain_4	2	3	3	3	22.705			2	3	2	4	6.2333e-11	0	0	1126400	18623000	0	0	0	0	0	2	0	3	1020			5.5999	6.87239	5.28842	6.25348			5.65839	6.67582	5.35259	6.55279		4.2271	3.20586		4.40217	3.4066
Tb927.7.2140;Tb427.07.2140;Tb07.11L3.90	ZC3H18	Tb927.7.2140;Tb427.07.2140;Tb07.11L3.90	11;11;11	11;11;11	11;11;11	>Tb927.7.2140 | organism=Trypanosoma_brucei_TREU927 | product=hypothetical protein,zinc finger protein family member, putative (ZC3H18) | location=Tb927_07_v5.1:544639-545769(-) | length=376 | sequence_SO=chromosome | SO=protein_coding;>Tb427.07.2140 | org	3	11	11	11	40.864	7	9	9	16	13	33	4.9017e-108	4394500	116860000	7113400	167520000	21188000	106300000	0	7	2	11	2	25	126	6.67635	7.82804	6.64101	7.82534	7.05899	8.0735	6.36665	7.43038	6.75523	7.6621	7.13386	8.35545	3.82584	3.93427	3.37014	4.02747	4.10934	3.57088
Tb927.7.2360;Tb427.07.2360	N-acetyltransferase, putative	Tb927.7.2360;Tb427.07.2360	8;8	8;8	8;8	>Tb927.7.2360 | organism=Trypanosoma_brucei_TREU927 | product=N-acetyltransferase, putative | location=Tb927_07_v5.1:609679-610605(-) | length=308 | sequence_SO=chromosome | SO=protein_coding;>Tb427.07.2360 | organism=Trypanosoma_brucei_Lister_strain_427 |	2	8	8	8	34.599			3	4	4	16	1.437e-49	0	0	3385500	9438000	1442600	22009000	0	0	0	3	0	9	1105			5.88101	6.56508	5.7302	7.28076			5.95473	6.38485	5.80386	7.57459		2.27245	5.15084		2.44752	5.35158
Tb927.11.1890;Tb427tmp.42.0004	hypothetical, conserved, Ser/Thr Kinase receptor associated protein (?)	Tb927.11.1890;Tb427tmp.42.0004	11;11	11;11	11;11	>Tb927.11.1890 | organism=Trypanosoma_brucei_TREU927 | product=hypothetical protein, conserved | location=Tb927_11_v5.1:554775-555812(-) | length=326 | sequence_SO=chromosome | SO=protein_coding;>Tb427tmp.42.0004 | organism=Trypanosoma_brucei_Lister_strain	2	11	11	11	36.025	7	9	4	9	11	25	3.1708e-99	4040000	122400000	4456400	39939000	11184000	83780000	0	8	0	8	1	19	2973	6.50808	7.68873	6.29679	7.35864	6.76048	7.85996	6.17035	7.29552	6.3895	7.17571	6.84922	8.14267	3.92202	3.52739	3.65242	4.12365	3.70247	3.85317
Tb427.07.2190;Tb927.7.2190	hypothetical, conserved, Translocon-associated protein (TRAP), alpha subunit (ER)	Tb427.07.2190;Tb927.7.2190	3;2	3;2	3;2	>Tb427.07.2190 | organism=Trypanosoma_brucei_Lister_strain_427 | product=hypothetical protein, conserved | location=Tb427_07_v4:568355-569155(-) | length=266 | sequence_SO=chromosome | SO=protein_coding;>Tb927.7.2190 | organism=Trypanosoma_brucei_TREU927 |	2	3	3	3	29.272			1	8		4	1.4408e-06	0	0	0	13152000	0	0	0	0	0	2	0	3	1096			5.39768	6.71338	5.54479	6.45475			5.4217	6.53381		6.75153		4.37067	3.02282		4.54575	3.22357
Tb927.11.7100;Tb427tmp.02.4950	cytoplasmic translation machinery associated protein, putative (TMA20)	Tb927.11.7100;Tb427tmp.02.4950	4;4	4;4	4;4	>Tb927.11.7100 | organism=Trypanosoma_brucei_TREU927 | product=cytoplasmic translation machinery associated protein, putative | location=Tb927_11_v5.1:1990982-1991593(-) | length=203 | sequence_SO=chromosome | SO=protein_coding;>Tb427tmp.02.4950 | organism	2	4	4	4	22.711			3	6	3	5	1.3495e-30	0	0	1192400	18920000	1233600	9893500	0	0	0	4	0	4	2590			5.65531	6.87086	5.56438	6.56665			5.71585	6.67513	5.62631	6.86296		4.03796	3.32947		4.21303	3.53021
Tb927.11.8210;Tb427tmp.01.0340;Tb11.v5.0572;Tb11.v5.0573	RAD50	Tb927.11.8210;Tb427tmp.01.0340	22;21;6;4	22;21;6;4	22;21;6;4	>Tb927.11.8210 | organism=Trypanosoma_brucei_TREU927 | product=RAD50 DNA repair-like protein | location=Tb927_11_v5.1:2306956-2311005(+) | length=1349 | sequence_SO=chromosome | SO=protein_coding;>Tb427tmp.01.0340 | organism=Trypanosoma_brucei_Lister_strai	4	22	22	22	152.77		8	8	10	20	24	1.8665e-171	0	8298900	1967900	11889000	3567000	52742000	0	5	0	8	1	22	3217	5.00848	6.86446	6.39208	7.12848	6.87939	7.60331		6.41696	6.50009	6.91614	6.96731	7.88868	6.16544	2.44627	2.40481	6.36707	2.62134	2.60556
Tb927.11.8970;Tb427tmp.01.0700	ribose 5-phosphate isomerase, putative	Tb927.11.8970;Tb427tmp.01.0700	5;5	5;5	5;5	>Tb927.11.8970 | organism=Trypanosoma_brucei_TREU927 | product=ribose 5-phosphate isomerase, putative | location=Tb927_11_v5.1:2461686-2462708(+) | length=155 | sequence_SO=chromosome | SO=protein_coding;>Tb427tmp.01.0700 | organism=Trypanosoma_brucei_List	2	5	5	5	16.957	2	3	3	12	1	6	9.6008e-42	0	0	2932000	30669000	0	28718000	0	1	0	5	0	6	2091	5.38222	6.16558	5.95242	7.19755	5.53647	6.81497	5.26998	5.6708	6.03246	7.00945	5.6109	7.11564	2.60228	4.13622	4.24706	2.80391	4.3113	4.44781
Tb927.8.1960;Tb427.08.1960	CNOT11	Tb927.8.1960;Tb427.08.1960	14;14	14;14	14;14	>Tb927.8.1960 | organism=Trypanosoma_brucei_TREU927 | product=hypothetical protein, conserved | location=Tb927_08_v5.1:629740-631044(+) | length=434 | sequence_SO=chromosome | SO=protein_coding;>Tb427.08.1960 | organism=Trypanosoma_brucei_Lister_strain_427	2	14	14	14	48.425	1	9	11	18	16	25	1.3238e-122	0	42341000	18545000	77586000	22743000	118300000	0	7	3	12	5	19	1340	5.96223	7.56798	6.7308	7.67967	7.0914	7.84222	5.71034	7.1726	6.83916	7.50744	7.16376	8.12336	5.33419	3.15209	2.49418	5.53582	3.32716	2.69492
Tb427tmp.02.0750;Tb927.11.3240	T-complex protein 1, zeta	Tb427tmp.02.0750;Tb927.11.3240	27;25	27;25	27;25	>Tb427tmp.02.0750 | organism=Trypanosoma_brucei_Lister_strain_427 | product=T-complex protein 1, zeta subunit, putative (TCP-1-zeta) | location=Tb427_11_01_v4:905496-907130(+) | length=544 | sequence_SO=chromosome | SO=protein_coding;>Tb927.11.3240 | organ	2	27	27	27	59.572	10	13	23	48	18	50	1.7116e-211	10701000	85167000	18878000	161980000	12460000	103740000	0	11	3	27	2	26	2435	6.95421	7.86775	7.31179	8.40752	7.14347	8.40277	6.65196	7.47506	7.41847	8.23717	7.21722	8.67328	3.03471	3.63992	4.1833	3.23634	3.81499	4.38404
Tb927.10.9670;Tb427.10.9670	hypothetical, conserved, PH-domain-like, ADP ribosylation factor	Tb927.10.9670;Tb427.10.9670	6;6	6;6	6;6	>Tb927.10.9670 | organism=Trypanosoma_brucei_TREU927 | product=hypothetical protein, conserved | location=Tb927_10_v5.1:2385059-2387992(+) | length=977 | sequence_SO=chromosome | SO=protein_coding;>Tb427.10.9670 | organism=Trypanosoma_brucei_Lister_strain_	2	6	6	6	110.46	2	2	2	8	1	3	3.7122e-35	431500	0	0	0	0	0	0	2	0	3	0	2	2045	5.5025	7.21255	6.22808	7.12656	6.04636	6.70608	5.36728	6.77835	6.31654	6.91302	6.15616	7.00762	5.68065	2.98468	2.19155	5.88228	3.15975	2.39229
Tb427.04.4940;Tb927.4.4940	hypothetical, conserved	Tb427.04.4940;Tb927.4.4940	22;18	22;18	21;17	>Tb427.04.4940 | organism=Trypanosoma_brucei_Lister_strain_427 | product=hypothetical protein, conserved | location=Tb427_04_v4:1356796-1358802(-) | length=668 | sequence_SO=chromosome | SO=protein_coding;>Tb927.4.4940 | organism=Trypanosoma_brucei_TREU927	2	22	22	21	73.864	5	10	13	28	19	38	2.6945e-128	3091400	58780000	5423900	93204000	9175900	104540000	0	8	0	18	1	25	740	6.65152	7.9302	7.01239	8.14048	7.32455	8.18383	6.34238	7.54072	7.12895	7.97069	7.40671	8.4648	4.24767	3.74743	2.85447	4.4493	3.9225	3.05521
Tb927.10.6510;Tb927.10.6400;Tb427.10.6510;Tb427.10.6400	Hsp60	Tb927.10.6510;Tb927.10.6400;Tb427.10.6510;Tb427.10.6400	25;25;25;25	25;25;25;25	25;25;25;25	>Tb927.10.6510 | organism=Trypanosoma_brucei_TREU927 | product=chaperonin HSP60, mitochondrial precursor (HSP60) | location=Tb927_10_v5.1:1647814-1649502(+) | length=562 | sequence_SO=chromosome | SO=protein_coding;>Tb927.10.6400 | organism=Trypanosoma_bru	4	25	25	25	59.503	5	24	25	125	40	147	3.7689e-223	11368000	76437000	38308000	354940000	63889000	286330000	0	7	5	53	9	58	1929	6.83873	7.87502	7.40135	8.68615	7.6941	8.63762	6.5436	7.48257	7.50598	8.53862	7.75591	8.89174	3.44249	4.26803	3.13432	3.64412	4.4431	3.33507
Tb927.10.12960;Tb427.10.12960	RAB5A	Tb927.10.12960;Tb427.10.12960	5;5	5;5	5;5	>Tb927.10.12960 | organism=Trypanosoma_brucei_TREU927 | product=ras-related protein rab-5,small GTPase, putative (RAB5A) | location=Tb927_10_v5.1:3150211-3150903(-) | length=230 | sequence_SO=chromosome | SO=protein_coding;>Tb427.10.12960 | organism=Trypan	2	5	5	5	24.484			2	7	5	12	9.2345e-28	0	0	733610	44256000	1252800	22999000	0	0	0	5	0	6	1628			5.20685	6.93838	6.46292	6.90893			5.24017	6.73707	6.56694	7.2132		5.75201	1.48161		5.92708	1.68236
Tb927.9.13520;Tb427tmp.211.4360	TbIMP1, Involved in nuclear export of total mRNA, interacts with Mex67,	Tb927.9.13520;Tb427tmp.211.4360	5;4	5;4	5;4	>Tb927.9.13520 | organism=Trypanosoma_brucei_TREU927 | product=hypothetical protein, conserved | location=Tb927_09_v5.1:2144251-2146977(-) | length=908 | sequence_SO=chromosome | SO=protein_coding;>Tb427tmp.211.4360 | organism=Trypanosoma_brucei_Lister_str	2	5	5	5	99.86			2	8	1	7	3.5182e-61	0	0	3812200	16304000	0	8901600	0	0	0	4	0	4	3448			6.31436	7.23235	6.04419	7.30086			6.40478	7.04064	6.15284	7.5951		3.04949	4.17454		3.22456	4.37528
Tb427.07.2660;Tb927.7.2660	ZC3H20	Tb427.07.2660;Tb927.7.2660	17;15	17;15	14;12	>Tb427.07.2660 | organism=Trypanosoma_brucei_Lister_strain_427 | product=hypothetical protein, conserved (ZC3H20) | location=Tb427_07_v4:688481-689698(-) | length=405 | sequence_SO=chromosome | SO=protein_coding;>Tb927.7.2660 | organism=Trypanosoma_brucei_	2	17	17	14	43.786	5	10	12	25	15	37	3.7847e-143	2764200	88624000	17469000	170640000	13663000	176950000	0	7	2	16	4	30	1115	6.47637	7.60325	6.88055	8.16347	7.35509	8.18543	6.13915	7.20823	6.98565	7.98714	7.43669	8.46584	3.7434	4.2618	2.7583	3.94503	4.43687	2.95905
Tb927.10.2730;Tb427.10.2730	hypothetical, conserved, START domain predicted	Tb927.10.2730;Tb427.10.2730	6;6	6;6	6;6	>Tb927.10.2730 | organism=Trypanosoma_brucei_TREU927 | product=hypothetical protein, conserved | location=Tb927_10_v5.1:701197-702081(+) | length=294 | sequence_SO=chromosome | SO=protein_coding;>Tb427.10.2730 | organism=Trypanosoma_brucei_Lister_strain_42	2	6	6	6	32.833		1		18	1	6	2.4292e-21	0	0	0	24279000	0	13869000	0	1	0	5	0	4	1793	5.9729	6.07497	5.58435	6.88992	4.98663	6.80159		5.57486		6.69368	4.98482	7.10367	0.339082	4.33701	6.02917	0.540712	4.51209	6.22991
Tb927.7.4970;Tb427.07.4970;Tb11.v5.0178	glutamine synthetase	Tb927.7.4970;Tb427.07.4970;Tb11.v5.0178	9;8;8	9;8;8	9;8;8	>Tb927.7.4970 | organism=Trypanosoma_brucei_TREU927 | product=glutamine synthetase, putative | location=Tb927_07_v5.1:1318106-1319251(+) | length=381 | sequence_SO=chromosome | SO=protein_coding;>Tb427.07.4970 | organism=Trypanosoma_brucei_Lister_strain_42	3	9	9	9	42.433		4	9	20	6	20	2.0902e-52	0	0	3977800	59947000	4323900	43500000	0	1	0	8	0	13	3359	5.67445	6.537	6.47318	7.4926	6.2387	7.57604		6.08572	6.58341	7.31631	6.35195	7.86179	2.86534	3.38642	4.44256	3.06697	3.5615	4.6433
Tb427.04.450;Tb927.4.450	coatamer alpha subunit	Tb427.04.450;Tb927.4.450	9;7	9;7	9;7	>Tb427.04.450 | organism=Trypanosoma_brucei_Lister_strain_427 | product=coatomer alpha subunit, putative (TbCoatomerAlpha) | location=Tb427_04_v4:131480-135058(-) | length=1192 | sequence_SO=chromosome | SO=protein_coding;>Tb927.4.450 | organism=Trypanosom	2	9	9	9	132.79	1	2	9	22	5	13	1.7463e-82	0	9292700	3033300	23441000	3404700	18581000	0	2	1	9	0	6	729	5.49902	6.95668	6.62466	7.49432	6.37227	7.26084	5.36639	6.49752	6.72989	7.31656	6.47673	7.55524	4.84225	2.88895	2.95177	5.04388	3.06403	3.15251
Tb927.10.14780;Tb427.10.14780	mitogen activated protein kinase (CBPK1)	Tb927.10.14780;Tb427.10.14780	6;6	6;6	6;6	>Tb927.10.14780 | organism=Trypanosoma_brucei_TREU927 | product=protein kinase, putative,mitogen-activated protein kinase kinase kinase, putative | location=Tb927_10_v5.1:3603549-3604403(-) | length=284 | sequence_SO=chromosome | SO=protein_coding;>Tb427.1	2	6	6	6	31.375		2		14		7	9.9733e-15	0	0	0	28504000	0	19330000	0	1	0	5	0	4	1700	5.91607	6.35829	5.32472	7.11705	5.76319	6.73463		5.88009		6.89512		7.03535	1.46903	5.95399	3.22706	1.67066	6.12906	3.4278
Tb927.11.16970;Tb427tmp.01.8740	protein phosphatase 4 (or 2a)	Tb927.11.16970;Tb427tmp.01.8740	4;4	4;4	4;4	>Tb927.11.16970 | organism=Trypanosoma_brucei_TREU927 | product=protein phosphatase 4, putative | location=Tb927_11_v5.1:4524496-4525407(-) | length=303 | sequence_SO=chromosome | SO=protein_coding;>Tb427tmp.01.8740 | organism=Trypanosoma_brucei_Lister_str	2	4	4	4	34.432	4	5		4	3	8	9.2579e-14	0	9970200	0	0	4383900	23378000	0	3	0	1	1	5	2406	5.98707	6.96327	5.50173	6.67207	5.93837	6.99066	5.72058	6.50089		6.4908	6.02861	7.29684	3.24285	3.88781	3.49561	3.44448	4.06289	3.69635
Tb927.4.3150;Tb427.04.3150	hypothetical, conserved, mitochondrial localization predicted	Tb927.4.3150;Tb427.04.3150	11;10	11;10	11;10	>Tb927.4.3150 | organism=Trypanosoma_brucei_TREU927 | product=hypothetical protein, conserved | location=Tb927_04_v5.1:827846-828877(+) | length=343 | sequence_SO=chromosome | SO=protein_coding;>Tb427.04.3150 | organism=Trypanosoma_brucei_Lister_strain_427	2	11	11	11	38.204		2	1	2	4	13	1.1067e-31	0	0	0	0	2645600	16073000	0	2	0	2	0	10	3294	5.29248	6.35732	5.4685	6.16184	5.6804	7.12029		5.87842	5.50241	6.00698	5.75884	7.42779	3.53731	2.30322	4.78321	3.73894	2.4783	4.98396
Tb927.11.13650;Tb427tmp.01.5225	cytochrome b5, putative (CYB5)	Tb927.11.13650;Tb427tmp.01.5225	3;3	3;3	3;3	>Tb927.11.13650 | organism=Trypanosoma_brucei_TREU927 | product=cytochrome b5, putative (CYB5) | location=Tb927_11_v5.1:3638445-3638804(-) | length=119 | sequence_SO=chromosome | SO=protein_coding;>Tb427tmp.01.5225 | organism=Trypanosoma_brucei_Lister_stra	2	3	3	3	12.906				4	1	2	8.5974e-07	0	0	0	12810000	0	0	0	0	0	3	0	1	2278			4.80728	6.34149	4.86826	5.46572				6.16791	4.86718	5.65648		5.09654	1.98473		5.27161	2.18548
Tb927.8.1190;Tb927.8.1170;Tb427.08.1190;Tb427.08.1170;Tb11.v5.0871	hypothetical, conserved	Tb927.8.1190;Tb927.8.1170;Tb427.08.1190;Tb427.08.1170;Tb11.v5.0871	7;7;7;7;5	7;7;7;7;5	7;7;7;7;5	>Tb927.8.1190 | organism=Trypanosoma_brucei_TREU927 | product=hypothetical protein, conserved | location=Tb927_08_v5.1:379292-380624(-) | length=331 | sequence_SO=chromosome | SO=protein_coding;>Tb927.8.1170 | organism=Trypanosoma_brucei_TREU927 | product=	5	7	7	7	36.419	2	1	4	8	5	11	2.6746e-75	0	0	0	0	3123900	15492000	0	1	0	4	0	11	1311	5.08442	6.40197	6.37289	7.09894	5.99104	7.1349	5.02494	5.92733	6.47183	6.88406	6.08668	7.43685	4.37681	2.41186	3.79981	4.57844	2.58694	4.00056
Tb927.10.7450;Tb427.10.7450	RRP41A, exosome	Tb927.10.7450;Tb427.10.7450	3;3	3;3	3;3	>Tb927.10.7450 | organism=Trypanosoma_brucei_TREU927 | product=exosome complex exonuclease RRP41A,Rrp41p homologue (RRP41A) | location=Tb927_10_v5.1:1878616-1879374(-) | length=252 | sequence_SO=chromosome | SO=protein_coding;>Tb427.10.7450 | organism=Tryp	2	3	3	3	27.511			2	5	1	2	9.1275e-07	0	0	905690	9456900	0	4172900	0	0	0	3	0	2	1967			5.22659	6.28859	5.11891	6.18196			5.2594	6.11388	5.11254	6.4788		3.52788	3.53138		3.70295	3.73212
Tb927.10.7630;Tb427.10.7630	transportin2-like protein	Tb927.10.7630;Tb427.10.7630	5;5	5;5	5;5	>Tb927.10.7630 | organism=Trypanosoma_brucei_TREU927 | product=transportin2- like protein | location=Tb927_10_v5.1:1920059-1922884(-) | length=941 | sequence_SO=chromosome | SO=protein_coding;>Tb427.10.7630 | organism=Trypanosoma_brucei_Lister_strain_427 |	2	5	5	5	103.87	3	8			1	3	2.0176e-27	0	0	0	0	0	3231400	1	3	0	0	0	2	1975	6.9409	7.34884			4.9187	6.6271	6.62841	6.94749			4.90626	6.92636	1.35515		5.67518	1.55678		5.87593
Tb927.9.7000;Tb427tmp.160.5100	hypothetical, conserved, S-adenosyl-L-methionine-dependent methyltransferases	Tb927.9.7000;Tb427tmp.160.5100	5;5	5;5	5;5	>Tb927.9.7000 | organism=Trypanosoma_brucei_TREU927 | product=hypothetical protein, conserved | location=Tb927_09_v5.1:1137445-1138146(+) | length=233 | sequence_SO=chromosome | SO=protein_coding;>Tb427tmp.160.5100 | organism=Trypanosoma_brucei_Lister_stra	2	5	5	5	26.87				3		4	5.1277e-21	0	0	0	0	0	4956100	0	0	0	3	0	4	2770			5.21761	6.49988	5.34452	6.17935				6.33023		6.47832		4.25961	2.77327		4.43468	2.97401
Tb927.9.2730;Tb427tmp.160.1400	hypothetical, conserved, DUF789	Tb927.9.2730;Tb427tmp.160.1400	3;3	3;3	3;3	>Tb927.9.2730 | organism=Trypanosoma_brucei_TREU927 | product=hypothetical protein, conserved | location=Tb927_09_v5.1:596635-600771(-) | length=1378 | sequence_SO=chromosome | SO=protein_coding;>Tb427tmp.160.1400 | organism=Trypanosoma_brucei_Lister_strai	2	3	3	3	147.24			1	3		2	5.3076e-12	0	0	0	2168400	0	0	0	0	0	2	0	2	2691			5.24062	6.35437	5.36166	6.35304			5.2724	6.18316		6.655		3.69981	3.29332		3.87488	3.49407
Tb427.07.320;Tb927.7.320	RBP8	Tb427.07.320;Tb927.7.320	11;10	11;10	11;10	>Tb427.07.320 | organism=Trypanosoma_brucei_Lister_strain_427 | product=hypothetical protein, conserved (TbRBP8) | location=Tb427_07_v4:59967-60509(-) | length=180 | sequence_SO=chromosome | SO=protein_coding;>Tb927.7.320 | organism=Trypanosoma_brucei_TREU	2	11	11	11	20.256	12	16	28	29	32	41	5.5668e-150	17484000	297070000	21674000	382610000	54967000	291540000	0	12	7	24	11	28	1140	6.74027	7.91789	7.05698	8.11125	7.39562	8.30376	6.44637	7.52298	7.17053	7.93851	7.47855	8.57619	3.91197	3.50219	3.01678	4.1136	3.67726	3.21753
Tb927.11.7840;Tb427tmp.02.5720	ribonucleoside-diphosphate reductase large chain (RNR1)	Tb927.11.7840;Tb427tmp.02.5720	4;4	4;4	4;4	>Tb927.11.7840 | organism=Trypanosoma_brucei_TREU927 | product=ribonucleoside-diphosphate reductase large chain (RNR1) | location=Tb927_11_v5.1:2220534-2223050(-) | length=838 | sequence_SO=chromosome | SO=protein_coding;>Tb427tmp.02.5720 | organism=Trypan	2	4	4	4	94.606			2	7		2	7.194e-09	0	0	1219400	6723600	0	3148100	0	0	0	3	0	2	2614			5.83647	7.04718	5.71331	6.59594			5.92277	6.83838		6.89661		4.02187	2.93203		4.19694	3.13277
Tb927.11.510;Tb427tmp.03.0580;Tb927.11.500	UBP1, UBP2 (not distinguishable)	Tb927.11.510;Tb427tmp.03.0580;Tb927.11.500	5;5;3	5;5;3	2;2;0	>Tb927.11.510 | organism=Trypanosoma_brucei_TREU927 | product=RNA-binding protein, UBP2 (UBP2) | location=Tb927_11_v5.1:126101-127274(-) | length=175 | sequence_SO=chromosome | SO=protein_coding;>Tb427tmp.03.0580 | organism=Trypanosoma_brucei_Lister_strain	3	5	5	2	19.559	5	7	13	39	32	60	5.9083e-34	17150000	213280000	56703000	153620000	33197000	581720000	1	9	5	13	6	34	2639	6.71592	7.7486	6.95104	7.78761	7.25802	8.51953	6.42565	7.35292	7.05523	7.6287	7.34363	8.79257	3.43049	2.77903	4.19064	3.63212	2.95411	4.39139
Tb427.07.4900;Tb927.7.4900;Tb11.v5.0171	XRNA	Tb427.07.4900;Tb927.7.4900;Tb11.v5.0171	36;33;33	36;33;33	36;33;33	>Tb427.07.4900 | organism=Trypanosoma_brucei_Lister_strain_427 | product=5-3 exonuclease XRNA, putative (XRNA) | location=Tb427_07_v4:1289257-1293513(-) | length=1418 | sequence_SO=chromosome | SO=protein_coding;>Tb927.7.4900 | organism=Trypanosoma_bruce	3	36	36	36	158.57	9	33	15	29	23	48	1.8332e-194	5547000	114880000	8146200	80567000	7554000	136390000	0	26	0	19	0	32	1204	6.87705	7.93302	6.8749	7.79419	6.94828	8.10287	6.57835	7.54346	6.97946	7.63428	7.0408	8.38279	3.50785	3.05382	3.83546	3.70948	3.22889	4.03621
Tb927.10.12330;Tb427.10.12330	ZC3H34	Tb927.10.12330;Tb427.10.12330	8;8	8;8	8;8	>Tb927.10.12330 | organism=Trypanosoma_brucei_TREU927 | product=zinc finger protein family member, putative (ZC3H34) | location=Tb927_10_v5.1:2992296-2992904(-) | length=202 | sequence_SO=chromosome | SO=protein_coding;>Tb427.10.12330 | organism=Trypanosom	2	8	8	8	22.365	5	13	13	27	10	23	2.0934e-46	10618000	254260000	15337000	248840000	31810000	148840000	1	9	4	10	4	15	1603	6.52733	7.86897	6.78039	7.82893	7.06568	7.75887	6.1997	7.478	6.8793	7.66433	7.14261	8.03719	4.45683	3.48319	2.30273	4.65846	3.65826	2.50348
Tb927.8.1600;Tb427.08.1600	lysyl-tRNA synthetase, putative	Tb927.8.1600;Tb427.08.1600	6;6	6;6	6;6	>Tb927.8.1600 | organism=Trypanosoma_brucei_TREU927 | product=lysyl-tRNA synthetase, putative | location=Tb927_08_v5.1:530903-533165(+) | length=584 | sequence_SO=chromosome | SO=protein_coding;>Tb427.08.1600 | organism=Trypanosoma_brucei_Lister_strain_427	2	6	6	6	66.786			1	8	3	5	6.0123e-58	0	0	0	0	2234100	10221000	0	0	0	2	0	4	1330			5.80236	6.99886	6.16011	7.01862			5.8834	6.79774	6.28108	7.32315		3.97469	2.85191		4.14976	3.05265
Tb427.01.220;Tb927.1.220;Tb927.1.180;Tb927.2.370;Tb427.02.370;Tb427.01.180;Tb927.4.100	retrotransposon hot spot protein 1 (RHS1), putative	Tb427.01.220;Tb927.1.220;Tb927.1.180;Tb927.2.370;Tb427.02.370;Tb427.01.180	9;8;8;8;8;7;3	6;6;6;6;6;6;2	1;1;1;1;1;1;0	>Tb427.01.220 | organism=Trypanosoma_brucei_Lister_strain_427 | product=retrotransposon hot spot protein 1 (RHS1), putative | location=Tb427_01_v4:85858-88359(-) | length=833 | sequence_SO=chromosome | SO=protein_coding;>Tb927.1.220 | organism=Trypanosoma_	7	9	6	1	94.033	1	2	2	9	2	8	3.0464e-45	0	7603000	449710	14531000	784980	11582000	0	2	0	4	0	2	284	6.33354	7.1388	5.97701	7.39583	6.19148	7.02649	6.00152	6.70557	6.05584	7.20561	6.31353	7.33114	2.67499	4.71321	2.77386	2.87662	4.88828	2.9746
Tb927.11.14100;Tb427tmp.01.5690	DRBD4	Tb927.11.14100;Tb427tmp.01.5690	15;15	15;15	15;15	>Tb927.11.14100 | organism=Trypanosoma_brucei_TREU927 | product=DRBD4 (DRBD4) | location=Tb927_11_v5.1:3736962-3739072(+) | length=505 | sequence_SO=chromosome | SO=protein_coding;>Tb427tmp.01.5690 | organism=Trypanosoma_brucei_Lister_strain_427 | product=	2	15	15	15	54.707	4	6	6	7	12	23	1.2602e-78	3848700	53914000	8024600	40371000	5786000	64458000	0	6	2	6	1	19	2302	6.78404	7.89711	6.934	7.73298	7.00582	8.1411	6.49314	7.51065	7.03631	7.57412	7.08838	8.42216	3.69752	2.65416	3.77133	3.89915	2.82924	3.97207
Tb427tmp.211.4540;Tb927.9.13990	DRBD2	Tb427tmp.211.4540;Tb927.9.13990	26;23	26;23	26;23	>Tb427tmp.211.4540 | organism=Trypanosoma_brucei_Lister_strain_427 | product=RNA-binding protein, putative (DRBD2) | location=Tb427_09_v4:2134999-2135916(-) | length=305 | sequence_SO=chromosome | SO=protein_coding;>Tb927.9.13990 | organism=Trypanosoma_bru	2	26	26	26	34.467	25	45	31	57	40	86	3.7371e-164	121420000	1472700000	124620000	2093900000	181490000	1349100000	10	33	11	36	17	65	2937	7.96383	8.87502	7.76497	8.88117	7.81739	8.8355	7.70464	8.59823	7.87782	8.72525	7.87441	9.08479	3.0269	3.70796	3.38209	3.22853	3.88303	3.58283
Tb427.07.3970;Tb927.7.3970	hypothetical, conserved	Tb427.07.3970;Tb927.7.3970	6;5	6;5	6;5	>Tb427.07.3970 | organism=Trypanosoma_brucei_Lister_strain_427 | product=hypothetical protein, conserved | location=Tb427_07_v4:1040127-1040999(+) | length=290 | sequence_SO=chromosome | SO=protein_coding;>Tb927.7.3970 | organism=Trypanosoma_brucei_TREU927	2	6	6	6	32.166	2	5	3	6	6	13	6.2991e-37	2261100	31538000	1423600	17437000	3317900	32909000	0	3	0	3	1	6	1171	6.20829	7.25073	5.81035	6.83479	6.28135	7.25897	5.88588	6.82936	5.89587	6.63988	6.3981	7.55364	3.46291	3.40312	3.24759	3.66454	3.57819	3.44834
Tb927.10.8720;Tb427.10.8720	putative CAF130/CNOT10	Tb927.10.8720;Tb427.10.8720	9;9	9;9	9;9	>Tb927.10.8720 | organism=Trypanosoma_brucei_TREU927 | product=CCR4-NOT transcription complex subunit 10, putative | location=Tb927_10_v5.1:2153077-2154744(+) | length=555 | sequence_SO=chromosome | SO=protein_coding;>Tb427.10.8720 | organism=Trypanosoma_b	2	9	9	9	61.501	5	7	8	15	6	9	3.9287e-86	2787400	27845000	3567100	24610000	3987200	28973000	0	7	0	8	0	7	2013	6.58229	7.71476	6.67717	7.60313	6.63912	7.61561	6.25399	7.32019	6.79609	7.42797	6.72388	7.90048	3.76199	3.07597	3.24385	3.96362	3.25104	3.4446
Tb927.2.5060;Tb427.02.5060	GTP binding protein, putative	Tb927.2.5060;Tb427.02.5060	4;4	4;4	4;4	>Tb927.2.5060 | organism=Trypanosoma_brucei_TREU927 | product=GTP binding protein, putative | location=Tb927_02_v5.1:895305-896489(-) | length=394 | sequence_SO=chromosome | SO=protein_coding;>Tb427.02.5060 | organism=Trypanosoma_brucei_Lister_strain_427 |	2	4	4	4	44.349				7	2	3	2.1817e-09	0	0	0	0	1357500	6783900	0	0	0	4	0	2	399			5.62397	6.88703	5.8405	6.60284				6.68706	5.90645	6.90383		4.19579	2.53244		4.37086	2.73319
Tb927.3.2230;Tb427.03.2230	succinyl-CoA synthetase alpha subunit, putative	Tb927.3.2230;Tb427.03.2230	6;6	6;6	6;6	>Tb927.3.2230 | organism=Trypanosoma_brucei_TREU927 | product=succinyl-CoA synthetase alpha subunit, putative | location=Tb927_03_v5.1:580234-581139(-) | length=301 | sequence_SO=chromosome | SO=protein_coding;>Tb427.03.2230 | organism=Trypanosoma_brucei_L	2	6	6	6	31.464			4	6	5	11	1.2316e-21	0	0	1257300	27431000	2005100	7813100	0	0	0	2	1	5	478			5.42099	6.74906	6.1442	6.8356			5.44731	6.564	6.26755	7.14073		4.41173	2.29678		4.5868	2.49753
Tb427.10.1510;Tb927.10.1510	NOT1	Tb427.10.1510;Tb927.10.1510	68;63	68;63	68;63	>Tb427.10.1510 | organism=Trypanosoma_brucei_Lister_strain_427 | product=unspecified product (NOT1) | location=Tb427_10_v5:406729-413709(-) | length=2326 | sequence_SO=chromosome | SO=protein_coding;>Tb927.10.1510 | organism=Trypanosoma_brucei_TREU927 | pr	2	68	68	68	259.15	15	30	47	96	40	106	0	21393000	160280000	53481000	301730000	38896000	419300000	0	18	7	50	3	99	1716	6.59142	7.63536	7.46832	8.35292	7.18739	8.27088	6.27376	7.23203	7.56933	8.18893	7.26571	8.54499	3.46787	2.93855	3.59928	3.6695	3.11362	3.80003
Tb927.10.4570;Tb927.10.4560;Tb427.10.4570;Tb427.10.4560	elongation factor 2	Tb927.10.4570;Tb927.10.4560;Tb427.10.4570;Tb427.10.4560	43;43;43;43	43;43;43;43	43;43;43;43	>Tb927.10.4570 | organism=Trypanosoma_brucei_TREU927 | product=elongation factor 2 | location=Tb927_10_v5.1:1166785-1169325(-) | length=846 | sequence_SO=chromosome | SO=protein_coding;>Tb927.10.4560 | organism=Trypanosoma_brucei_TREU927 | product=elongati	4	43	43	43	94.333	31	89	79	298	62	227	5.0638e-289	90847000	474930000	146030000	1159300000	131920000	575640000	8	36	16	140	10	91	1855	7.75591	8.6833	8.10756	9.20561	7.9539	8.93426	7.49586	8.38157	8.2017	9.04501	8.03226	9.20019	3.08071	3.64764	3.2567	3.28234	3.82271	3.45744
Tb927.4.600;Tb427.04.600	hypothetical, conserved, Alpha/beta hydrolase fold and mitochondrial localization predicted	Tb927.4.600;Tb427.04.600	4;4	4;4	4;4	>Tb927.4.600 | organism=Trypanosoma_brucei_TREU927 | product=hypothetical protein, conserved | location=Tb927_04_v5.1:171885-172838(-) | length=317 | sequence_SO=chromosome | SO=protein_coding;>Tb427.04.600 | organism=Trypanosoma_brucei_Lister_strain_427 |	2	4	4	4	34.458			4	9	3	6	1.3461e-42	0	0	1377700	17875000	992300	14709000	0	0	0	3	0	4	757			5.98079	6.85608	5.58245	6.71191			6.06013	6.65905	5.64157	7.01296		2.90764	3.75199		3.08271	3.95274
Tb927.9.13740;Tb927.9.13710;Tb927.9.13680;Tb927.9.13650;Tb427tmp.211.4490;Tb427tmp.211.4480;Tb427tmp.211.4470;Tb427tmp.211.4460	ADP-ribosylation factor, putative	Tb927.9.13740;Tb927.9.13710;Tb927.9.13680;Tb927.9.13650;Tb427tmp.211.4490;Tb427tmp.211.4480;Tb427tmp.211.4470;Tb427tmp.211.4460	5;5;5;5;5;5;5;5	5;5;5;5;5;5;5;5	5;5;5;5;5;5;5;5	>Tb927.9.13740 | organism=Trypanosoma_brucei_TREU927 | product=ADP-ribosylation factor, putative | location=Tb927_09_v5.1:2174469-2175017(-) | length=182 | sequence_SO=chromosome | SO=protein_coding;>Tb927.9.13710 | organism=Trypanosoma_brucei_TREU927 | pr	8	5	5	5	20.624	6	12	11	26	9	25	6.6339e-27	14368000	56722000	20166000	291170000	12294000	202300000	3	7	7	13	4	13	2932	6.75034	7.39216	6.92317	8.13139	6.63802	7.78487	6.45652	6.98393	7.02555	7.95527	6.72314	8.06288	2.13209	4.01363	3.80975	2.33372	4.1887	4.01049
Tb927.11.14950;Tb427tmp.01.6590	ZFP2	Tb927.11.14950;Tb427tmp.01.6590	4;4	4;4	4;4	>Tb927.11.14950 | organism=Trypanosoma_brucei_TREU927 | product=zinc finger protein 2 (ZFP2) | location=Tb927_11_v5.1:3977262-3977681(-) | length=139 | sequence_SO=chromosome | SO=protein_coding;>Tb427tmp.01.6590 | organism=Trypanosoma_brucei_Lister_strain	2	4	4	4	15.767		3	4	7	11	17	3.8271e-32	0	122500000	9905300	110400000	16058000	153630000	0	4	2	8	9	22	2329	6.23802	7.2198	6.7289	7.94079	7.01916	7.82063		6.79126	6.83857	7.77331	7.09642	8.1012	3.26141	4.02583	2.66245	3.46304	4.2009	2.8632
Tb927.3.5090;Tb427.03.5090	tryparedoxin 2	Tb927.3.5090;Tb427.03.5090	3;3	3;3	3;3	>Tb927.3.5090 | organism=Trypanosoma_brucei_TREU927 | product=tryparedoxin, putative | location=Tb927_03_v5.1:1429044-1429640(+) | length=198 | sequence_SO=chromosome | SO=protein_coding;>Tb427.03.5090 | organism=Trypanosoma_brucei_Lister_strain_427 | prod	2	3	3	3	22.18				2	1	3	6.9599e-07	0	0	0	10601000	0	5172800	0	0	0	2	0	3	577			5.8879	6.58303	4.85446	6.15526				6.39585	4.85917	6.45238		2.30918	4.32116		2.48426	4.5219
Tb927.8.7100;Tb427.08.7100	Acetyl CoA carboxylase	Tb927.8.7100;Tb427.08.7100	16;16	16;16	16;16	>Tb927.8.7100 | organism=Trypanosoma_brucei_TREU927 | product=acetyl-CoA carboxylase | location=Tb927_08_v5.1:2041100-2047645(+) | length=2181 | sequence_SO=chromosome | SO=protein_coding;>Tb427.08.7100 | organism=Trypanosoma_brucei_Lister_strain_427 | pro	2	16	16	16	242.91	1	2	8	17	8	23	2.1315e-91	0	0	6409400	31535000	3901900	28114000	0	1	1	9	0	14	1506	4.9925	6.22402	6.47699	7.3673	6.14106	6.9934	4.93206	5.74442	6.58545	7.18478	6.26255	7.29866	4.09102	2.95752	2.83143	4.29265	3.13259	3.03217
Tb927.2.3030;Tb427.02.3030	ATP-dependent Clp protease subunit, heat shock protein 78 (HSP78), putative	Tb927.2.3030;Tb427.02.3030	8;8	8;8	8;8	>Tb927.2.3030 | organism=Trypanosoma_brucei_TREU927 | product=ATP-dependent Clp protease subunit, heat shock protein 78 (HSP78), putative | location=Tb927_02_v5.1:575019-577457(+) | length=812 | sequence_SO=chromosome | SO=protein_coding;>Tb427.02.3030 | o	2	8	8	8	90.664	1	2	1	10	3	7	6.3617e-48	0	0	0	0	2299100	9650800	0	2	0	4	0	5	358	5.95545	6.75415	6.03637	7.22625	6.14954	7.13235	5.70738	6.28751	6.12156	7.03346	6.27279	7.43489	2.65321	3.95268	3.26482	2.85484	4.12775	3.46557
Tb927.10.7440;Tb427.10.7440	ATP-dependent DEAD/H RNA helicase (MTR4, exosome?)	Tb927.10.7440;Tb427.10.7440	5;5	5;5	5;5	>Tb927.10.7440 | organism=Trypanosoma_brucei_TREU927 | product=MTR4 (MTR4) | location=Tb927_10_v5.1:1875499-1878351(-) | length=950 | sequence_SO=chromosome | SO=protein_coding;>Tb427.10.7440 | organism=Trypanosoma_brucei_Lister_strain_427 | product=ATP-d	2	5	5	5	107.35			1	2	5	9	1.4876e-39	0	0	0	11452000	6844200	20025000	0	0	0	2	1	5	1966			5.70387	6.70214	6.51033	7.49392			5.77408	6.52462	6.60996	7.78117		3.31617	3.26741		3.49124	3.46815
Tb927.10.14980;Tb427.10.14980	intraflagellar transport protein IFT52	Tb927.10.14980;Tb427.10.14980	7;7	7;7	7;7	>Tb927.10.14980 | organism=Trypanosoma_brucei_TREU927 | product=intraflagellar transport protein IFT52, putative (IFT52) | location=Tb927_10_v5.1:3658942-3660909(+) | length=655 | sequence_SO=chromosome | SO=protein_coding;>Tb427.10.14980 | organism=Trypan	2	7	7	7	72.377	2	6	2	4	1	1	2.3025e-36	2530600	14030000	0	0	0	0	0	5	0	2	0	1	1711	5.59582	7.28936	6.08704	6.7708	5.8567	6.44431	5.45454	6.86631	6.14482	6.58082	5.93149	6.73796	5.62582	2.27142	1.952	5.82745	2.44649	2.15274
Tb927.7.7460;Tb427.07.7460	hypothetical, conserved	Tb927.7.7460;Tb427.07.7460	10;10	10;10	10;10	>Tb927.7.7460 | organism=Trypanosoma_brucei_TREU927 | product=hypothetical protein, conserved | location=Tb927_07_v5.1:2141726-2142349(-) | length=192 | sequence_SO=chromosome | SO=protein_coding;>Tb427.07.7460 | organism=Trypanosoma_brucei_Lister_strain_4	2	10	10	10	22.358	3	5	9	11	11	25	6.1405e-82	5336600	63370000	17787000	140160000	21705000	177900000	1	3	5	9	5	22	1295	6.27879	7.31868	6.76322	7.69229	6.93904	7.91956	5.95107	6.90622	6.86491	7.51909	7.0333	8.20216	3.45443	3.08632	3.2572	3.65606	3.2614	3.45795
Tb427tmp.160.4310;Tb927.9.5900	glutamate dehydrogenase (GDH)	Tb427tmp.160.4310;Tb927.9.5900	13;12	13;12	13;12	>Tb427tmp.160.4310 | organism=Trypanosoma_brucei_Lister_strain_427 | product=glutamate dehydrogenase (GDH) | location=Tb427_09_v4:945063-948041(+) | length=992 | sequence_SO=chromosome | SO=protein_coding;>Tb927.9.5900 | organism=Trypanosoma_brucei_TREU927	2	13	13	13	112.13	1	1	9	17	9	13	2.7323e-137	0	0	4644500	40237000	4483500	22901000	0	1	1	8	0	10	2752	5.28113	6.68992	6.77386	7.64973	6.731	7.39463	5.1858	6.22	6.87356	7.46866	6.81076	7.68574	4.67989	2.90956	2.20454	4.88152	3.08463	2.40529
Tb927.9.9520;Tb427tmp.211.1130	ZC3H29	Tb927.9.9520;Tb427tmp.211.1130	11;11	11;11	11;11	>Tb927.9.9520 | organism=Trypanosoma_brucei_TREU927 | product=zinc finger protein family member, putative (ZC3H29) | location=Tb927_09_v5.1:1520289-1521326(-) | length=345 | sequence_SO=chromosome | SO=protein_coding;>Tb427tmp.211.1130 | organism=Trypanoso	2	11	11	11	37.741	3	4	15	13	8	15	2.3248e-46	822790	32219000	4488900	64733000	3998400	68662000	0	3	1	8	1	10	2832	5.48897	7.0285	7.44108	7.70398	6.42939	7.56936	5.35345	6.5831	7.54581	7.53823	6.53148	7.85612	5.11418	0.873362	3.78691	5.31581	1.04844	3.98765
Tb927.11.1980;Tb427tmp.46.0009	ZC3H41	Tb927.11.1980;Tb427tmp.46.0009	23;23	23;23	23;23	>Tb927.11.1980 | organism=Trypanosoma_brucei_TREU927 | product=zinc finger protein family member, putative (ZC3H41) | location=Tb927_11_v5.1:574332-575885(+) | length=517 | sequence_SO=chromosome | SO=protein_coding;>Tb427tmp.46.0009 | organism=Trypanosoma	2	23	23	23	58.459	10	23	27	72	29	64	9.5781e-153	18632000	174770000	37441000	215640000	39679000	210080000	2	15	8	28	5	33	2974	7.27743	8.23544	7.59899	8.49064	7.52824	8.61006	6.98822	7.86273	7.69454	8.32476	7.6045	8.86862	3.18245	2.96198	3.59375	3.38408	3.13706	3.79449
Tb927.3.720	ZFP3	Tb927.3.720	4	4	4	>Tb927.3.720 | organism=Trypanosoma_brucei_TREU927 | product=zinc finger protein 2, putative (ZFP3) | location=Tb927_03_v5.1:176646-177038(-) | length=130 | sequence_SO=chromosome | SO=protein_coding	1	4	4	4	14.168	3	3	6	9	5	8	8.4219e-13	5174500	59305000	4418400	86769000	11724000	75268000	1	3	2	6	3	7	3274	6.38934	7.34931	6.43024	7.75343	6.74049	7.3855	6.05881	6.94798	6.53359	7.59144	6.82398	7.67794	3.18895	4.39555	2.14267	3.39058	4.57063	2.34341
Tb427.07.6630;Tb927.7.6630	hypothetical, conserved	Tb427.07.6630;Tb927.7.6630	5;3	5;3	5;3	>Tb427.07.6630 | organism=Trypanosoma_brucei_Lister_strain_427 | product=hypothetical protein, conserved | location=Tb427_07_v4:1813621-1816158(-) | length=845 | sequence_SO=chromosome | SO=protein_coding;>Tb927.7.6630 | organism=Trypanosoma_brucei_TREU927	2	5	5	5	89.804			2	3	2	13	4.5803e-53	0	0	3838200	6545400	1302900	16368000	0	0	1	1	0	5	1257			6.72763	6.9886	5.52582	7.21488			6.83662	6.78256	5.59898	7.5135		0.86693	5.61092		1.042	5.81167
Tb927.7.2570;Tb427.07.2570;Tb11.v5.0611	guide RNA associated protein, GAP2	Tb927.7.2570;Tb427.07.2570;Tb11.v5.0611	5;5;5	5;5;5	5;5;5	>Tb927.7.2570 | organism=Trypanosoma_brucei_TREU927 | product=guide RNA associated protein, GAP2 | location=Tb927_07_v5.1:660255-661676(-) | length=473 | sequence_SO=chromosome | SO=protein_coding;>Tb427.07.2570 | organism=Trypanosoma_brucei_Lister_strain_	3	5	5	5	52.545	1	1	3	9	4	11	1.4113e-71	0	0	1786500	13986000	3286500	15078000	0	1	0	4	1	4	222	5.15931	6.33383	6.14978	7.22131	6.51842	7.19154	5.06804	5.83962	6.22019	7.02645	6.61942	7.49046	3.90167	3.55958	2.23606	4.1033	3.73465	2.43681
Tb927.10.8630;Tb427.10.8630	hypothetical, conserved, thioredoxin-like domain	Tb927.10.8630;Tb427.10.8630	4;3	4;3	4;3	>Tb927.10.8630 | organism=Trypanosoma_brucei_TREU927 | product=hypothetical protein, conserved | location=Tb927_10_v5.1:2138489-2139256(+) | length=255 | sequence_SO=chromosome | SO=protein_coding;>Tb427.10.8630 | organism=Trypanosoma_brucei_Lister_strain_	2	4	4	4	27.968	3	4	4	7	6	11	3.3199e-24	2036200	32175000	3048400	24305000	2743700	18713000	0	3	0	5	2	5	3112	5.75834	6.99064	6.14433	6.90493	6.08929	7.01315	5.54942	6.53586	6.21136	6.70622	6.21864	7.31708	4.09361	2.52666	3.06902	4.29524	2.70173	3.26976
Tb427.10.4270;Tb927.10.4270	coatomer zeta subunit, putative (zeta-CoP)	Tb427.10.4270;Tb927.10.4270	2;1	2;1	2;1	>Tb427.10.4270 | organism=Trypanosoma_brucei_Lister_strain_427 | product=coatomer zeta subunit, putative (zeta-CoP) | location=Tb427_10_v5:1115619-1116170(+) | length=183 | sequence_SO=chromosome | SO=protein_coding;>Tb927.10.4270 | organism=Trypanosoma_br	2	2	2	2	20.54			1	5		3	2.411e-05	0	0	0	11397000	0	8242800	0	0	0	2	0	2	1850			5.36221	6.61059	5.83195	6.53057			5.3845	6.42392		6.8247		4.14703	2.32075		4.3221	2.5215
Tb427.03.1920	NOT5	Tb427.03.1920	11	11	1	>Tb427.03.1920 | organism=Trypanosoma_brucei_Lister_strain_427 | product=NOT5 protein (NOT5) | location=Tb427_03_v4:506434-508248(-) | length=604 | sequence_SO=chromosome | SO=protein_coding	1	11	11	1	66.353	5	10	1	6	5	9	1.2689e-74	3809300	22824000	0	7585500	3954300	12875000	0	7	0	3	0	6	465	6.47375	7.26753	5.63524	6.84534	6.09356	6.9825	6.13631	6.84737	5.69122	6.65283	6.22006	7.28934	2.63688	4.0199	2.95302	2.83851	4.19497	3.15377
Tb927.10.10330;Tb427.10.10330	hypothetical, conserved, CDC27	Tb927.10.10330;Tb427.10.10330	6;5	6;5	6;5	>Tb927.10.10330 | organism=Trypanosoma_brucei_TREU927 | product=hypothetical protein, conserved | location=Tb927_10_v5.1:2537990-2539663(-) | length=557 | sequence_SO=chromosome | SO=protein_coding;>Tb427.10.10330 | organism=Trypanosoma_brucei_Lister_strai	2	6	6	6	62.877	1	2		1	6	7	6.3217e-34	0	0	0	0	3956100	9008600	0	2	0	1	0	6	3028	5.76941	6.70141	5.18676	6.48798	6.50868	7.16144	5.55671	6.22737		6.3212	6.60797	7.46292	3.09605	4.32255	2.16844	3.29768	4.49762	2.36918
Tb927.6.3800;Tb927.6.3750;Tb927.6.3740;Tb427.06.3800;Tb427.06.3750;Tb427.06.3740	Hsp70, mitochondrial precursor	Tb927.6.3800;Tb927.6.3750;Tb927.6.3740;Tb427.06.3800;Tb427.06.3750;Tb427.06.3740	40;40;40;40;40;40	40;40;40;40;40;40	40;40;40;40;40;40	>Tb927.6.3800 | organism=Trypanosoma_brucei_TREU927 | product=heat shock 70 kDa protein, mitochondrial precursor, putative | location=Tb927_06_v5.1:1126411-1128405(-) | length=657 | sequence_SO=chromosome | SO=protein_coding;>Tb927.6.3750 | organism=Trypan	6	40	40	40	71.474	15	47	78	225	55	207	0	65698000	286590000	67814000	900960000	103560000	548840000	4	19	9	86	10	97	992	7.34481	8.10486	7.80193	8.99732	7.94824	8.87858	7.06348	7.72576	7.91434	8.85528	8.02477	9.12753	2.52483	3.97099	3.09051	2.72646	4.14606	3.29126
Tb427.10.4060;Tb927.10.4060	hypothetical, conserved, ankyrin repeat domain (?)	Tb427.10.4060;Tb927.10.4060	9;8	9;8	9;8	>Tb427.10.4060 | organism=Trypanosoma_brucei_Lister_strain_427 | product=hypothetical protein, conserved | location=Tb427_10_v5:1071603-1072709(-) | length=368 | sequence_SO=chromosome | SO=protein_coding;>Tb927.10.4060 | organism=Trypanosoma_brucei_TREU92	2	9	9	9	39.728	3	3	6	4	8	12	1.147e-88	469810	9153100	636240	6282300	0	0	0	3	0	2	0	9	1841	5.61749	6.83267	5.77925	6.4005	6.13957	7.18849	5.46075	6.37308	5.86568	6.24085	6.26228	7.48949	4.03674	2.06376	3.48441	4.23837	2.23883	3.68516
Tb927.8.2820;Tb427.08.2820	hypothetical, conserved	Tb927.8.2820;Tb427.08.2820	3;3	3;3	3;3	>Tb927.8.2820 | organism=Trypanosoma_brucei_TREU927 | product=hypothetical protein, conserved | location=Tb927_08_v5.1:842913-846791(+) | length=1292 | sequence_SO=chromosome | SO=protein_coding;>Tb427.08.2820 | organism=Trypanosoma_brucei_Lister_strain_42	2	3	3	3	141.11			1	2	2	4	1.4973e-47	0	0	0	0	0	5693300	0	0	0	2	0	2	1365			5.81681	6.75218	5.7214	6.70832			5.90456	6.56673	5.79991	7.00988		3.10722	3.27846		3.2823	3.47921
Tb927.6.850;Tb427.06.850;Tb11.v5.0689	NOT2	Tb927.6.850;Tb427.06.850;Tb11.v5.0689	6;5;3	6;5;3	6;5;3	>Tb927.6.850 | organism=Trypanosoma_brucei_TREU927 | product=ccr4-not transcription complex subunit 2 | location=Tb927_06_v5.1:359179-360674(-) | length=330 | sequence_SO=chromosome | SO=protein_coding;>Tb427.06.850 | organism=Trypanosoma_brucei_Lister_str	3	6	6	6	37.396		1	6	5	4	9	3.7911e-57	0	0	5453900	17288000	5125500	30344000	0	1	2	4	0	7	3332	5.63774	6.70584	6.33686	7.10513	6.2655	7.28485		6.22943	6.42096	6.88875	6.38315	7.57852	3.54814	2.55214	3.38622	3.74977	2.72721	3.58696
Tb927.4.3350;Tb427.04.3350	hypothetical, conserved, S-adenosyl-L-methionine-dependent methyltransferases superfamily	Tb927.4.3350;Tb427.04.3350	5;5	5;5	5;5	>Tb927.4.3350 | organism=Trypanosoma_brucei_TREU927 | product=hypothetical protein, conserved | location=Tb927_04_v5.1:873796-875049(-) | length=417 | sequence_SO=chromosome | SO=protein_coding;>Tb427.04.3350 | organism=Trypanosoma_brucei_Lister_strain_427	2	5	5	5	47.244			3	5	1	3	7.3138e-25	0	0	1727200	26029000	0	0	0	0	0	4	0	3	694			6.52528	7.25966	5.4495	6.61118			6.63204	7.07118	5.53195	6.91074		2.43954	3.85901		2.61462	4.05975
Tb927.7.3180;Tb427.07.3180	Mu-adaptin 1	Tb927.7.3180;Tb427.07.3180	5;5	5;5	5;5	>Tb927.7.3180 | organism=Trypanosoma_brucei_TREU927 | product=Mu-adaptin 1, putative,adaptor complex AP-1 medium subunit, putative | location=Tb927_07_v5.1:819993-821472(+) | length=432 | sequence_SO=chromosome | SO=protein_coding;>Tb427.07.3180 | organism	2	5	5	5	49.235		1	2	6	4	6	1.2898e-13	0	0	3027300	18347000	2877700	9554200	0	0	1	5	0	4	1138			5.90232	7.14975	6.13593	6.78329			5.98888	6.94942	6.26012	7.08668		4.14386	2.15048		4.31894	2.35122
Tb927.10.12240;Tb427.10.12240	short-chain dehydrogenase, putative	Tb927.10.12240;Tb427.10.12240	4;4	4;4	4;4	>Tb927.10.12240 | organism=Trypanosoma_brucei_TREU927 | product=short-chain dehydrogenase, putative | location=Tb927_10_v5.1:2976215-2977198(+) | length=327 | sequence_SO=chromosome | SO=protein_coding;>Tb427.10.12240 | organism=Trypanosoma_brucei_Lister_s	2	4	4	4	36.075	3	6	3	5	3	5	3.6435e-14	3929300	11216000	671420	39616000	1417700	12967000	0	3	0	2	0	3	1600	6.48781	6.98756	5.66043	7.12098	5.90915	6.78223	6.15378	6.53367	5.71735	6.90226	5.98443	7.08575	1.66013	4.85185	2.90031	1.86176	5.02692	3.10106
Tb927.11.9610;Tb427tmp.01.1370	eIF-3 beta	Tb927.11.9610;Tb427tmp.01.1370	7;7	7;7	7;7	>Tb927.11.9610 | organism=Trypanosoma_brucei_TREU927 | product=eukaryotic translation initiation factor 3 subunit 2, putative (eIF-3 beta) | location=Tb927_11_v5.1:2613984-2615012(-) | length=342 | sequence_SO=chromosome | SO=protein_coding;>Tb427tmp.01.13	2	7	7	7	37.736	3	5	2	8	10	13	1.4532e-73	856890	57600000	3566500	41276000	21306000	67429000	1	4	1	4	4	9	2117	6.39288	7.60425	6.31747	7.1981	6.97503	7.71638	6.06285	7.20836	6.40998	7.01038	7.05759	7.99808	4.0241	2.9254	2.46272	4.22573	3.10047	2.66346
Tb927.10.7410;Tb427.10.7410	succinyl-CoA ligase [GDP-forming] beta-chain, putative	Tb927.10.7410;Tb427.10.7410	6;6	6;6	6;6	>Tb927.10.7410 | organism=Trypanosoma_brucei_TREU927 | product=succinyl-CoA ligase [GDP-forming] beta-chain, putative | location=Tb927_10_v5.1:1868948-1870207(-) | length=419 | sequence_SO=chromosome | SO=protein_coding;>Tb427.10.7410 | organism=Trypanosom	2	6	6	6	44.905	1	1	8	14	3	6	1.1423e-30	0	0	6297500	18639000	0	18424000	0	1	1	7	2	3	1965	5.7442	6.89553	6.36234	7.33264	6.01329	6.72316	5.53708	6.4421	6.45894	7.1461	6.11471	7.02432	3.82461	3.22324	2.35812	4.02624	3.39831	2.55887
Tb927.7.2670;Tb427.07.2670	ZC3H21	Tb927.7.2670;Tb427.07.2670	16;16	13;13	13;13	>Tb927.7.2670 | organism=Trypanosoma_brucei_TREU927 | product=zinc finger protein family member, putative (ZC3H21) | location=Tb927_07_v5.1:689769-691154(-) | length=461 | sequence_SO=chromosome | SO=protein_coding;>Tb427.07.2670 | organism=Trypanosoma_bru	2	16	13	13	49.686	9	15	11	22	9	18	1.4327e-120	4339900	54236000	4356100	83359000	7441200	68259000	0	10	0	15	1	10	1116	6.87898	7.54289	6.86638	8.07401	6.85975	7.8156	6.57886	7.14129	6.96969	7.90211	6.94968	8.09677	2.20543	4.01164	3.17526	2.40706	4.18672	3.37601
Tb927.10.14990;Tb427.10.14990	intraflagellar transport protein IFT80/CHE2, putative	Tb927.10.14990;Tb427.10.14990	4;4	4;4	4;4	>Tb927.10.14990 | organism=Trypanosoma_brucei_TREU927 | product=intraflagellar transport protein IFT80/CHE2, putative (IFT80) | location=Tb927_10_v5.1:3663015-3665363(+) | length=782 | sequence_SO=chromosome | SO=protein_coding;>Tb427.10.14990 | organism=T	2	4	4	4	86.676			2	2	2	2	8.9073e-26	0	0	811310	4209800	0	0	0	0	0	2	0	2	1712			6.10394	6.78339	5.30899	6.516			6.1687	6.58769	5.37789	6.80873		2.25707	4.00961		2.43214	4.21035
Tb427.06.4530;Tb927.6.4530	RBP17	Tb427.06.4530;Tb927.6.4530	12;11	12;11	12;11	>Tb427.06.4530 | organism=Trypanosoma_brucei_Lister_strain_427 | product=RNA-binding protein, putative (RBP17) | location=Tb427_06_v4:1268602-1269063(-) | length=153 | sequence_SO=chromosome | SO=protein_coding;>Tb927.6.4530 | organism=Trypanosoma_brucei_T	2	12	12	12	16.849	6	7	8	16	13	27	5.0669e-111	18252000	216940000	34723000	240280000	44576000	232320000	1	7	3	13	8	21	1022	6.69121	7.75263	6.95403	8.04347	7.26521	7.9344	6.39019	7.36184	7.05641	7.86433	7.34974	8.2173	3.52597	3.61905	2.22302	3.7276	3.79412	2.42376
Tb927.11.14900;Tb427tmp.01.6530	coatomer epsilon subunit, putative	Tb927.11.14900;Tb427tmp.01.6530	4;4	4;4	4;4	>Tb927.11.14900 | organism=Trypanosoma_brucei_TREU927 | product=coatomer epsilon subunit, putative,cytosolic coat protein, putative | location=Tb927_11_v5.1:3955607-3956603(-) | length=324 | sequence_SO=chromosome | SO=protein_coding;>Tb427tmp.01.6530 | or	2	4	4	4	34.594	1	2	5	6	3	3	9.7769e-37	0	9328000	1995900	14538000	2738000	13010000	0	2	0	4	0	2	2326	4.9212	6.41723	6.17587	6.85454	6.02223	6.66403	4.88986	5.94171	6.249	6.65777	6.13427	6.96254	4.96971	2.25449	2.13203	5.17134	2.42956	2.33277
Tb927.8.920;Tb427.08.920	ubiquitin-conjugating enzyme e2, putative	Tb927.8.920;Tb427.08.920	4;4	4;4	4;4	>Tb927.8.920 | organism=Trypanosoma_brucei_TREU927 | product=ubiquitin-conjugating enzyme E2, putative,ubiquitin-protein ligase, putative,ubiquitin carrier protein, putative | location=Tb927_08_v5.1:285476-285994(-) | length=172 | sequence_SO=chromosome |	2	4	4	4	18.992			4	5	3	6	4.5343e-29	0	0	1294600	15880000	1345500	11472000	0	0	0	3	0	4	1533			5.74036	6.82475	5.68691	6.47451			5.82325	6.6328	5.7635	6.76927		3.60227	2.61634		3.77735	2.81709
Tb927.4.4670;Tb427.04.4670	hypothetical, conserved, MYND zinc finger	Tb927.4.4670;Tb427.04.4670	6;6	6;6	6;6	>Tb927.4.4670 | organism=Trypanosoma_brucei_TREU927 | product=hypothetical protein, conserved | location=Tb927_04_v5.1:1289633-1291084(-) | length=483 | sequence_SO=chromosome | SO=protein_coding;>Tb427.04.4670 | organism=Trypanosoma_brucei_Lister_strain_4	2	6	6	6	54.134			1	3	3	6	3.7882e-19	0	0	0	0	2034500	6883200	0	0	0	2	0	4	733			5.57072	6.7355	6.16375	6.8599			5.61501	6.55485	6.28264	7.16247		3.86932	2.31257		4.0444	2.51332
Tb427tmp.211.4180;Tb927.9.13330	hypothetical, conserved, ARM repeat predicted	Tb427tmp.211.4180;Tb927.9.13330	19;18	19;18	19;18	>Tb427tmp.211.4180 | organism=Trypanosoma_brucei_Lister_strain_427 | product=hypothetical protein, conserved | location=Tb427_09_v4:2051608-2055060(-) | length=1150 | sequence_SO=chromosome | SO=protein_coding;>Tb927.9.13330 | organism=Trypanosoma_brucei_T	2	19	19	19	125.27	6	13	21	25	21	27	2.5867e-101	5280000	90429000	11865000	55610000	17584000	66765000	0	9	6	13	6	16	2925	6.4748	8.07004	7.22254	7.79681	7.34037	7.95624	6.13754	7.68107	7.32599	7.63672	7.42226	8.23563	5.29926	1.90769	2.04589	5.50089	2.08277	2.24663
Tb927.3.3610;Tb427.03.3610	peroxisomal targeting signal type 2 receptor, putative	Tb927.3.3610;Tb427.03.3610	5;5	5;5	5;5	>Tb927.3.3610 | organism=Trypanosoma_brucei_TREU927 | product=peroxisomal targeting signal type 2 receptor, putative,peroxin 7 (PEX7) | location=Tb927_03_v5.1:1014846-1015931(+) | length=361 | sequence_SO=chromosome | SO=protein_coding;>Tb427.03.3610 | org	2	5	5	5	39.734		1	1	2	6	7	4.5653e-26	0	0	0	10844000	1373300	15229000	0	1	0	2	0	5	531	6.06025	6.37035	5.26388	6.5418	5.94574	7.13848		5.90421	5.28317	6.36146	6.0412	7.44097	1.03012	4.24518	3.96218	1.23175	4.42025	4.16293
Tb927.11.4180;Tb427tmp.02.1660	hypothetical, conserved, PSP1 C-terminal conserved region	Tb927.11.4180;Tb427tmp.02.1660	4;4	4;4	4;4	>Tb927.11.4180 | organism=Trypanosoma_brucei_TREU927 | product=hypothetical protein, conserved | location=Tb927_11_v5.1:1219818-1221251(-) | length=477 | sequence_SO=chromosome | SO=protein_coding;>Tb427tmp.02.1660 | organism=Trypanosoma_brucei_Lister_stra	2	4	4	4	52.535		1	2	2	3	7	1.7614e-29	0	0	636610	5833600	886110	12096000	0	1	0	2	0	4	2477	6.23551	6.72959	5.85599	6.85824	6.03674	7.31576		6.26394	5.93844	6.66195	6.14351	7.60724	1.64131	3.32942	4.24882	1.84294	3.50449	4.44956
Tb927.2.4930;Tb427.02.4930	esterase, putative	Tb927.2.4930;Tb427.02.4930	3;3	3;3	3;3	>Tb927.2.4930 | organism=Trypanosoma_brucei_TREU927 | product=esterase, putative | location=Tb927_02_v5.1:870376-871113(-) | length=245 | sequence_SO=chromosome | SO=protein_coding;>Tb427.02.4930 | organism=Trypanosoma_brucei_Lister_strain_427 | product=es	2	3	3	3	27.191	3	3	3	6	5	6	1.2408e-12	3489200	29134000	689860	17143000	758500	7661300	1	3	0	3	0	3	394	6.36597	6.97168	5.39253	6.6337	5.59936	6.52412	6.03683	6.51476	5.41694	6.45765	5.65289	6.81835	2.01214	4.12307	3.07199	2.21377	4.29814	3.27273
Tb427.BES129.1	unspecified product, APH phosphotransferase enzyme family	Tb427.BES129.1	10	10	10	>Tb427.BES129.1 | organism=Trypanosoma_brucei_Lister_strain_427 | product=unspecified product | location=Tb427_telo129_v2:1005-1799(+) | length=264 | sequence_SO=contig | SO=protein_coding	1	10	10	10	29.048		1		8	3	21	8.3847e-111	0	0	0	34558000	8212700	62154000	0	1	0	3	0	13	2061	5.92371	6.10223	6.08253	7.02212	5.5937	7.24313		5.60293		6.81684	5.65041	7.54088	0.593025	3.12126	5.47927	0.794655	3.29633	5.68002
Tb927.6.3090;Tb427.06.3090	hypothetical, conserved, CLASP N-termius, ARM repeats	Tb927.6.3090;Tb427.06.3090	8;8	8;8	8;8	>Tb927.6.3090 | organism=Trypanosoma_brucei_TREU927 | product=hypothetical protein, conserved | location=Tb927_06_v5.1:912279-917144(+) | length=1621 | sequence_SO=chromosome | SO=protein_coding;>Tb427.06.3090 | organism=Trypanosoma_brucei_Lister_strain_42	2	8	8	8	179.07	3	6	1	4	2	9	1.4582e-44	0	0	0	0	1596400	7347900	0	2	0	1	0	6	970	6.50916	6.9345	4.7864	6.178	5.88834	6.8374	6.17097	6.47683	4.84842	6.01267	5.97376	7.14132	1.41294	4.62279	3.1527	1.61457	4.79786	3.35345
Tb927.10.4640;Tb427.10.4640	eIF3 subunit (?)	Tb927.10.4640;Tb427.10.4640	8;8	8;8	8;8	>Tb927.10.4640 | organism=Trypanosoma_brucei_TREU927 | product=eukaryotic translation initiation factor 3 subunit L, putative | location=Tb927_10_v5.1:1177623-1179089(-) | length=488 | sequence_SO=chromosome | SO=protein_coding;>Tb427.10.4640 | organism=Tr	2	8	8	8	55.649			5	11	5	14	1.0762e-68	0	0	6128100	35199000	4797000	30790000	0	0	0	7	0	7	1858			6.81109	7.67729	6.53553	7.51285			6.9165	7.50507	6.63398	7.79951		2.87747	3.24657		3.05255	3.44732
Tb427tmp.01.3630;Tb927.11.11770	eIF4E3	Tb427tmp.01.3630;Tb927.11.11770	9;9	9;9	9;9	>Tb427tmp.01.3630 | organism=Trypanosoma_brucei_Lister_strain_427 | product=eukaryotic translation initiation factor 4e, putative | location=Tb427_11_01_v4:3089204-3090529(+) | length=441 | sequence_SO=chromosome | SO=protein_coding;>Tb927.11.11770 | organ	2	9	9	9	47.866	5	7	3	10	10	14	2.7421e-38	3076700	25990000	1986000	19372000	4175600	35404000	0	5	0	6	0	8	2218	6.63917	7.48551	6.44857	7.37871	6.77765	7.76026	6.32525	7.08088	6.55592	7.19064	6.8684	8.03973	2.8115	3.08984	3.26415	3.01313	3.26491	3.4649
Tb927.8.6450;Tb427.08.6450	inhibitor of cysteine peptidase (ICP)	Tb927.8.6450;Tb427.08.6450	3;3	3;3	3;3	>Tb927.8.6450 | organism=Trypanosoma_brucei_TREU927 | product=inhibitor of cysteine peptidase (ICP) | location=Tb927_08_v5.1:1865078-1867099(+) | length=121 | sequence_SO=chromosome | SO=protein_coding;>Tb427.08.6450 | organism=Trypanosoma_brucei_Lister_st	2	3	3	3	13.454		1		3	1	4	1.2171e-74	0	0	0	0	0	16784000	0	1	0	2	0	3	1481	6.20644	6.35121	5.36532	6.63495	5.03933	6.37198		5.86457		6.4596	5.05633	6.66845	0.480927	4.21761	4.42698	0.682557	4.39268	4.62773
Tb927.10.11310;Tb427.10.11310	intraflagellar transport protein IFT55/IFT57, putative	Tb927.10.11310;Tb427.10.11310	3;3	3;3	3;3	>Tb927.10.11310 | organism=Trypanosoma_brucei_TREU927 | product=intraflagellar transport protein IFT55/IFT57, putative (IFT57/55) | location=Tb927_10_v5.1:2761335-2762576(+) | length=413 | sequence_SO=chromosome | SO=protein_coding;>Tb427.10.11310 | organi	2	3	3	3	46.366			1	5	1	2	2.767e-28	0	0	0	7472800	0	0	0	0	0	3	0	2	1568			5.7236	6.98207	6.40106	6.97591			5.79289	6.77851	6.49969	7.28221		4.18054	1.9096		4.35561	2.11035
Tb927.3.5130;Tb427.03.5130	3'-5' exoribonuclease (?)	Tb927.3.5130;Tb427.03.5130	7;7	7;7	7;7	>Tb927.3.5130 | organism=Trypanosoma_brucei_TREU927 | product=hypothetical protein, conserved | location=Tb927_03_v5.1:1438362-1439500(+) | length=378 | sequence_SO=chromosome | SO=protein_coding;>Tb427.03.5130 | organism=Trypanosoma_brucei_Lister_strain_4	2	7	7	7	44.197			4	5	5	7	2.9985e-74	0	0	0	0	3240500	24052000	0	0	0	3	1	6	580			5.83858	6.63259	6.21265	7.25149			5.9253	6.45504	6.33331	7.54803		2.63765	3.45096		2.81272	3.6517
Tb927.3.3740;Tb427.03.3740	hypothetical, conserved, Zinc-finger double-stranded RNA-binding (putative)	Tb927.3.3740;Tb427.03.3740	5;5	5;5	5;5	>Tb927.3.3740 | organism=Trypanosoma_brucei_TREU927 | product=hypothetical protein, conserved | location=Tb927_03_v5.1:1044183-1046048(+) | length=621 | sequence_SO=chromosome | SO=protein_coding;>Tb427.03.3740 | organism=Trypanosoma_brucei_Lister_strain_4	2	5	5	5	69.176	1	1	3	5	3	4	8.4555e-26	0	0	3608700	10897000	3159500	12553000	0	1	0	4	0	3	538	5.33904	6.59873	6.48877	7.27011	6.48753	7.18526	5.22665	6.14504	6.60095	7.08232	6.58265	7.48471	4.18461	2.59556	2.31782	4.38624	2.77063	2.51856
Tb927.10.8240;Tb427.10.8240	hypothetical, conserved	Tb927.10.8240;Tb427.10.8240	12;12	12;12	12;12	>Tb927.10.8240 | organism=Trypanosoma_brucei_TREU927 | product=hypothetical protein, conserved | location=Tb927_10_v5.1:2045528-2046652(-) | length=374 | sequence_SO=chromosome | SO=protein_coding;>Tb427.10.8240 | organism=Trypanosoma_brucei_Lister_strain_	2	12	12	12	42.845	1	3	13	13	18	23	1.1564e-103	0	24087000	24566000	26798000	19218000	45103000	0	3	7	5	6	14	2001	5.18754	7.13172	6.88394	7.25733	7.15904	7.56994	5.11564	6.70262	6.98809	7.06848	7.23274	7.85631	6.45843	1.24035	1.36497	6.66005	1.41542	1.56571
Tb927.9.2590;Tb427tmp.160.1250	hypothetical, conserved, ARM repeat	Tb927.9.2590;Tb427tmp.160.1250	9;9	9;9	9;9	>Tb927.9.2590 | organism=Trypanosoma_brucei_TREU927 | product=hypothetical protein, conserved | location=Tb927_09_v5.1:572109-575375(-) | length=1088 | sequence_SO=chromosome | SO=protein_coding;>Tb427tmp.160.1250 | organism=Trypanosoma_brucei_Lister_strai	2	9	9	9	121.33	1	2	4	5	4	11	6.5498e-122	0	20702000	3606000	14935000	4858100	22115000	0	2	0	5	1	10	2686	6.0366	7.32808	6.62246	7.16543	6.66231	7.55403	5.74047	6.92112	6.72718	6.9645	6.73888	7.8427	4.29021	1.80374	2.96222	4.49184	1.97881	3.16297
Tb427.10.5770;Tb927.10.5770	VCP homologue, TER ATPase	Tb427.10.5770;Tb927.10.5770	23;21	23;21	23;21	>Tb427.10.5770 | organism=Trypanosoma_brucei_Lister_strain_427 | product=valosin-containing protein homolog (VCP) | location=Tb427_10_v5:1431058-1433400(-) | length=780 | sequence_SO=chromosome | SO=protein_coding;>Tb927.10.5770 | organism=Trypanosoma_bruc	2	23	23	23	85.803	5	11	11	33	9	27	6.4215e-156	2719500	38020000	9067200	62693000	4755000	55441000	0	7	2	12	1	17	1902	6.64142	7.74329	7.27686	7.97097	6.91269	7.8252	6.32787	7.34696	7.38065	7.8059	7.00749	8.10768	3.66032	2.30579	3.0313	3.86195	2.48086	3.23204
Tb927.3.2600;Tb427.03.2600	ATP-dependent DEAD/H RNA helicase, putative	Tb927.3.2600;Tb427.03.2600	41;41	41;41	41;41	>Tb927.3.2600 | organism=Trypanosoma_brucei_TREU927 | product=ATP-dependent DEAD/H RNA helicase, putative | location=Tb927_03_v5.1:652291-658803(-) | length=2170 | sequence_SO=chromosome | SO=protein_coding;>Tb427.03.2600 | organism=Trypanosoma_brucei_List	2	41	41	41	244.99	1	8	39	118	24	50	2.7011e-195	0	7046400	22486000	316480000	14750000	141200000	1	2	4	52	0	31	488	5.72686	6.85772	7.44292	8.40975	7.04374	7.65049	5.52482	6.4102	7.54721	8.24	7.12369	7.94014	3.75666	3.21171	2.01555	3.95829	3.38678	2.2163
Tb427.07.3160;Tb927.7.3160;Tb11.v5.0733	Cytoplasmic dynein 1 heavy chain (DYNC1H1)	Tb427.07.3160;Tb927.7.3160	9;8;2	9;8;2	9;8;2	>Tb427.07.3160 | organism=Trypanosoma_brucei_Lister_strain_427 | product=dynein heavy chain, cytosolic, putative | location=Tb427_07_v4:802506-818378(+) | length=5290 | sequence_SO=chromosome | SO=protein_coding;>Tb927.7.3160 | organism=Trypanosoma_brucei_	3	9	9	9	596.43	1	2			3	8	1.6647e-26	0	0	0	0	2669400	8812900	1	2	0	0	0	6	1137	5.57124	6.78032			5.8181	6.39577	5.44127	6.3265			5.88704	6.69323	4.01649		1.91897	4.21812		2.11972
Tb927.10.1810;Tb427.10.1810	Ring-H2 zinc finger protein (?)	Tb927.10.1810;Tb427.10.1810	3;3	3;3	3;3	>Tb927.10.1810 | organism=Trypanosoma_brucei_TREU927 | product=hypothetical protein, conserved | location=Tb927_10_v5.1:477290-477610(+) | length=106 | sequence_SO=chromosome | SO=protein_coding;>Tb427.10.1810 | organism=Trypanosoma_brucei_Lister_strain_42	2	3	3	3	12.18	2	2	1	4	1	1	1.6948e-12	2423600	19730000	0	0	0	0	0	2	0	3	0	1	1761	5.88255	6.67617	5.57794	6.71042	4.88329	5.63792	5.65651	6.20629	5.62208	6.53228	4.88645	5.90635	2.63632	3.76201	2.50682	2.83795	3.93709	2.70757
Tb427.04.5390;Tb927.8.6930;Tb927.4.5390;Tb427.08.6930	serine/threonine-protein kinase NrkA	Tb427.04.5390;Tb927.8.6930;Tb927.4.5390;Tb427.08.6930	4;3;3;3	4;3;3;3	4;3;3;3	>Tb427.04.5390 | organism=Trypanosoma_brucei_Lister_strain_427 | product=unspecified product | location=Tb427_04_v4:1466074-1467369(-) | length=431 | sequence_SO=chromosome | SO=protein_coding;>Tb927.8.6930 | organism=Trypanosoma_brucei_TREU927 | product=s	4	4	4	4	47.731			5	5	2	4	2.333e-38	0	0	2201500	13152000	1532400	11746000	0	0	0	4	0	5	754			6.16825	7.00768	5.82148	6.77164			6.24378	6.8046	5.88854	7.07254		2.78853	3.15637		2.96361	3.35711
Tb427.08.1420;Tb927.8.1420	acyl-CoA dehydrogenase, mitochondrial precursor, putative	Tb427.08.1420;Tb927.8.1420	4;3	4;3	4;3	>Tb427.08.1420 | organism=Trypanosoma_brucei_Lister_strain_427 | product=acyl-CoA dehydrogenase, mitochondrial precursor, putative | location=Tb427_08_v4:466846-468405(+) | length=519 | sequence_SO=chromosome | SO=protein_coding;>Tb927.8.1420 | organism=Tr	2	4	4	4	56.012			4	6	1	4	1.1674e-30	0	0	1964300	9134300	0	0	0	0	0	3	0	2	1322			6.26826	7.08827	5.78924	6.7537			6.35453	6.87368	5.85474	7.05545		2.72399	3.20388		2.89906	3.40462
Tb427tmp.01.4280;Tb927.11.12440	hypothetical, conserved (transcription? C3HC4 type RING finger)	Tb427tmp.01.4280;Tb927.11.12440	6;5	6;5	6;5	>Tb427tmp.01.4280 | organism=Trypanosoma_brucei_Lister_strain_427 | product=hypothetical protein, conserved | location=Tb427_11_01_v4:3264503-3265726(+) | length=407 | sequence_SO=chromosome | SO=protein_coding;>Tb927.11.12440 | organism=Trypanosoma_brucei	2	6	6	6	44.992		2	2	5	4	8	4.5189e-39	0	0	5254300	7834100	3889300	25519000	0	2	1	1	0	8	2241	5.76657	6.61112	6.09217	6.70578	6.03865	7.25198		6.16059	6.1498	6.52808	6.14554	7.54816	2.80555	2.03835	4.03059	3.00718	2.21343	4.23133
Tb927.11.13300;Tb427tmp.01.4880	hypothetical, conserved, Heat shock protein beta 2	Tb927.11.13300;Tb427tmp.01.4880	4;4	4;4	4;4	>Tb927.11.13300 | organism=Trypanosoma_brucei_TREU927 | product=hypothetical protein, conserved | location=Tb927_11_v5.1:3564685-3565155(-) | length=156 | sequence_SO=chromosome | SO=protein_coding;>Tb427tmp.01.4880 | organism=Trypanosoma_brucei_Lister_str	2	4	4	4	16.922	1	1	3	5	1	2	1.9998e-17	0	0	5121600	19539000	0	7658400	0	1	1	4	0	2	2265	5.20933	6.14807	6.10575	7.08454	5.54939	6.27665	5.13688	5.65641	6.17076	6.86879	5.61662	6.58159	3.1184	3.25147	2.41592	3.32003	3.42655	2.61666
Tb427.05.840;Tb927.5.840	hypothetical, conserved, KRI1-like family (ribosome biogenesis) (?)	Tb427.05.840;Tb927.5.840	11;9	11;9	11;9	>Tb427.05.840 | organism=Trypanosoma_brucei_Lister_strain_427 | product=hypothetical protein, conserved | location=Tb427_05_v4:288101-291082(+) | length=993 | sequence_SO=chromosome | SO=protein_coding;>Tb927.5.840 | organism=Trypanosoma_brucei_TREU927 | p	2	11	11	11	111.22	4	8	7	7	3	9	1.1588e-61	3670400	14886000	5102000	10253000	4547500	17830000	1	5	1	5	1	6	898	6.49875	7.55336	6.70668	7.13181	6.09225	7.24161	6.16334	7.15339	6.81953	6.92367	6.21982	7.53891	3.50334	1.41226	3.81809	3.70497	1.58733	4.01884
Tb927.9.12360	RBP35	Tb927.9.12360	10	10	10	>Tb927.9.12360 | organism=Trypanosoma_brucei_TREU927 | product=RNA-binding protein, putative (RBP35) | location=Tb927_09_v5.1:1930262-1931944(+) | length=560 | sequence_SO=chromosome | SO=protein_coding	1	10	10	10	61.658	4	9			5	12	6.9488e-43	4571000	23303000	0	0	4095200	12087000	0	8	0	0	0	7	3441	6.64768	7.54676			6.48944	7.33663	6.33923	7.14233			6.58271	7.62874	2.98668		2.81429	3.18831		3.01504
Tb427.01.4680	hypothetical, conserved	Tb427.01.4680	8	8	2	>Tb427.01.4680 | organism=Trypanosoma_brucei_Lister_strain_427 | product=hypothetical protein, conserved | location=Tb427_01_v4:962964-963959(+) | length=331 | sequence_SO=chromosome | SO=protein_coding	1	8	8	2	37.312	2	4	4	8	7	11	3.5797e-44	2801600	28585000	4219300	16723000	4104600	17573000	0	4	1	4	1	5	321	6.12667	7.19408	6.26593	6.9596	6.24141	7.0947	5.82639	6.75601	6.35141	6.75893	6.3533	7.40071	3.54584	2.3043	2.83456	3.74747	2.47938	3.0353
Tb927.1.4420;Tb427.01.4420	ABC transporter, putative	Tb927.1.4420;Tb427.01.4420	3;3	3;3	3;3	>Tb927.1.4420 | organism=Trypanosoma_brucei_TREU927 | product=ABC transporter, putative | location=Tb927_01_v5.1:912324-915161(+) | length=945 | sequence_SO=chromosome | SO=protein_coding;>Tb427.01.4420 | organism=Trypanosoma_brucei_Lister_strain_427 | pro	2	3	3	3	104.68			4	4	1	6	2.2106e-21	0	0	1125000	5873500	0	0	0	0	0	2	0	2	318			6.23462	6.7884	5.49796	6.6891			6.32586	6.59099	5.57626	6.99041		1.83961	3.95689		2.01468	4.15763
Tb927.9.1710;Tb427tmp.160.0610	hypothetical, conserved	Tb927.9.1710;Tb427tmp.160.0610	14;14	14;14	14;14	>Tb927.9.1710 | organism=Trypanosoma_brucei_TREU927 | product=hypothetical protein, conserved | location=Tb927_09_v5.1:391189-392586(-) | length=465 | sequence_SO=chromosome | SO=protein_coding;>Tb427tmp.160.0610 | organism=Trypanosoma_brucei_Lister_strain	2	14	14	14	52.951	2	8	2	3	10	22	9.1526e-97	10510000	24667000	0	9135700	6740400	34559000	0	6	1	3	0	13	2667	5.98167	7.16297	6.35498	6.98661	6.87514	7.67007	5.71759	6.72686	6.44086	6.78142	6.96299	7.95584	3.92419	2.09821	2.64071	4.12582	2.27328	2.84145
Tb927.11.13600;Tb427tmp.01.5190	hypothetical, conserved, DNAJ domain	Tb927.11.13600;Tb427tmp.01.5190	4;2	4;2	4;2	>Tb927.11.13600 | organism=Trypanosoma_brucei_TREU927 | product=hypothetical protein, conserved | location=Tb927_11_v5.1:3630120-3631184(-) | length=354 | sequence_SO=chromosome | SO=protein_coding;>Tb427tmp.01.5190 | organism=Trypanosoma_brucei_Lister_str	2	4	4	4	40.402	2	2	13	9	1	8	6.0304e-49	972260	15216000	938700	13415000	0	16488000	0	2	1	6	0	4	3137	6.4667	6.7677	6.57985	7.19996	5.27238	6.95881	6.12415	6.31435	6.68841	7.0125	5.33274	7.26479	0.999909	2.05996	5.60218	1.20154	2.23503	5.80293
Tb927.5.3390;Tb427.05.3390	ADG1	Tb927.5.3390;Tb427.05.3390	3;3	3;3	3;3	>Tb927.5.3390 | organism=Trypanosoma_brucei_TREU927 | product=ADG1, pseudogene | location=Tb927_05_v5.1:1129185-1129541(-) | length=118 | sequence_SO=chromosome | SO=protein_coding;>Tb427.05.3390 | organism=Trypanosoma_brucei_Lister_strain_427 | product=AD	2	3	3	3	13.175				2	1	3	7.1107e-06	0	0	0	10948000	0	9589900	0	0	0	2	0	3	861			5.59044	6.08919	4.93286	6.16458				5.96802	4.92177	6.46136		1.6568	4.09168		1.83187	4.29243
Tb427.07.6090	hypothetical, conserved, similarity to eIF3a (Blast)	Tb427.07.6090	17	17	1	>Tb427.07.6090 | organism=Trypanosoma_brucei_Lister_strain_427 | product=hypothetical protein, conserved | location=Tb427_07_v4:1659856-1662144(-) | length=762 | sequence_SO=chromosome | SO=protein_coding	1	17	17	1	88.192	5	12	10	57	8	25	4.8567e-113	7249000	40605000	5656200	58976000	7500700	42749000	0	8	1	18	1	12	1243	6.81511	7.68965	7.05992	8.03912	6.94034	7.66537	6.52267	7.29802	7.17702	7.86015	7.03342	7.95063	2.90516	3.25283	2.40853	3.10679	3.42791	2.60927
Tb927.10.3560;Tb427.10.3560	arginine N-methyltransferase, putative	Tb927.10.3560;Tb427.10.3560	8;7	8;7	8;7	>Tb927.10.3560 | organism=Trypanosoma_brucei_TREU927 | product=arginine N-methyltransferase, putative | location=Tb927_10_v5.1:921972-923141(+) | length=389 | sequence_SO=chromosome | SO=protein_coding;>Tb427.10.3560 | organism=Trypanosoma_brucei_Lister_st	2	8	8	8	42.121	3	4	5	11	5	9	6.1391e-60	4030000	13655000	3250100	20510000	3197200	12529000	0	3	0	5	0	6	3092	6.35404	6.80937	5.91715	7.04368	6.12868	7.12241	6.03104	6.3605	5.9993	6.8359	6.25054	7.42907	1.5126	3.74226	3.30108	1.71423	3.91733	3.50183
Tb927.9.7080;Tb427tmp.160.5170	hypothetical, conserved	Tb927.9.7080;Tb427tmp.160.5170	4;4	4;4	4;4	>Tb927.9.7080 | organism=Trypanosoma_brucei_TREU927 | product=hypothetical protein, conserved | location=Tb927_09_v5.1:1149145-1149525(+) | length=126 | sequence_SO=chromosome | SO=protein_coding;>Tb427tmp.160.5170 | organism=Trypanosoma_brucei_Lister_stra	2	4	4	4	13.925	4	7	3	4	6	7	2.5625e-39	5885600	24171000	5785300	26213000	5195700	25595000	0	4	2	3	2	5	2772	5.84083	7.01221	6.22148	7.01632	6.30182	6.9104	5.63055	6.56545	6.30901	6.81337	6.41407	7.21527	3.89123	2.64038	2.02167	4.09285	2.81546	2.22241
Tb927.3.3450;Tb427.03.3450	ADP-ribosylation factor-like protein 3A, putative	Tb927.3.3450;Tb427.03.3450	7;7	7;7	7;7	>Tb927.3.3450 | organism=Trypanosoma_brucei_TREU927 | product=ADP-ribosylation factor-like protein 3A, putative | location=Tb927_03_v5.1:979573-980109(+) | length=178 | sequence_SO=chromosome | SO=protein_coding;>Tb427.03.3450 | organism=Trypanosoma_brucei	2	7	7	7	19.881	3	4	11	20	5	17	1.6201e-58	4077200	37863000	9356900	26528000	10330000	70155000	0	3	3	5	3	10	521	5.78764	6.75779	6.3816	7.18211	6.50386	7.30611	5.58063	6.30266	6.49101	6.98548	6.60022	7.59891	3.22278	2.65921	2.66502	3.42441	2.83428	2.86576
Tb427tmp.160.4770;Tb927.9.6560	protein kinase, putative	Tb427tmp.160.4770;Tb927.9.6560	5;4	5;4	5;4	>Tb427tmp.160.4770 | organism=Trypanosoma_brucei_Lister_strain_427 | product=protein kinase, putative | location=Tb427_09_v4:1027328-1029406(+) | length=692 | sequence_SO=chromosome | SO=protein_coding;>Tb927.9.6560 | organism=Trypanosoma_brucei_TREU927 |	2	5	5	5	76.419			1	3	3	11	1.086e-15	0	0	0	1858500	976690	4739700	0	0	1	2	0	4	2765			5.7937	6.33586	5.65787	6.83263			5.87656	6.16152	5.72553	7.13726		1.80101	3.90247		1.97608	4.10321
Tb927.7.210;Tb427.07.210	proline dehydrogenase	Tb927.7.210;Tb427.07.210	15;15	15;15	15;15	>Tb927.7.210 | organism=Trypanosoma_brucei_TREU927 | product=proline dehydrogenase | location=Tb927_07_v5.1:39714-41384(+) | length=556 | sequence_SO=chromosome | SO=protein_coding;>Tb427.07.210 | organism=Trypanosoma_brucei_Lister_strain_427 | product=pro	2	15	15	15	63.858	4	4	20	33	15	25	4.5716e-179	2006100	12753000	19646000	79590000	10425000	72598000	0	4	8	18	2	16	1090	6.48054	7.29196	7.397	8.18186	7.01701	7.99039	6.14476	6.86879	7.49993	8.01127	7.09548	8.26993	2.69547	2.60725	3.2335	2.8971	2.78233	3.43425
Tb427tmp.211.3140;Tb927.9.12070	hypothetical, conserved, some similarities to RNA helicases (blast)	Tb427tmp.211.3140;Tb927.9.12070	17;15	17;15	17;15	>Tb427tmp.211.3140 | organism=Trypanosoma_brucei_Lister_strain_427 | product=hypothetical protein, conserved | location=Tb427_09_v4:1830388-1833375(+) | length=995 | sequence_SO=chromosome | SO=protein_coding;>Tb927.9.12070 | organism=Trypanosoma_brucei_TR	2	17	17	17	109.77	11	23	7	12	12	26	3.9973e-153	7217700	76069000	8642100	45037000	7783000	51833000	0	12	2	6	0	14	2894	7.01276	8.1674	6.95591	7.54956	6.96413	7.77367	6.70334	7.79553	7.05808	7.36663	7.05046	8.05484	3.83562	1.97207	2.68923	4.03725	2.14714	2.88997
Tb927.2.6050;Tb427.02.6050	beta prime COP protein	Tb927.2.6050;Tb427.02.6050	3;3	3;3	3;3	>Tb927.2.6050 | organism=Trypanosoma_brucei_TREU927 | product=beta prime COP protein | location=Tb927_02_v5.1:1092946-1095501(+) | length=851 | sequence_SO=chromosome | SO=protein_coding;>Tb427.02.6050 | organism=Trypanosoma_brucei_Lister_strain_427 | prod	2	3	3	3	94.051			1	4	2	3	2.8199e-13	0	0	0	6295000	1906900	3904500	0	0	0	3	0	2	423			5.57577	6.993	6.32753	6.61602			5.62012	6.78988	6.44892	6.91414		4.70794	0.958372		4.88301	1.15912
Tb927.7.7070;Tb427.07.7070;Tb11.v5.0612	MYND zinc finger protein	Tb927.7.7070;Tb427.07.7070;Tb11.v5.0612	3;3;3	3;3;3	3;3;3	>Tb927.7.7070 | organism=Trypanosoma_brucei_TREU927 | product=hypothetical protein, conserved | location=Tb927_07_v5.1:2019858-2021189(-) | length=443 | sequence_SO=chromosome | SO=protein_coding;>Tb427.07.7070 | organism=Trypanosoma_brucei_Lister_strain_4	3	3	3	3	49.45	2	2	1	2	1	1	5.3122e-10	635620	0	0	0	0	0	0	2	0	2	0	1	223	5.55978	6.37891	5.5985	6.55609	5.42947	6.20166	5.43035	5.91296	5.65751	6.36868	5.50893	6.50031	2.72111	3.18106	2.56518	2.92274	3.35614	2.76592
Tb927.1.860;Tb427.01.860	hypothetical, conserved, signal peptide and transmembrane domain predicted	Tb927.1.860;Tb427.01.860	3;3	3;3	3;3	>Tb927.1.860 | organism=Trypanosoma_brucei_TREU927 | product=hypothetical protein, conserved | location=Tb927_01_v5.1:261392-262198(-) | length=268 | sequence_SO=chromosome | SO=protein_coding;>Tb427.01.860 | organism=Trypanosoma_brucei_Lister_strain_427 |	2	3	3	3	29.562			2	6	1	3	3.4581e-71	0	0	2138000	14479000	0	0	0	0	0	2	0	2	333			5.87928	6.76022	5.61286	6.42373			5.95362	6.57445	5.67891	6.72126		2.92642	2.69367		3.10149	2.89441
Tb927.2.5850;Tb427.02.5850	small nuclear ribonucleoprotein SmD2 (Sm-D2)	Tb927.2.5850;Tb427.02.5850	4;4	4;4	4;4	>Tb927.2.5850 | organism=Trypanosoma_brucei_TREU927 | product=small nuclear ribonucleoprotein SmD2 (Sm-D2) | location=Tb927_02_v5.1:1058716-1059083(+) | length=111 | sequence_SO=chromosome | SO=protein_coding;>Tb427.02.5850 | organism=Trypanosoma_brucei_Li	2	4	4	4	12.518	1	2	2	2	2	3	2.7463e-28	0	0	0	0	13531000	26689000	0	2	0	2	2	3	417	4.87898	6.47622	5.77022	6.54643	6.365	6.49986	4.83369	6.01795	5.85663	6.36307	6.47173	6.79431	5.30591	2.5785	0.448012	5.50754	2.75357	0.648756
Tb927.11.2110;Tb427tmp.18.0015	hypothetical, conserved, Snf7 domain predicted	Tb927.11.2110;Tb427tmp.18.0015	5;5	5;5	5;5	>Tb927.11.2110 | organism=Trypanosoma_brucei_TREU927 | product=hypothetical protein, conserved | location=Tb927_11_v5.1:601268-601920(+) | length=214 | sequence_SO=chromosome | SO=protein_coding;>Tb427tmp.18.0015 | organism=Trypanosoma_brucei_Lister_strain	2	5	5	5	24.813	2	3	1	2	3	5	1.4892e-21	2371500	13496000	0	0	3119200	10175000	0	3	0	1	0	5	2792	5.26693	6.61841	5.5195	5.93814	5.82533	6.55816	5.18193	6.17365	5.5463	5.80924	5.88861	6.85646	4.48955	1.39069	2.43442	4.69118	1.56577	2.63516
Tb927.10.14730;Tb427.10.14730;Tb11.v5.1062	chaperone protein DNAj, putative	Tb927.10.14730;Tb427.10.14730;Tb11.v5.1062	5;5;4	5;5;4	5;5;4	>Tb927.10.14730 | organism=Trypanosoma_brucei_TREU927 | product=chaperone protein DNAj, putative | location=Tb927_10_v5.1:3594958-3596289(-) | length=443 | sequence_SO=chromosome | SO=protein_coding;>Tb427.10.14730 | organism=Trypanosoma_brucei_Lister_stra	3	5	5	5	52.53		1	2	2	4	5	8.933e-47	0	0	1199300	3412100	1302300	3252500	0	1	0	2	1	4	1697	5.06411	6.18077	5.90486	6.4388	6.06354	6.91231		5.69834	5.98955	6.27411	6.17855	7.21685	3.70945	1.77371	2.81955	3.91108	1.94879	3.02029
Tb927.11.16470;Tb427tmp.01.8190	hypothetical, conserved	Tb927.11.16470;Tb427tmp.01.8190	15;15	15;15	15;15	>Tb927.11.16470 | organism=Trypanosoma_brucei_TREU927 | product=hypothetical protein, conserved | location=Tb927_11_v5.1:4365215-4367566(-) | length=783 | sequence_SO=chromosome | SO=protein_coding;>Tb427tmp.01.8190 | organism=Trypanosoma_brucei_Lister_str	2	15	15	15	85.058	11	17	8	16	8	17	9.5841e-126	13525000	39267000	4334800	37504000	5488700	26606000	4	13	0	11	0	8	2385	7.18506	7.93166	6.81759	7.74837	6.62241	7.43605	6.91053	7.54143	6.91871	7.58642	6.7175	7.72565	2.48016	3.09198	2.70285	2.68179	3.26705	2.90359
Tb927.5.1000;Tb427.05.1000	ubiquitin-conjugating enzyme E2, putative	Tb927.5.1000;Tb427.05.1000	5;5	5;5	5;5	>Tb927.5.1000 | organism=Trypanosoma_brucei_TREU927 | product=ubiquitin-conjugating enzyme E2, putative,ubiquitin carrier protein, putative,ubiquitin-protein ligase, putative | location=Tb927_05_v5.1:385346-385792(+) | length=148 | sequence_SO=chromosome |	2	5	5	5	16.766	3	3		3		7	4.076e-36	0	14136000	0	0	0	7450800	0	2	0	1	0	6	773	5.62788	6.37282	5.63767	6.4101	5.63935	6.6124	5.46619	5.90438		6.25563		6.91143	2.47465	2.56595	3.23237	2.67628	2.74103	3.43312
Tb927.5.4520;Tb427.05.4520;Tb05.5K5.160	hypothetical, conserved	Tb927.5.4520;Tb427.05.4520;Tb05.5K5.160	10;10;10	10;10;10	10;10;10	>Tb927.5.4520 | organism=Trypanosoma_brucei_TREU927 | product=hypothetical protein, conserved | location=Tb927_05_v5.1:1384827-1387607(-) | length=926 | sequence_SO=chromosome | SO=protein_coding;>Tb427.05.4520 | organism=Trypanosoma_brucei_Lister_strain_4	3	10	10	10	108.2	3	8			2	7	1.1203e-35	0	7992700	0	0	3337400	17747000	1	7	0	0	0	7	120	6.8546	7.47977			6.09063	7.11866	6.55693	7.07544			6.21945	7.42671	2.07676		3.41502	2.27839		3.61576
Tb427.05.3250;Tb927.5.3250	hypothetical, conserved, WW domain (?)	Tb427.05.3250;Tb927.5.3250	11;10	11;10	11;10	>Tb427.05.3250 | organism=Trypanosoma_brucei_Lister_strain_427 | product=hypothetical protein, conserved | location=Tb427_05_v4:1013089-1017762(-) | length=1557 | sequence_SO=chromosome | SO=protein_coding;>Tb927.5.3250 | organism=Trypanosoma_brucei_TREU92	2	11	11	11	172.21	3	6	11	16	12	23	3.4434e-117	2616500	10861000	5471000	51406000	5662500	40980000	0	3	0	7	0	12	855	5.98273	6.91844	6.76491	7.43995	6.86825	7.73029	5.71796	6.46138	6.86992	7.25305	6.9576	8.01	3.10837	2.24241	2.86361	3.31	2.41748	3.06435
Tb427.08.3680;Tb927.8.3680	KKT4	Tb427.08.3680;Tb927.8.3680	18;17	18;17	18;17	>Tb427.08.3680 | organism=Trypanosoma_brucei_Lister_strain_427 | product=hypothetical protein, conserved | location=Tb427_08_v4:1101149-1103086(-) | length=645 | sequence_SO=chromosome | SO=protein_coding;>Tb927.8.3680 | organism=Trypanosoma_brucei_TREU927	2	18	18	18	69.519	7	17	6	13	8	18	3.3754e-93	1994100	31327000	3984500	38172000	4520300	25010000	0	11	1	7	1	10	1383	6.22096	7.36557	6.85633	7.50758	6.81845	7.48893	5.8977	6.95819	6.95644	7.33197	6.90808	7.77689	3.80233	2.16338	2.2273	4.00396	2.33845	2.42805
Tb927.11.6660;Tb427tmp.02.4500	hypothetical, S1 RNA binding domain (?)	Tb927.11.6660;Tb427tmp.02.4500	15;14	15;14	15;14	>Tb927.11.6660 | organism=Trypanosoma_brucei_TREU927 | product=hypothetical protein, conserved | location=Tb927_11_v5.1:1879713-1882520(-) | length=935 | sequence_SO=chromosome | SO=protein_coding;>Tb427tmp.02.4500 | organism=Trypanosoma_brucei_Lister_stra	2	15	15	15	103.55	5	5	6	10	14	18	8.2535e-122	2647100	15749000	3320700	30910000	3853300	39033000	0	4	1	6	1	15	3209	6.51368	7.41055	6.53	7.36867	6.96921	7.68743	6.17574	7.00642	6.63574	7.1865	7.05427	7.97213	2.97935	2.78603	2.38589	3.18098	2.9611	2.58663
Tb427.03.5620;Tb927.3.5620	SPT16 (FACT complex), putative	Tb427.03.5620;Tb927.3.5620	25;24	25;24	25;24	>Tb427.03.5620 | organism=Trypanosoma_brucei_Lister_strain_427 | product=hypothetical protein, conserved | location=Tb427_03_v4:1569978-1573016(+) | length=1012 | sequence_SO=chromosome | SO=protein_coding;>Tb927.3.5620 | organism=Trypanosoma_brucei_TREU92	2	25	25	25	112.6	6	6	22	61	10	18	1.0162e-152	4664700	22397000	4376800	200360000	7630400	73260000	0	4	0	38	0	10	604	6.9888	7.30614	7.00128	8.39052	6.83282	7.57923	6.6845	6.89023	7.11358	8.22696	6.92172	7.86684	1.05419	4.61497	2.47949	1.25582	4.79004	2.68024
Tb927.11.13250;Tb427tmp.01.4830	eIF-2 gamma	Tb927.11.13250;Tb427tmp.01.4830	16;16	16;16	16;16	>Tb927.11.13250 | organism=Trypanosoma_brucei_TREU927 | product=eukaryotic translation initiation factor 2 gamma, putative (eIF-2-gamma) | location=Tb927_11_v5.1:3552393-3553826(-) | length=477 | sequence_SO=chromosome | SO=protein_coding;>Tb427tmp.01.4830	2	16	16	16	52.2	11	14	8	19	9	20	3.1992e-90	8924200	44283000	11248000	81928000	8695900	67257000	2	7	0	8	1	13	2261	7.18336	7.66983	7.02666	7.88331	6.84649	7.94554	6.90972	7.26401	7.13878	7.71166	6.93743	8.22528	1.61602	2.84571	3.65097	1.81765	3.02079	3.85172
Tb927.6.1190;Tb427.06.1190	hypothetical, conserved, Plus-3 domain and Zinc finger (C3HC4 type) predicted	Tb927.6.1190;Tb427.06.1190	8;8	8;8	8;8	>Tb927.6.1190 | organism=Trypanosoma_brucei_TREU927 | product=hypothetical protein, conserved | location=Tb927_06_v5.1:457236-458120(-) | length=294 | sequence_SO=chromosome | SO=protein_coding;>Tb427.06.1190 | organism=Trypanosoma_brucei_Lister_strain_427	2	8	8	8	34.601	3	3		2	3	7	6.4556e-34	1258000	17660000	0	0	2415900	13803000	0	3	0	2	0	7	910	5.8446	7.04878	5.86596	6.04877	5.7519	6.79882	5.63165	6.59764		5.91621	5.81712	7.10302	4.0002	0.607306	3.47779	4.20183	0.782379	3.67854
Tb927.11.10740;Tb427tmp.01.2510	vacuolar sorting-associated protein-like, putative	Tb927.11.10740;Tb427tmp.01.2510	4;4	4;4	4;4	>Tb927.11.10740 | organism=Trypanosoma_brucei_TREU927 | product=vacuolar sorting-associated protein-like, putative | location=Tb927_11_v5.1:2876590-2877361(+) | length=218 | sequence_SO=chromosome | SO=protein_coding;>Tb427tmp.01.2510 | organism=Trypanosom	2	4	4	4	25.189		2	3	3		4	5.3216e-35	0	11749000	481870	8949300	0	0	0	2	0	3	0	2	2171	6.42801	6.55916	5.19962	6.55849	5.38032	6.31437		6.11554	5.23945	6.37383		6.61595	0.435683	4.51406	3.10285	0.637313	4.68914	3.30359
Tb927.11.7520;Tb427tmp.02.5510	hypothetical, conserved	Tb927.11.7520;Tb427tmp.02.5510	3;2	3;2	3;2	>Tb927.11.7520 | organism=Trypanosoma_brucei_TREU927 | product=hypothetical protein, conserved | location=Tb927_11_v5.1:2129017-2130111(-) | length=364 | sequence_SO=chromosome | SO=protein_coding;>Tb427tmp.02.5510 | organism=Trypanosoma_brucei_Lister_stra	2	3	3	3	40.557			3	4	2	2	1.4955e-19	0	0	1093600	5825900	0	0	0	0	0	2	0	2	3214			5.71708	6.46041	5.60203	6.4773			5.78477	6.29066	5.65292	6.77221		2.4693	2.90758		2.64437	3.10833
Tb927.4.410;Tb427.04.410	CAF40	Tb927.4.410;Tb427.04.410	13;13	13;13	13;13	>Tb927.4.410 | organism=Trypanosoma_brucei_TREU927 | product=CAF 40 (CAF40) | location=Tb927_04_v5.1:116904-117854(-) | length=316 | sequence_SO=chromosome | SO=protein_coding;>Tb427.04.410 | organism=Trypanosoma_brucei_Lister_strain_427 | product=CAF 40 (	2	13	13	13	35.32	4	8	7	16	11	25	3.245e-81	9943000	80022000	12583000	51553000	10308000	77076000	1	6	2	7	1	15	721	6.52482	7.38103	6.53383	7.18987	6.56372	7.44982	6.18924	6.9756	6.63831	6.99532	6.66684	7.73832	2.84424	2.17931	2.94355	3.04587	2.35438	3.14429
Tb427tmp.02.4290;Tb927.11.6430	hypothetical, conserved	Tb427tmp.02.4290;Tb927.11.6430	15;14	15;14	15;14	>Tb427tmp.02.4290 | organism=Trypanosoma_brucei_Lister_strain_427 | product=hypothetical protein, conserved | location=Tb427_11_01_v4:1789783-1793562(-) | length=1259 | sequence_SO=chromosome | SO=protein_coding;>Tb927.11.6430 | organism=Trypanosoma_brucei	2	15	15	15	134.66	4	12	6	12	8	17	1.944e-94	1626400	23448000	1904200	20171000	2260700	34833000	0	5	0	8	0	10	2567	6.31218	7.19028	6.66981	7.4124	6.65159	7.41414	5.98155	6.75197	6.78821	7.2236	6.73294	7.70493	2.91696	2.46685	2.53314	3.11859	2.64192	2.73388
Tb927.8.1410;Tb427.08.1410;Tb11.v5.0588	pre-rrna-processing protein tsr1 homolog	Tb927.8.1410;Tb427.08.1410;Tb11.v5.0588	6;6;4	6;6;4	6;6;4	>Tb927.8.1410 | organism=Trypanosoma_brucei_TREU927 | product=hypothetical protein, conserved | location=Tb927_08_v5.1:464033-466366(+) | length=777 | sequence_SO=chromosome | SO=protein_coding;>Tb427.08.1410 | organism=Trypanosoma_brucei_Lister_strain_427	3	6	6	6	87.442	1	1	3	6	5	8	5.6986e-41	0	0	3221000	7157500	4789400	11494000	0	1	0	3	0	6	1321	4.82911	6.22746	6.41856	6.87525	6.74303	7.26908	4.80359	5.74991	6.52281	6.67935	6.82504	7.56438	4.64521	1.51711	1.74751	4.84684	1.69218	1.94825
Tb927.5.2080;Tb427.05.2080	guanosine monophosphate reductase, putative	Tb927.5.2080;Tb427.05.2080	29;29	29;29	29;29	>Tb927.5.2080 | organism=Trypanosoma_brucei_TREU927 | product=guanosine monophosphate reductase, putative | location=Tb927_05_v5.1:712607-714082(-) | length=491 | sequence_SO=chromosome | SO=protein_coding;>Tb427.05.2080 | organism=Trypanosoma_brucei_Liste	2	29	29	29	52.238	32	56	72	84	104	149	0	191610000	907890000	173720000	1023000000	327020000	1155700000	13	39	28	48	61	89	807	8.13963	9.03335	8.34892	9.13256	8.72569	9.42936	7.88146	8.76072	8.46081	8.97652	8.75035	9.66046	2.96887	2.60319	2.33752	3.1705	2.77826	2.53827
Tb927.7.5490;Tb427.07.5490	arginine N-methyltransferase, type III (PRMT7)	Tb927.7.5490;Tb427.07.5490	4;4	4;4	4;4	>Tb927.7.5490 | organism=Trypanosoma_brucei_TREU927 | product=arginine N-methyltransferase, type III (PRMT7) | location=Tb927_07_v5.1:1481945-1483117(+) | length=390 | sequence_SO=chromosome | SO=protein_coding;>Tb427.07.5490 | organism=Trypanosoma_brucei_	2	4	4	4	44.026	1	1	3	5	2	3	1.0212e-29	0	0	1857600	8831100	2277800	7822300	0	1	0	3	0	2	1224	5.24756	6.21917	5.9718	6.86707	6.0513	6.56272	5.17044	5.74159	6.05327	6.67321	6.15993	6.85971	3.22762	2.97402	1.6989	3.42925	3.1491	1.89965
Tb427.05.3850	XRNE (nucleolus)	Tb427.05.3850	12	12	1	>Tb427.05.3850 | organism=Trypanosoma_brucei_Lister_strain_427 | product=hypothetical protein, conserved | location=Tb427_05_v4:1198347-1201022(+) | length=891 | sequence_SO=chromosome | SO=protein_coding	1	12	12	1	97.462	5	7	7	9	4	11	4.8895e-60	3109700	14796000	3397500	27272000	13681000	9697500	0	5	1	6	3	6	871	6.3728	7.48231	6.46348	7.17964	6.66898	7.21846	6.0479	7.07853	6.56825	6.98153	6.74575	7.51731	3.6857	2.37903	1.82534	3.88733	2.55411	2.02608
Tb927.6.600;Tb427.06.600	CAF1	Tb927.6.600;Tb427.06.600	4;4	4;4	4;4	>Tb927.6.600 | organism=Trypanosoma_brucei_TREU927 | product=CCR4 associated factor, putative (CAF1) | location=Tb927_06_v5.1:243557-244612(-) | length=351 | sequence_SO=chromosome | SO=protein_coding;>Tb427.06.600 | organism=Trypanosoma_brucei_Lister_stra	2	4	4	4	38.863		2	5	6	2	10	6.6911e-40	0	0	2392900	20106000	2160400	26477000	0	1	0	2	0	9	1050	6.42314	6.82108	6.32585	6.99071	6.02395	7.33597		6.36523	6.41397	6.78696	6.13567	7.62849	1.32195	2.20863	4.35845	1.52358	2.38371	4.55919
Tb427tmp.211.4350;Tb11.v5.0807;Tb927.9.13510	Poly(A) specific ribonuclease PARN3	Tb427tmp.211.4350;Tb11.v5.0807;Tb927.9.13510	12;11;11	12;11;11	12;11;11	>Tb427tmp.211.4350 | organism=Trypanosoma_brucei_Lister_strain_427 | product=ribonuclease, putative | location=Tb427_09_v4:2092142-2094013(-) | length=623 | sequence_SO=chromosome | SO=protein_coding;>Tb11.v5.0807 | organism=Trypanosoma_brucei_TREU927 | pr	3	12	12	12	70.685	6	11	3	3	9	14	2.2526e-78	2061500	15454000	2718100	0	3530400	41666000	0	7	1	1	0	12	2930	6.48366	7.3598	6.41552	7.05509	6.68158	7.54052	6.14619	6.95653	6.52175	6.8446	6.75847	7.82929	2.91049	2.12459	2.85334	3.11211	2.29966	3.05409
Tb927.11.3490	hypothetical, conserved	Tb927.11.3490	41	41	3	>Tb927.11.3490 | organism=Trypanosoma_brucei_TREU927 | product=hypothetical protein, conserved | location=Tb927_11_v5.1:1032022-1034418(+) | length=798 | sequence_SO=chromosome | SO=protein_coding	1	41	41	3	87.8	35	52	28	38	34	74	0	49254000	376870000	58218000	174430000	60027000	321960000	6	37	10	23	9	46	3182	7.81676	8.76223	7.84312	8.29745	7.7954	8.76713	7.55762	8.45042	7.96193	8.13786	7.8569	9.02164	3.14078	1.50926	3.22801	3.34241	1.68433	3.42876
Tb927.2.3180;Tb427.02.3180;Tb11.v5.0782	kinetoplast polyadenylation/uridylation factor 1 (PPR1)	Tb927.2.3180;Tb427.02.3180;Tb11.v5.0782	8;8;6	8;8;6	8;8;6	>Tb927.2.3180 | organism=Trypanosoma_brucei_TREU927 | product=kinetoplast polyadenylation/uridylation factor 1 (PPR1) | location=Tb927_02_v5.1:587698-590709(+) | length=1003 | sequence_SO=chromosome | SO=protein_coding;>Tb427.02.3180 | organism=Trypanosoma	3	8	8	8	114.38			3	11	3	5	6.6142e-38	0	0	2301900	15043000	2193100	5593800	0	0	0	6	1	4	359			6.1885	7.24362	6.31186	6.83421			6.26848	7.04984	6.42455	7.13846		3.50504	1.73522		3.68012	1.93596
Tb427tmp.01.5780;Tb927.11.14190	RNA binding protein (?), tudor domain, staphylococcal nuclease domains	Tb427tmp.01.5780;Tb927.11.14190	10;9	10;9	10;9	>Tb427tmp.01.5780 | organism=Trypanosoma_brucei_Lister_strain_427 | product=hypothetical protein, conserved | location=Tb427_11_01_v4:3702708-3705482(+) | length=924 | sequence_SO=chromosome | SO=protein_coding;>Tb927.11.14190 | organism=Trypanosoma_brucei	2	10	10	10	100.59	1	4	3	12	5	11	2.0216e-55	0	0	5311800	21309000	4882000	11580000	0	2	1	6	1	6	2306	6.25954	7.1959	6.59762	7.4684	6.4641	7.01802	5.93515	6.75827	6.70354	7.27953	6.568	7.32298	3.11054	2.89267	1.8401	3.31217	3.06775	2.04084
Tb927.11.11590;Tb427tmp.01.3420	eukaryotic translation initiation factor 3, putative	Tb927.11.11590;Tb427tmp.01.3420	10;10	10;10	10;10	>Tb927.11.11590 | organism=Trypanosoma_brucei_TREU927 | product=eukaryotic translation initiation factor, putative | location=Tb927_11_v5.1:3108243-3109775(+) | length=413 | sequence_SO=chromosome | SO=protein_coding;>Tb427tmp.01.3420 | organism=Trypanosom	2	10	10	10	46.677	3	4	9	17	9	23	6.086e-84	7376600	41504000	4404500	40474000	7866900	64111000	1	3	2	9	4	10	2211	6.75202	7.17032	6.36561	7.54895	6.8854	7.64334	6.45705	6.73515	6.46413	7.36631	6.97547	7.93194	1.38955	3.93099	2.51781	1.59118	4.10606	2.71855
Tb427tmp.01.1540;Tb927.11.9780	hypothetical, conserved	Tb427tmp.01.1540;Tb927.11.9780	20;19	20;19	20;19	>Tb427tmp.01.1540 | organism=Trypanosoma_brucei_Lister_strain_427 | product=hypothetical protein, conserved | location=Tb427_11_01_v4:2590906-2594139(-) | length=1077 | sequence_SO=chromosome | SO=protein_coding;>Tb927.11.9780 | organism=Trypanosoma_brucei	2	20	20	20	118.75	4	5	8	13	15	24	7.4081e-190	3357300	38594000	9618700	41285000	23029000	76878000	0	5	2	12	3	18	2124	6.52102	7.86706	7.17174	7.62309	7.35416	7.90867	6.18084	7.47489	7.28135	7.44588	7.4347	8.18971	4.47144	1.49935	1.84206	4.67307	1.67443	2.0428
Tb927.9.9660;Tb427tmp.211.1240	ATOM (archaic translocase outer mitochondrial membrane)	Tb927.9.9660;Tb427tmp.211.1240	8;8	8;8	8;8	>Tb927.9.9660 | organism=Trypanosoma_brucei_TREU927 | product=hypothetical protein, conserved | location=Tb927_09_v5.1:1537822-1538877(-) | length=351 | sequence_SO=chromosome | SO=protein_coding;>Tb427tmp.211.1240 | organism=Trypanosoma_brucei_Lister_stra	2	8	8	8	38.295	4	3	13	26	14	29	1.0346e-72	3626600	26482000	6096700	65649000	10365000	52081000	0	2	0	10	2	10	2836	6.34738	7.03858	6.65059	7.49845	6.74846	7.55571	6.02567	6.58801	6.7655	7.32158	6.83344	7.84346	2.29612	2.81653	2.68163	2.49775	2.9916	2.88238
Tb927.11.3830;Tb427tmp.02.1320	hypothetical, conserved	Tb927.11.3830;Tb427tmp.02.1320	11;11	11;11	11;11	>Tb927.11.3830 | organism=Trypanosoma_brucei_TREU927 | product=hypothetical protein, conserved | location=Tb927_11_v5.1:1121330-1122443(+) | length=354 | sequence_SO=chromosome | SO=protein_coding;>Tb427tmp.02.1320 | organism=Trypanosoma_brucei_Lister_stra	2	11	11	11	39.063	14	10	14	10	5	22	3.5167e-140	12947000	95633000	2349100	60229000	2843600	80634000	2	8	2	7	2	16	2464	7.28784	7.73154	6.71936	7.51586	6.61347	7.71765	7.00281	7.33818	6.83021	7.34021	6.7091	7.99934	1.47393	2.64592	3.66801	1.67556	2.82099	3.86875
Tb927.7.3080;Tb427.07.3080	hypothetical, conserved, CHHC zinc finger	Tb927.7.3080;Tb427.07.3080	11;11	11;11	11;11	>Tb927.7.3080 | organism=Trypanosoma_brucei_TREU927 | product=hypothetical protein, conserved | location=Tb927_07_v5.1:779167-780456(+) | length=429 | sequence_SO=chromosome | SO=protein_coding;>Tb427.07.3080 | organism=Trypanosoma_brucei_Lister_strain_427	2	11	11	11	47.366	5	6	4	7	6	18	1.6906e-65	2597700	21620000	4113800	26444000	4167400	38834000	0	4	1	6	0	9	1133	6.42431	7.04835	6.74791	7.50689	6.6285	7.56198	6.093	6.5971	6.85519	7.33171	6.71809	7.84829	2.073	2.52126	3.10096	2.27463	2.69634	3.3017
Tb927.7.3880	protein kinase, putative	Tb927.7.3880	23	23	2	>Tb927.7.3880 | organism=Trypanosoma_brucei_TREU927 | product=protein kinase, putative | location=Tb927_07_v5.1:1011421-1013751(-) | length=776 | sequence_SO=chromosome | SO=protein_coding	1	23	23	2	87.072	17	29	20	20	18	24	3.8354e-159	8298700	77118000	9667500	82697000	10421000	58310000	0	18	2	14	1	13	3351	7.11169	8.19484	7.41074	7.89438	7.0734	7.82224	6.82011	7.81441	7.51799	7.72765	7.14687	8.10442	3.59816	1.60662	2.48759	3.79979	1.7817	2.68834
Tb927.5.2320;Tb427.05.2320	hypothetical, conserved, Mak10 domain	Tb927.5.2320;Tb427.05.2320	17;17	17;17	17;17	>Tb927.5.2320 | organism=Trypanosoma_brucei_TREU927 | product=hypothetical protein, conserved | location=Tb927_05_v5.1:781880-784171(+) | length=736 | sequence_SO=chromosome | SO=protein_coding;>Tb427.05.2320 | organism=Trypanosoma_brucei_Lister_strain_427	2	17	17	17	82.159	5	6	8	22	8	16	1.5751e-81	4251400	22292000	4693800	52384000	6260700	25638000	1	6	0	13	3	9	814	6.79358	7.52884	6.86302	7.83973	6.9937	7.59019	6.50048	7.12895	6.96546	7.67636	7.07896	7.87509	2.44248	3.24455	1.98151	2.64411	3.41962	2.18226
Tb927.9.12510;Tb427tmp.211.3510	ATP-dependent DEAD/H RNA helicase, Ded1/Dbp1 ( translation initiation)	Tb927.9.12510;Tb427tmp.211.3510	18;18	17;17	17;17	>Tb927.9.12510 | organism=Trypanosoma_brucei_TREU927 | product=ATP-dependent DEAD/H RNA helicase, putative (DED1) | location=Tb927_09_v5.1:1959337-1961544(+) | length=735 | sequence_SO=chromosome | SO=protein_coding;>Tb427tmp.211.3510 | organism=Trypanosom	2	18	17	17	82.74	10	23	10	39	10	25	3.043e-87	12951000	43550000	10156000	51712000	9171000	49383000	4	13	2	10	2	13	2907	7.23647	7.95599	7.10249	7.87646	6.95375	7.76352	6.95233	7.571	7.2199	7.704	7.04532	8.04273	2.3902	2.57107	2.69002	2.59183	2.74614	2.89077
Tb927.1.1380;Tb427.01.1380;Tb11.v5.0390	serine/threonine protein phosphatase 2A regulatory subunit	Tb927.1.1380;Tb427.01.1380;Tb11.v5.0390	3;3;2	3;3;2	3;3;2	>Tb927.1.1380 | organism=Trypanosoma_brucei_TREU927 | product=serine/threonine protein phosphatase 2A regulatory subunit, putative | location=Tb927_01_v5.1:353241-354962(+) | length=573 | sequence_SO=chromosome | SO=protein_coding;>Tb427.01.1380 | organism	3	3	3	3	62.615	1	2	3	2	2	3	1.4779e-14	0	3383800	634770	3341500	776390	3714400	0	2	1	2	0	3	272	5.47817	6.80187	6.3905	6.63099	6.03413	6.7696	5.34353	6.34817	6.50006	6.45498	6.14158	7.07126	4.39723	0.798905	2.44319	4.59886	0.973978	2.64393
Tb927.11.14750;Tb427tmp.01.6380	hypothetical, conserved, PSP1 C-terminal conserved region	Tb927.11.14750;Tb427tmp.01.6380	18;18	18;18	18;18	>Tb927.11.14750 | organism=Trypanosoma_brucei_TREU927 | product=hypothetical protein, conserved | location=Tb927_11_v5.1:3922759-3923877(-) | length=372 | sequence_SO=chromosome | SO=protein_coding;>Tb427tmp.01.6380 | organism=Trypanosoma_brucei_Lister_str	2	18	18	18	42.2	6	12	18	19	18	31	8.8745e-142	9550800	59772000	39253000	91921000	24789000	91708000	0	8	6	19	5	22	2322	6.67161	7.51826	7.09396	7.89187	7.15212	7.80266	6.36553	7.11823	7.20919	7.72464	7.22822	8.08235	2.81253	2.6506	2.16104	3.01416	2.82568	2.36179
Tb427.03.2330;Tb927.3.2330	KKT17	Tb427.03.2330;Tb927.3.2330	8;7	8;7	8;7	>Tb427.03.2330 | organism=Trypanosoma_brucei_Lister_strain_427 | product=hypothetical protein, conserved | location=Tb427_03_v4:598437-600293(+) | length=618 | sequence_SO=chromosome | SO=protein_coding;>Tb927.3.2330 | organism=Trypanosoma_brucei_TREU927 |	2	8	8	8	67.513	3	5	3	2	4	7	1.5113e-53	0	0	2145300	4750600	1835600	6988100	0	5	1	1	0	4	482	6.50112	7.48874	6.26377	6.54965	6.0699	7.08271	6.16379	7.08508	6.34974	6.36508	6.18201	7.3898	3.28083	0.949679	3.36449	3.48246	1.12475	3.56524
Tb927.10.2900;Tb427.10.2900;Tb11.v5.0837	importin beta-1 subunit, putative	Tb927.10.2900;Tb427.10.2900;Tb11.v5.0837	12;10;9	12;10;9	12;10;9	>Tb927.10.2900 | organism=Trypanosoma_brucei_TREU927 | product=importin beta-1 subunit, putative | location=Tb927_10_v5.1:748683-751283(+) | length=866 | sequence_SO=chromosome | SO=protein_coding;>Tb427.10.2900 | organism=Trypanosoma_brucei_Lister_strain_	3	12	12	12	95.068	6	7	7	15	13	15	2.5872e-113	4103600	29308000	8313800	42820000	28033000	71089000	0	5	1	5	4	11	3084	6.78575	7.73461	7.02343	7.65438	7.37103	8.07288	6.49343	7.3412	7.13682	7.48001	7.45375	8.35516	3.15205	2.096	2.33148	3.35368	2.27107	2.53223
Tb927.10.540;Tb427.10.540;Tb11.v5.0414	ATP dependent DEAD box RNA helicase	Tb927.10.540;Tb427.10.540;Tb11.v5.0414	15;15;15	15;15;15	15;15;15	>Tb927.10.540 | organism=Trypanosoma_brucei_TREU927 | product=ATP-dependent DEAD/H RNA helicase, putative,DEAD box RNA helicase, putative | location=Tb927_10_v5.1:140816-142126(+) | length=436 | sequence_SO=chromosome | SO=protein_coding;>Tb427.10.540 | or	3	15	15	15	49.226	4	6	15	44	15	30	1.2418e-91	4077200	30308000	11370000	125300000	22317000	82017000	0	4	0	19	4	18	200	6.40077	7.07314	6.99481	8.14229	7.44308	7.88932	6.07107	6.62004	7.10565	7.97404	7.52014	8.17234	2.23355	3.81185	1.48237	2.43518	3.98692	1.68311
Tb927.6.4800;Tb427.06.4800	hypothetical, conserved, tetratricopeptide repeat	Tb927.6.4800;Tb427.06.4800	5;5	5;5	5;5	>Tb927.6.4800 | organism=Trypanosoma_brucei_TREU927 | product=hypothetical protein, conserved | location=Tb927_06_v5.1:1337604-1338860(+) | length=418 | sequence_SO=chromosome | SO=protein_coding;>Tb427.06.4800 | organism=Trypanosoma_brucei_Lister_strain_4	2	5	5	5	46.376			3	5	3	3	4.2404e-16	0	0	0	0	2736700	6342000	0	0	0	3	0	3	1035			5.54622	6.57454	6.09714	6.57974			5.58174	6.39131	6.2216	6.87895		3.416	1.60314		3.59107	1.80389
Tb927.6.3690;Tb427.06.3690	pre-mRNA cleavage complex II, Clp1	Tb927.6.3690;Tb427.06.3690	4;4	4;4	4;4	>Tb927.6.3690 | organism=Trypanosoma_brucei_TREU927 | product=pre-mRNA cleavage complex II Clp1-like, conserved | location=Tb927_06_v5.1:1101983-1103254(-) | length=423 | sequence_SO=chromosome | SO=protein_coding;>Tb427.06.3690 | organism=Trypanosoma_bruc	2	4	4	4	46.047	1	2	5	8	6	9	1.1041e-48	0	16417000	7096700	32246000	5172000	21122000	0	2	0	6	0	6	991	6.24305	6.88867	6.39441	7.35677	6.56958	7.22118	5.91818	6.43664	6.50084	7.17389	6.66989	7.5193	2.14471	3.1969	2.16458	2.34634	3.37197	2.36532
Tb427.10.15290;Tb927.10.15290;Tb11.v5.0628	hypothetical, conserved, protein kinase-like (?), tubulin binding (?)	Tb427.10.15290;Tb927.10.15290	26;25;3	26;25;3	26;25;3	>Tb427.10.15290 | organism=Trypanosoma_brucei_Lister_strain_427 | product=hypothetical protein, conserved | location=Tb427_10_v5:3732160-3737097(+) | length=1645 | sequence_SO=chromosome | SO=protein_coding;>Tb927.10.15290 | organism=Trypanosoma_brucei_TRE	3	26	26	26	177.82	10	25	17	22	15	29	5.9812e-195	7802700	62541000	23388000	73665000	20079000	64716000	1	17	5	17	2	22	1724	6.72027	7.63117	7.03793	7.7614	7.15062	7.77469	6.43239	7.2307	7.14882	7.59821	7.22706	8.05503	3.02594	2.40332	2.07312	3.22757	2.57839	2.27387
Tb927.9.3800;Tb427tmp.160.2400	KKT18 (Kinetoplast kinetochore protein 18)	Tb927.9.3800;Tb427tmp.160.2400	5;5	5;5	5;5	>Tb927.9.3800 | organism=Trypanosoma_brucei_TREU927 | product=hypothetical protein, conserved | location=Tb927_09_v5.1:752798-754594(+) | length=598 | sequence_SO=chromosome | SO=protein_coding;>Tb427tmp.160.2400 | organism=Trypanosoma_brucei_Lister_strain	2	5	5	5	66.967	1	3	1	2	5	8	2.9179e-30	0	8431600	0	0	4113100	10293000	0	3	0	1	1	5	2715	5.95083	7.08771	6.04616	6.51526	6.63421	7.28557	5.70255	6.64541	6.12561	6.34571	6.71955	7.57891	3.77665	1.55832	2.16378	3.97827	1.73339	2.36452
Tb927.10.5950;Tb427.10.5950;Tb11.v5.0190	protein kinase, involved in stumpy formation	Tb927.10.5950;Tb427.10.5950;Tb11.v5.0190	12;12;12	12;12;12	0;0;0	>Tb927.10.5950 | organism=Trypanosoma_brucei_TREU927 | product=protein kinase, putative | location=Tb927_10_v5.1:1491040-1492524(-) | length=494 | sequence_SO=chromosome | SO=protein_coding;>Tb427.10.5950 | organism=Trypanosoma_brucei_Lister_strain_427 | p	3	12	12	0	54.968	3	4	6	30	9	14	1.6491e-43	3888200	22779000	4998800	34049000	3228900	18179000	0	3	1	8	0	6	168	6.34391	6.80087	6.46699	7.57868	6.73474	7.42256	6.01402	6.34608	6.57474	7.40031	6.8172	7.71414	1.51797	3.69298	2.28489	1.7196	3.86805	2.48563
Tb927.9.8740;Tb427tmp.211.0560	DRBD3	Tb927.9.8740;Tb427tmp.211.0560	12;12	12;12	12;12	>Tb927.9.8740 | organism=Trypanosoma_brucei_TREU927 | product=RNA-binding protein (DRBD3) | location=Tb927_09_v5.1:1408798-1409781(-) | length=327 | sequence_SO=chromosome | SO=protein_coding;>Tb427tmp.211.0560 | organism=Trypanosoma_brucei_Lister_strain_4	2	12	12	12	36.984	16	26	34	69	33	70	6.2015e-127	49603000	340670000	60347000	205260000	48317000	154740000	6	21	8	30	11	34	2813	7.40717	8.23192	7.51501	8.15153	7.48986	8.26518	7.12629	7.86091	7.61702	7.98167	7.56538	8.5372	2.73975	2.11449	2.57558	2.94138	2.28957	2.77633
Tb927.10.11700;Tb427.10.11700	intraflagellar transport protein IFT172, putative	Tb927.10.11700;Tb427.10.11700	5;5	5;5	5;5	>Tb927.10.11700 | organism=Trypanosoma_brucei_TREU927 | product=guanylate kinase, putative | location=Tb927_10_v5.1:2859201-2859737(+) | length=178 | sequence_SO=chromosome | SO=protein_coding;>Tb427.10.11700 | organism=Trypanosoma_brucei_Lister_strain_427	2	5	5	5	20.106				4		3	4.4852e-16	0	0	0	29036000	0	0	0	0	0	4	0	2	1583			6.12112	7.0027	5.8688	6.48075				6.79898		6.77504		2.92856	2.03285		3.10363	2.23359
Tb927.6.1430;Tb427.06.1430	hypothetical, conserved, TRAF-domain like	Tb927.6.1430;Tb427.06.1430	9;9	9;9	9;9	>Tb927.6.1430 | organism=Trypanosoma_brucei_TREU927 | product=hypothetical protein, conserved | location=Tb927_06_v5.1:509214-511523(-) | length=769 | sequence_SO=chromosome | SO=protein_coding;>Tb427.06.1430 | organism=Trypanosoma_brucei_Lister_strain_427	2	9	9	9	87.828	4	6			4	8	5.0443e-58	0	0	0	0	2406500	9136900	0	4	0	0	1	5	917	6.48582	7.29437			6.38495	7.05968	6.15259	6.86962			6.48194	7.36825	2.68598		2.24142	2.88761		2.44216
Tb927.5.1210;Tb427.05.1210	short-chain dehydrogenase, putative	Tb927.5.1210;Tb427.05.1210	7;7	7;7	7;7	>Tb927.5.1210 | organism=Trypanosoma_brucei_TREU927 | product=short-chain dehydrogenase, putative | location=Tb927_05_v5.1:462078-463013(+) | length=311 | sequence_SO=chromosome | SO=protein_coding;>Tb427.05.1210 | organism=Trypanosoma_brucei_Lister_strain	2	7	7	7	33.876	3	3	5	15	7	13	3.5828e-33	0	0	11523000	89482000	8549600	40704000	0	2	2	6	1	12	782	6.54271	6.90966	6.45661	7.41666	6.36646	7.26683	6.21598	6.45626	6.566	7.22812	6.47279	7.56154	1.21898	3.18922	2.99095	1.42061	3.36429	3.1917
Tb427.10.8290;Tb427.10.8270;Tb927.10.8290;Tb927.10.8270;Tb11.v5.0877	eIF3, subunit 8	Tb427.10.8290;Tb427.10.8270;Tb927.10.8290;Tb927.10.8270;Tb11.v5.0877	7;7;6;6;5	7;7;6;6;5	7;7;6;6;5	>Tb427.10.8290 | organism=Trypanosoma_brucei_Lister_strain_427 | product=eukaryotic translation initiation factor 3 subunit 8, putative | location=Tb427_10_v5:2052629-2054851(-) | length=740 | sequence_SO=chromosome | SO=protein_coding;>Tb427.10.8270 | org	5	7	7	7	84.209	3	5	3	8	5	11	2.977e-46	4410000	7793400	3024700	11601000	2691800	16611000	0	4	1	3	1	5	2002	6.47204	7.26042	6.62856	7.35297	6.56535	7.27421	6.12629	6.84255	6.73765	7.16973	6.66732	7.56852	2.61893	2.40646	2.35476	2.82056	2.58153	2.5555
Tb927.6.740;Tb427.06.740	ATP dependent DEAH box RNA helicase	Tb927.6.740;Tb427.06.740	22;22	22;22	22;22	>Tb927.6.740 | organism=Trypanosoma_brucei_TREU927 | product=ATP-dependent DEAH-box RNA helicase, putative | location=Tb927_06_v5.1:301628-305383(-) | length=1251 | sequence_SO=chromosome | SO=protein_coding;>Tb427.06.740 | organism=Trypanosoma_brucei_List	2	22	22	22	139.08	6	18	18	22	15	18	1.8036e-155	4900600	44840000	11212000	56775000	7025400	37709000	0	9	3	18	1	13	1057	6.60556	7.42416	6.96835	7.84252	6.96607	7.48053	6.28596	7.02115	7.0766	7.67946	7.05216	7.76966	2.71935	2.90392	1.70901	2.92098	3.07899	1.90976
Tb927.5.2570;Tb427.05.2570	EIF3B	Tb927.5.2570;Tb427.05.2570	11;10	11;10	11;10	>Tb927.5.2570 | organism=Trypanosoma_brucei_TREU927 | product=translation initiation factor, putative (EIF3B) | location=Tb927_05_v5.1:882648-884738(+) | length=696 | sequence_SO=chromosome | SO=protein_coding;>Tb427.05.2570 | organism=Trypanosoma_brucei_L	2	11	11	11	79.81	4	11	8	14	7	26	1.0737e-50	4428200	22527000	5430400	26327000	5759200	27011000	1	5	1	6	0	9	3314	6.40936	7.12978	6.82505	7.43359	6.84234	7.71811	6.08311	6.69939	6.92679	7.24472	6.93556	7.99938	2.39318	2.02154	2.90924	2.59481	2.19661	3.10998
Tb927.9.12880;Tb427tmp.211.3820	protein kinase, putative	Tb927.9.12880;Tb427tmp.211.3820	3;3	3;3	3;3	>Tb927.9.12880 | organism=Trypanosoma_brucei_TREU927 | product=protein kinase, putative | location=Tb927_09_v5.1:2033888-2035951(+) | length=687 | sequence_SO=chromosome | SO=protein_coding;>Tb427tmp.211.3820 | organism=Trypanosoma_brucei_Lister_strain_427	2	3	3	3	75.729	3	4	2	4			9.6351e-25	1812200	4337200	1154400	4340800	0	0	0	2	0	3	0	0	2916	6.19636	6.85368	6.0475	6.86155			5.8707	6.39964	6.12665	6.66637			2.18356	2.7042		2.38519	2.87927
Tb927.10.12090;Tb427.10.12090	RNA-binding protein, putative (RBP7A)	Tb927.10.12090;Tb427.10.12090	3;3	3;3	3;3	>Tb927.10.12090 | organism=Trypanosoma_brucei_TREU927 | product=RNA-binding protein, putative (RBP7A) | location=Tb927_10_v5.1:2945000-2945350(+) | length=116 | sequence_SO=chromosome | SO=protein_coding;>Tb427.10.12090 | organism=Trypanosoma_brucei_Lister	2	3	3	3	13.272			2	3	2	2	5.9601e-11	0	0	1473400	14779000	2210600	16711000	0	0	0	3	0	2	1596			5.48977	6.42253	5.69656	6.22721			5.51263	6.26512	5.76882	6.52604		3.09857	1.76276		3.27364	1.96351
Tb927.5.940;Tb427.05.940	NADH-dependent fumarate reductase, putative	Tb927.5.940;Tb427.05.940	21;21	5;5	5;5	>Tb927.5.940 | organism=Trypanosoma_brucei_TREU927 | product=NADH-dependent fumarate reductase, putative | location=Tb927_05_v5.1:371430-373865(+) | length=811 | sequence_SO=chromosome | SO=protein_coding;>Tb427.05.940 | organism=Trypanosoma_brucei_Lister_	2	21	5	5	87.388	1	4	6	9	4	9	5.1773e-171	0	2780800	4180100	21686000	5269600	17438000	1	1	0	3	1	5	901	6.14394	6.95073	6.71213	7.33341	6.5379	7.2986	5.84628	6.49187	6.8236	7.14613	6.63483	7.59357	2.6801	2.06383	2.52699	2.88173	2.23891	2.72774
Tb927.10.5130;Tb427.10.5130	hypothetical, conserved, L domain-like	Tb927.10.5130;Tb427.10.5130	6;6	6;6	6;6	>Tb927.10.5130 | organism=Trypanosoma_brucei_TREU927 | product=hypothetical protein, conserved | location=Tb927_10_v5.1:1259784-1260611(+) | length=275 | sequence_SO=chromosome | SO=protein_coding;>Tb427.10.5130 | organism=Trypanosoma_brucei_Lister_strain_	2	6	6	6	30.646	2	6	1	2	4	13	2.0636e-38	0	19297000	0	0	5220900	18372000	0	3	1	1	0	7	1883	6.00421	7.0439	5.87333	6.05759	5.98231	6.94111	5.72339	6.5938	5.95096	5.93938	6.08128	7.24761	3.45377	0.612112	3.18505	3.6554	0.787185	3.3858
Tb927.11.16120;Tb427tmp.01.7790	hypothetical, conserved, mitochondrion (?)	Tb927.11.16120;Tb427tmp.01.7790	8;8	8;8	8;8	>Tb927.11.16120 | organism=Trypanosoma_brucei_TREU927 | product=hypothetical protein, conserved | location=Tb927_11_v5.1:4269748-4271580(-) | length=610 | sequence_SO=chromosome | SO=protein_coding;>Tb427tmp.01.7790 | organism=Trypanosoma_brucei_Lister_str	2	8	8	8	67.926	2	2		2	11	12	1.943e-63	0	0	0	8883300	16193000	25963000	0	1	0	2	4	7	2372	5.82777	6.74051	5.61963	6.73447	7.26424	7.4129	5.61777	6.27533		6.55427	7.34936	7.70485	3.03203	3.70341	0.493846	3.23366	3.87848	0.694591
Tb927.6.4370;Tb427.06.4370	eukaryotic translation initiation factor 3 subunit 7-like protein	Tb927.6.4370;Tb427.06.4370	5;5	5;5	5;5	>Tb927.6.4370 | organism=Trypanosoma_brucei_TREU927 | product=eukaryotic translation initiation factor 3 subunit 7-like protein | location=Tb927_06_v5.1:1229504-1231024(-) | length=506 | sequence_SO=chromosome | SO=protein_coding;>Tb427.06.4370 | organism=	2	5	5	5	57.974	5	5	5	17	3	9	9.523e-30	5761700	12394000	7281500	25425000	8162600	18102000	0	2	2	6	1	6	1015	6.66172	7.19869	6.72262	7.60037	6.57923	7.34022	6.35578	6.76143	6.83288	7.42364	6.67515	7.63124	1.78378	2.91581	2.52796	1.98541	3.09089	2.72871
Tb927.11.5290;Tb427tmp.02.2960	mitochondrial carrier protein (MCP9), putative	Tb927.11.5290;Tb427tmp.02.2960	6;6	6;6	6;6	>Tb927.11.5290 | organism=Trypanosoma_brucei_TREU927 | product=mitochondrial carrier protein (MCP9) | location=Tb927_11_v5.1:1508940-1509788(+) | length=282 | sequence_SO=chromosome | SO=protein_coding;>Tb427tmp.02.2960 | organism=Trypanosoma_brucei_Lister	2	6	6	6	29.883	2		5	5	4	8	5.06e-23	0	0	1992700	21692000	2625100	12650000	2	0	1	3	0	5	2516	6.41901		5.94224	6.62785	5.88162	6.64127	6.0881		6.01874	6.44444	5.96963	6.9376		2.27753	2.52348		2.4526	2.72423
Tb927.3.1680;Tb427.03.1680	hypothetical, conserved	Tb927.3.1680;Tb427.03.1680	10;10	10;10	10;10	>Tb927.3.1680 | organism=Trypanosoma_brucei_TREU927 | product=hypothetical protein, conserved | location=Tb927_03_v5.1:443368-444324(-) | length=318 | sequence_SO=chromosome | SO=protein_coding;>Tb427.03.1680 | organism=Trypanosoma_brucei_Lister_strain_427	2	10	10	10	35.191		2	10	20	7	17	1.7666e-34	0	0	5812900	46161000	5972100	33437000	0	1	1	8	2	7	452	5.92793	6.33771	6.50695	7.34062	6.47886	7.39873		5.84069	6.61572	7.15597	6.57618	7.69014	1.36125	2.76942	3.05575	1.56288	2.94449	3.25649
Tb427.06.2640;Tb927.6.2640	importin alpha subunit, putative (TbKap60)	Tb427.06.2640;Tb927.6.2640	14;12	14;12	14;12	>Tb427.06.2640 | organism=Trypanosoma_brucei_Lister_strain_427 | product=importin alpha subunit, putative (TbKap60) | location=Tb427_06_v4:793954-795555(+) | length=533 | sequence_SO=chromosome | SO=protein_coding;>Tb927.6.2640 | organism=Trypanosoma_bruce	2	14	14	14	57.955	5	8	17	35	28	40	2.0541e-122	6330400	41407000	13489000	71064000	33114000	104820000	0	5	1	14	8	23	958	6.71271	7.60082	7.35957	8.0151	7.58762	8.20244	6.42165	7.20677	7.46433	7.8439	7.66162	8.48177	2.95023	2.1776	2.0424	3.15186	2.35267	2.24314
Tb927.10.3990;Tb427.10.3990	DHH1	Tb927.10.3990;Tb427.10.3990	22;22	22;22	22;22	>Tb927.10.3990 | organism=Trypanosoma_brucei_TREU927 | product=DHH1 (DHH1) | location=Tb927_10_v5.1:1055560-1056780(-) | length=406 | sequence_SO=chromosome | SO=protein_coding;>Tb427.10.3990 | organism=Trypanosoma_brucei_Lister_strain_427 | product=unspec	2	22	22	22	46.468	20	30	23	47	34	64	2.8983e-107	50568000	194840000	138490000	282670000	298010000	521360000	4	16	11	25	20	46	1838	7.40899	8.23858	7.62272	8.50145	8.06328	8.51332	7.12633	7.86523	7.72655	8.33323	8.13322	8.7861	2.75584	2.91907	1.49498	2.95747	3.09414	1.69572
Tb927.3.4880;Tb427.03.4880	hypothetical, conserved, nucleosome assembly protein (?)	Tb927.3.4880;Tb427.03.4880	4;4	4;4	4;4	>Tb927.3.4880 | organism=Trypanosoma_brucei_TREU927 | product=hypothetical protein, conserved | location=Tb927_03_v5.1:1370857-1371405(-) | length=182 | sequence_SO=chromosome | SO=protein_coding;>Tb427.03.4880 | organism=Trypanosoma_brucei_Lister_strain_4	2	4	4	4	20.828		1	2	3	1	3	3.0128e-15	0	0	1300100	6065100	0	0	0	1	0	3	0	2	566	6.05062	6.26267	5.5404	6.38034	5.18541	6.29044		5.78168	5.57789	6.21418	5.20314	6.59093	0.704425	2.79022	3.67081	0.906055	2.96529	3.87155
Tb427tmp.160.5670;Tb927.9.7720	predicted tetratricopeptide repeat protein	Tb427tmp.160.5670;Tb927.9.7720	6;6	6;6	6;6	>Tb427tmp.160.5670 | organism=Trypanosoma_brucei_Lister_strain_427 | product=hypothetical protein, conserved | location=Tb427_09_v4:1214697-1218752(-) | length=1351 | sequence_SO=chromosome | SO=protein_coding;>Tb927.9.7720 | organism=Trypanosoma_brucei_TR	2	6	6	6	151.35	2	2	2	6	3	7	7.8985e-59	0	0	2913400	7703000	3319200	6606200	0	1	1	4	0	4	2785	5.74889	6.5862	6.10887	6.88937	6.36926	6.88858	5.54289	6.13149	6.1733	6.69351	6.47487	7.1922	2.78151	2.59277	1.72515	2.98314	2.76785	1.92589
Tb427.10.6360;Tb927.10.6360	hypothetical, conserved	Tb427.10.6360;Tb927.10.6360	10;9	10;9	10;9	>Tb427.10.6360 | organism=Trypanosoma_brucei_Lister_strain_427 | product=hypothetical protein, conserved | location=Tb427_10_v5:1610876-1612339(-) | length=487 | sequence_SO=chromosome | SO=protein_coding;>Tb927.10.6360 | organism=Trypanosoma_brucei_TREU92	2	10	10	10	55.363	2	4	12	8	12	22	1.764e-97	9933900	27842000	11054000	22750000	10668000	38194000	0	3	3	5	3	11	1926	6.09159	7.31965	7.27109	7.47529	7.1831	7.87929	5.80596	6.90747	7.37433	7.29576	7.25912	8.16286	4.07951	0.678365	2.3127	4.28114	0.853438	2.51344
Tb11.0400;Tb927.11.7700;Tb11.0300	hypothetical, transmembrane domain	Tb11.0400;Tb927.11.7700;Tb11.0300	5;4;4	5;4;4	5;4;4	>Tb11.0400 | organism=Trypanosoma_brucei_TREU927 | product=P27 protein, putative (P27) | location=tryp_XI-1036e06.p1k:31081-31806(+) | length=241 | sequence_SO=contig | SO=protein_coding;>Tb927.11.7700 | organism=Trypanosoma_brucei_TREU927 | product=hypoth	3	5	5	5	27.701			2	3	3	7	9.6517e-19	0	0	2693800	10671000	4009600	10126000	0	0	0	2	1	6	141			5.76193	6.40401	6.03089	6.80698			5.84404	6.24527	6.13792	7.10731		2.13295	2.5781		2.30802	2.77885
Tb427.10.15360	RNA helicase, putative	Tb427.10.15360	9	9	2	>Tb427.10.15360 | organism=Trypanosoma_brucei_Lister_strain_427 | product=hypothetical protein, conserved | location=Tb427_10_v5:3764397-3769718(+) | length=1773 | sequence_SO=chromosome | SO=protein_coding	1	9	9	2	191.68	1	3	6	13	6	7	4.8626e-110	0	0	8862900	17164000	5703700	12418000	0	1	3	7	1	4	1727	5.86025	7.07038	6.5809	7.18571	6.6993	6.99879	5.63818	6.61743	6.69093	6.99235	6.77856	7.30272	4.01997	2.00916	0.994887	4.2216	2.18424	1.19563
Tb927.3.2900;Tb427.03.2900	eIF2alpha	Tb927.3.2900;Tb427.03.2900	13;13	13;13	13;13	>Tb927.3.2900 | organism=Trypanosoma_brucei_TREU927 | product=eukaryotic initiation factor 2a, putative | location=Tb927_03_v5.1:746598-747854(-) | length=418 | sequence_SO=chromosome | SO=protein_coding;>Tb427.03.2900 | organism=Trypanosoma_brucei_Lister_	2	13	13	13	46.824	6	9	7	14	11	20	7.1391e-56	18848000	60055000	9190600	66996000	9442600	56128000	2	5	1	8	0	12	498	6.94651	7.58602	7.05171	7.72374	7.02519	7.82627	6.63391	7.19463	7.1659	7.56152	7.10397	8.10829	2.12441	2.23243	2.66112	2.32604	2.4075	2.86187
Tb427.02.820;Tb927.2.820;Tb11.v5.0670	retrotransposon hot spot protein, putative	Tb427.02.820;Tb927.2.820;Tb11.v5.0670	11;11;6	11;11;6	4;4;2	>Tb427.02.820 | organism=Trypanosoma_brucei_Lister_strain_427 | product=retrotransposon hot spot protein (RHS, pseudogene), putative | location=Tb427_02_v4:140757-142279(-) | length=505 | sequence_SO=chromosome | SO=protein_coding;>Tb927.2.820 | organism=T	3	11	11	4	58.44	4	5	6	13	5	10	1.4041e-58	4452800	16691000	3972200	26322000	5703500	25613000	0	4	0	8	1	8	427	6.78292	7.40257	6.81687	7.6178	6.83581	7.5059	6.493	7.0013	6.91861	7.44193	6.92455	7.79275	2.05843	2.66062	2.22598	2.26006	2.8357	2.42673
Tb927.10.16120;Tb427.10.16120	inosine-5'-monophosphate dehydrogenase,IMP dehydrogenase;inosine-5'-monophosphate dehydrogenase	Tb927.10.16120;Tb427.10.16120	4;4	4;4	4;4	>Tb927.10.16120 | organism=Trypanosoma_brucei_TREU927 | product=inosine-5-monophosphate dehydrogenase,IMP dehydrogenase | location=Tb927_10_v5.1:3965348-3966691(+) | length=447 | sequence_SO=chromosome | SO=protein_coding;>Tb427.10.16120 | organism=Trypan	2	4	4	4	48.481	1	2	2	4	2	4	1.0212e-11	0	0	0	0	2776500	6661900	0	1	0	1	1	3	1752	5.60607	6.66434	6.28639	6.86552	6.36344	6.80775	5.45856	6.20126	6.37431	6.67296	6.47128	7.10789	3.51549	1.92382	1.47596	3.71712	2.0989	1.6767
Tb927.11.11240;Tb427tmp.01.3030	hypothetical, conserved	Tb927.11.11240;Tb427tmp.01.3030	3;3	3;3	3;3	>Tb927.11.11240 | organism=Trypanosoma_brucei_TREU927 | product=hypothetical protein, conserved | location=Tb927_11_v5.1:3010572-3011210(+) | length=212 | sequence_SO=chromosome | SO=protein_coding;>Tb427tmp.01.3030 | organism=Trypanosoma_brucei_Lister_str	2	3	3	3	23.003	1	3			2	3	1.1605e-10	0	0	0	0	3962800	3426300	0	2	0	0	1	2	2197	5.30246	6.48027			6.02696	6.22414	5.20604	6.02551			6.13764	6.52405	3.91261		0.655043	4.11424		0.855787
Tb927.3.3030;Tb427.03.3030	hypothetical, conserved, StAR-related lipid-transfer?	Tb927.3.3030;Tb427.03.3030	4;4	4;4	4;4	>Tb927.3.3030 | organism=Trypanosoma_brucei_TREU927 | product=hypothetical protein, conserved | location=Tb927_03_v5.1:773823-774932(-) | length=369 | sequence_SO=chromosome | SO=protein_coding;>Tb427.03.3030 | organism=Trypanosoma_brucei_Lister_strain_427	2	4	4	4	41.285			1	3	2	3	1.2676e-14	0	0	0	0	1312800	4299000	0	0	1	2	0	2	500			5.72844	6.545	5.85199	6.401			5.8026	6.36205	5.92816	6.69646		2.71254	1.82378		2.88762	2.02453
Tb927.3.4120;Tb427.03.4120	hypothetical, conserved	Tb927.3.4120;Tb427.03.4120	4;4	4;4	4;4	>Tb927.3.4120 | organism=Trypanosoma_brucei_TREU927 | product=hypothetical protein, conserved | location=Tb927_03_v5.1:1159532-1161567(-) | length=677 | sequence_SO=chromosome | SO=protein_coding;>Tb427.03.4120 | organism=Trypanosoma_brucei_Lister_strain_4	2	4	4	4	73.301	4	6	3	4	6	7	4.9941e-29	1075900	7271800	3026500	12374000	2910100	21306000	0	3	0	3	0	3	551	6.19023	7.11326	6.60726	7.05431	6.6483	7.31944	5.8667	6.68002	6.71246	6.84386	6.73158	7.61224	3.06627	1.48505	2.22948	3.2679	1.66012	2.43022
Tb427.04.4060;Tb927.4.4060	hypothetical conserved, HD domain / PDEase-like domain	Tb427.04.4060;Tb927.4.4060	21;19	21;19	21;19	>Tb427.04.4060 | organism=Trypanosoma_brucei_Lister_strain_427 | product=hypothetical protein, conserved | location=Tb427_04_v4:1078865-1081696(-) | length=943 | sequence_SO=chromosome | SO=protein_coding;>Tb927.4.4060 | organism=Trypanosoma_brucei_TREU927	2	21	21	21	104.09	11	11	17	19	12	17	2.1058e-192	7834800	44287000	16998000	74028000	20902000	64865000	0	10	4	14	3	12	719	6.82566	7.8652	7.48533	7.8748	7.26648	7.8781	6.53126	7.47059	7.58537	7.70214	7.3537	8.16212	3.45327	1.29379	2.03176	3.6549	1.46887	2.23251
Tb927.11.10370	glycosyl hydrolase-like protein	Tb927.11.10370	8	8	1	>Tb927.11.10370 | organism=Trypanosoma_brucei_TREU927 | product=glycosyl hydrolase-like protein | location=Tb927_11_v5.1:2764624-2767791(+) | length=1055 | sequence_SO=chromosome | SO=protein_coding	1	8	8	1	118.83	2	3	6	6	4	8	5.3626e-50	3453200	14468000	3554600	13003000	4170900	11604000	0	2	1	3	1	6	3121	6.43129	7.27882	6.67233	7.15382	6.55368	7.26023	6.09681	6.86141	6.78946	6.95315	6.65674	7.55462	2.81544	1.59949	2.34711	3.01707	1.77457	2.54786
Tb927.11.4910;Tb427tmp.02.2520	predicted ankyrin repeat family protein;hpc	Tb927.11.4910;Tb427tmp.02.2520	12;12	12;12	12;12	>Tb927.11.4910 | organism=Trypanosoma_brucei_TREU927 | product=predicted ankyrin repeat family protein | location=Tb927_11_v5.1:1402909-1404087(+) | length=392 | sequence_SO=chromosome | SO=protein_coding;>Tb427tmp.02.2520 | organism=Trypanosoma_brucei_Lis	2	12	12	12	43.647	1	4	21	18	13	21	5.0339e-45	0	60205000	25485000	72208000	29583000	32279000	0	4	4	10	7	15	2501	6.16698	7.39607	7.12392	7.55958	7.26228	7.63152	5.85879	6.99762	7.24336	7.38016	7.3479	7.91914	4.08295	1.44722	1.22659	4.28458	1.62229	1.42733
Tb427.03.2050;Tb927.3.2050	hypothetical, conserved	Tb427.03.2050;Tb927.3.2050	15;13	15;13	15;13	>Tb427.03.2050 | organism=Trypanosoma_brucei_Lister_strain_427 | product=hypothetical protein, conserved | location=Tb427_03_v4:535078-539793(-) | length=1571 | sequence_SO=chromosome | SO=protein_coding;>Tb927.3.2050 | organism=Trypanosoma_brucei_TREU927	2	15	15	15	172.02	17	31			16	22	1.3966e-73	9739900	51462000	0	0	13325000	59886000	0	16	0	0	1	12	471	6.73075	7.65292			6.90592	7.33049	6.44246	7.2442			6.99612	7.62239	3.06339		1.41039	3.26502		1.61114
Tb927.3.3190;Tb427.03.3190	serine/threonine-protein kinase, putative	Tb927.3.3190;Tb427.03.3190	5;5	5;5	5;5	>Tb927.3.3190 | organism=Trypanosoma_brucei_TREU927 | product=serine/threonine-protein kinase, putative,protein kinase, putative | location=Tb927_03_v5.1:822399-824307(-) | length=503 | sequence_SO=chromosome | SO=protein_coding;>Tb427.03.3190 | organism=T	2	5	5	5	56.152			2	5	2	5	1.7636e-14	0	0	0	0	1328300	4917500	0	0	0	2	0	4	511			6.09058	6.35215	5.66427	6.75221			6.14585	6.17803	5.73166	7.05442		0.868938	3.61408		1.04401	3.81482
Tb927.8.4210;Tb427.08.4210	hypothetical, conserved	Tb927.8.4210;Tb427.08.4210	5;5	5;5	5;5	>Tb927.8.4210 | organism=Trypanosoma_brucei_TREU927 | product=hypothetical protein, conserved | location=Tb927_08_v5.1:1245422-1246681(-) | length=419 | sequence_SO=chromosome | SO=protein_coding;>Tb427.08.4210 | organism=Trypanosoma_brucei_Lister_strain_4	2	5	5	5	46.138			3	5	3	6	2.7533e-31	0	0	2964800	12978000	3936100	12653000	0	0	0	3	0	3	1397			6.01749	6.90853	6.44903	6.90748			6.09916	6.70969	6.55031	7.21229		2.95997	1.52294		3.13505	1.72368
Tb927.11.13190;Tb927.11.13090;Tb427tmp.01.4660;Tb427tmp.01.4750	elongation factor 1 gamma, putative	Tb927.11.13190;Tb927.11.13090;Tb427tmp.01.4660;Tb427tmp.01.4750	23;22;22;22	23;22;22;22	23;22;22;22	>Tb927.11.13190 | organism=Trypanosoma_brucei_TREU927 | product=elongation factor 1 gamma, putative | location=Tb927_11_v5.1:3538113-3539406(-) | length=404 | sequence_SO=chromosome | SO=protein_coding;>Tb927.11.13090 | organism=Trypanosoma_brucei_TREU927	4	23	23	23	46.275	14	33	22	81	41	90	2.2438e-199	52456000	272240000	158350000	379500000	102180000	361630000	5	20	12	36	13	63	3136	7.54694	8.21588	7.63401	8.468	7.88888	8.39763	7.2836	7.84313	7.73911	8.29968	7.95896	8.66697	2.22216	2.77046	1.69005	2.42379	2.94553	1.89079
Tb427.10.1150;Tb927.10.1150;Tb11.0540	hypothetical, conserved	Tb427.10.1150;Tb927.10.1150;Tb11.0540	19;15;15	19;15;15	19;15;15	>Tb427.10.1150 | organism=Trypanosoma_brucei_Lister_strain_427 | product=hypothetical protein, conserved | location=Tb427_10_v5:307047-310049(-) | length=1000 | sequence_SO=chromosome | SO=protein_coding;>Tb927.10.1150 | organism=Trypanosoma_brucei_TREU927	3	19	19	19	106.18	7	16	15	17	17	16	1.8624e-137	6295000	36752000	28842000	63027000	20814000	49562000	0	15	7	8	4	11	1575	6.64997	7.99199	7.40224	7.82846	7.41438	7.65168	6.34019	7.60807	7.50615	7.66425	7.49192	7.94106	4.45808	1.41585	0.788291	4.65971	1.59092	0.989036
Tb927.10.3200;Tb427.10.3200	U2 splicing auxiliary factor, putative (U2AF35)	Tb927.10.3200;Tb427.10.3200	3;3	3;3	3;3	>Tb927.10.3200 | organism=Trypanosoma_brucei_TREU927 | product=U2 splicing auxiliary factor, putative (U2AF35) | location=Tb927_10_v5.1:829453-830196(+) | length=247 | sequence_SO=chromosome | SO=protein_coding;>Tb427.10.3200 | organism=Trypanosoma_brucei_	2	3	3	3	29.114	2	1	1	8	2	7	1.2381e-08	0	0	0	28572000	0	13967000	1	1	1	3	0	3	1817	6.22531	6.39983	5.89059	6.95462	5.70702	6.47048	5.90587	5.92477	5.96275	6.75154	5.78241	6.76409	0.579727	3.53465	2.53616	0.781357	3.70972	2.7369
Tb927.8.5880;Tb427.08.5880	eIF1A	Tb927.8.5880;Tb427.08.5880	3;3	3;3	3;3	>Tb927.8.5880 | organism=Trypanosoma_brucei_TREU927 | product=eukaryotic translation initiation factor 1A, putative | location=Tb927_08_v5.1:1732407-1732925(+) | length=172 | sequence_SO=chromosome | SO=protein_coding;>Tb427.08.5880 | organism=Trypanosoma_	2	3	3	3	19.445			1	5	4	7	1.7794e-22	0	0	0	8709300	7263100	21534000	0	0	1	2	0	4	1458			5.7648	6.36235	6.06705	6.80481			5.84816	6.18977	6.18099	7.10578		1.98503	2.45079		2.1601	2.65153
Tb427.10.2240	hypothetical, conserved, NTF2-like (mRNA transport?)	Tb427.10.2240	9	9	2	>Tb427.10.2240 | organism=Trypanosoma_brucei_Lister_strain_427 | product=hypothetical protein, conserved | location=Tb427_10_v5:578464-580230(+) | length=588 | sequence_SO=chromosome | SO=protein_coding	1	9	9	2	66.254	9	12	3	6	5	7	1.6371e-52	16052000	19543000	0	0	0	0	3	5	1	3	1	5	1776	7.02742	7.45387	6.15745	7.16053	6.55896	7.10291	6.72696	7.06077	6.22894	6.96026	6.6622	7.41037	1.41662	3.33215	1.80696	1.61825	3.50722	2.0077
Tb927.11.5600;Tb427tmp.02.3310	mitochondrial membrane complex (tRNA import)	Tb927.11.5600;Tb427tmp.02.3310	3;3	3;3	3;3	>Tb927.11.5600 | organism=Trypanosoma_brucei_TREU927 | product=hypothetical protein, conserved | location=Tb927_11_v5.1:1585675-1586034(+) | length=119 | sequence_SO=chromosome | SO=protein_coding;>Tb427tmp.02.3310 | organism=Trypanosoma_brucei_Lister_stra	2	3	3	3	13.577	2	3	3	3	6	6	5.3583e-20	3145300	30259000	5956300	57182000	9157900	38543000	0	4	1	2	0	4	2529	5.83926	6.73237	6.19433	7.00516	6.42595	6.69067	5.62961	6.26569	6.2746	6.80158	6.52701	6.99231	2.96683	2.69354	0.879376	3.16846	2.86862	1.08012
Tb927.8.7530;Tb427.08.7530	3,2-trans-enoyl-CoA isomerase, mitochondrial precursor, putative	Tb927.8.7530;Tb427.08.7530	7;7	7;7	4;4	>Tb927.8.7530 | organism=Trypanosoma_brucei_TREU927 | product=3,2-trans-enoyl-CoA isomerase, mitochondrial precursor, putative | location=Tb927_08_v5.1:2168337-2169413(+) | length=358 | sequence_SO=chromosome | SO=protein_coding;>Tb427.08.7530 | organism=T	2	7	7	4	39.776	2	8	12	24	15	34	1.0664e-39	10402000	53629000	25604000	94322000	20587000	65817000	0	4	4	13	5	18	1512	6.50714	7.24134	7.09666	7.72271	7.12677	7.71903	6.16767	6.81681	7.21251	7.56134	7.1975	8.00013	2.43894	2.07968	1.96744	2.64057	2.25476	2.16818
Tb927.10.8730;Tb427.10.8730	serine/threonine-protein kinase ABC, mitochondrial (predicted)	Tb927.10.8730;Tb427.10.8730	10;10	10;10	10;10	>Tb927.10.8730 | organism=Trypanosoma_brucei_TREU927 | product=hypothetical protein, conserved | location=Tb927_10_v5.1:2156420-2157748(+) | length=442 | sequence_SO=chromosome | SO=protein_coding;>Tb427.10.8730 | organism=Trypanosoma_brucei_Lister_strain_	2	10	10	10	50.876			7	11	4	10	1.2054e-36	0	0	6589200	15034000	7710300	22523000	0	0	2	7	1	7	2014			6.98704	7.51076	6.31976	7.09729			7.09726	7.337	6.43411	7.40245		1.73974	2.5829		1.91482	2.78364
Tb427.06.2550;Tb927.6.2550	TRRM2 (RNA binding protein)	Tb427.06.2550;Tb927.6.2550	6;5	6;5	6;5	>Tb427.06.2550 | organism=Trypanosoma_brucei_Lister_strain_427 | product=RNA-binding protein, putative (TRRM2) | location=Tb427_06_v4:772132-774306(+) | length=724 | sequence_SO=chromosome | SO=protein_coding;>Tb927.6.2550 | organism=Trypanosoma_brucei_TRE	2	6	6	6	79.877	1	2	2	5	3	11	3.1044e-34	0	0	0	0	7795900	17702000	0	2	0	2	0	4	956	6.21437	7.09031	6.5755	6.9313	6.71321	7.42102	5.89495	6.6477	6.6836	6.72987	6.78981	7.71233	2.90979	1.18194	2.3513	3.11142	1.35702	2.55204
Tb927.4.2000;Tb427.04.2000	ruvB-like DNA helicase, putative	Tb927.4.2000;Tb427.04.2000	16;16	16;16	16;16	>Tb927.4.2000 | organism=Trypanosoma_brucei_TREU927 | product=ruvB-like DNA helicase, putative,ATP-dependent DNA helicase, putative | location=Tb927_04_v5.1:505366-506790(-) | length=474 | sequence_SO=chromosome | SO=protein_coding;>Tb427.04.2000 | organis	2	16	16	16	52.61	5	13	11	20	9	25	2.7841e-81	10293000	47867000	17391000	55157000	22656000	77374000	0	8	4	12	4	12	651	6.74335	7.42298	7.33008	7.89528	7.30017	7.99122	6.44671	7.01912	7.43487	7.72821	7.38487	8.27054	2.25771	1.87755	2.29562	2.45933	2.05262	2.49637
Tb427.04.3890;Tb927.4.3890	ATP-dependent RNA helicase, putative	Tb427.04.3890;Tb927.4.3890	19;18	19;18	19;18	>Tb427.04.3890 | organism=Trypanosoma_brucei_Lister_strain_427 | product=ATP-dependent RNA helicase, putative | location=Tb427_04_v4:1023585-1026863(-) | length=1092 | sequence_SO=chromosome | SO=protein_coding;>Tb927.4.3890 | organism=Trypanosoma_brucei_T	2	19	19	19	122.66	13	22	19	29	17	20	1.4261e-201	23535000	94218000	35042000	110600000	24810000	71521000	2	12	3	14	5	12	715	7.24526	8.40706	7.52174	7.94961	7.4498	7.79501	6.95969	8.07405	7.62201	7.78588	7.5252	8.0746	3.85943	1.42134	1.14675	4.06106	1.59641	1.3475
Tb427.02.1050;Tb11.1780	retrotransposon hot spot protein 1 (RHS1, pseudogene), putative;retrotransposon hot spot protein (RHS, pseudogene), putative	Tb427.02.1050;Tb11.1780	8;6	6;6	4;4	>Tb427.02.1050 | organism=Trypanosoma_brucei_Lister_strain_427 | product=retrotransposon hot spot protein (RHS, pseudogene), putative | location=Tb427_02_v4:174923-176435(-) | length=502 | sequence_SO=chromosome | SO=protein_coding;>Tb11.1780 | organism=Tr	2	8	6	4	56.551	3	3	5	7	5	12	6.3428e-77	4799400	14466000	5811300	18236000	6072900	16795000	0	3	1	2	1	6	336	6.72532	7.36395	6.87746	7.32639	6.6935	7.53262	6.43575	6.95771	6.98064	7.13909	6.76996	7.81989	2.1215	1.4913	2.78748	2.32313	1.66638	2.98823
Tb927.10.740;Tb427.10.740;Tb11.v5.0750	structural maintenance of chromosome 4, putative (SMC4)	Tb927.10.740;Tb427.10.740	6;6;1	6;6;1	6;6;1	>Tb927.10.740 | organism=Trypanosoma_brucei_TREU927 | product=structural maintenance of chromosome 4, putative (SMC4) | location=Tb927_10_v5.1:190483-194583(+) | length=1366 | sequence_SO=chromosome | SO=protein_coding;>Tb427.10.740 | organism=Trypanosoma_	3	6	6	6	154.7	1	5			3	4	4.5603e-30	0	0	0	0	1892000	5013300	1	3	0	0	0	3	1964	5.77918	6.70943			6.26326	6.60639	5.57526	6.23639			6.38054	6.90594	3.09024		1.13986	3.29187		1.34061
Tb427.10.13280;Tb927.10.13280	GCN1 (regulator of GCN2) SIGNALING	Tb427.10.13280;Tb927.10.13280	14;13	14;13	14;13	>Tb427.10.13280 | organism=Trypanosoma_brucei_Lister_strain_427 | product=hypothetical protein, conserved | location=Tb427_10_v5:3238847-3246667(-) | length=2606 | sequence_SO=chromosome | SO=protein_coding;>Tb927.10.13280 | organism=Trypanosoma_brucei_TRE	2	14	14	14	285.87			9	20	9	20	6.1625e-67	0	0	9530600	48211000	7261200	30414000	0	0	1	9	0	10	1638			6.75939	7.43906	6.59771	7.19319			6.86278	7.25283	6.6936	7.49247		2.25782	1.97813		2.43289	2.17888
Tb927.10.10850	AGO1	Tb927.10.10850	17	17	1	>Tb927.10.10850 | organism=Trypanosoma_brucei_TREU927 | product=argonaute-like protein (AGO1) | location=Tb927_10_v5.1:2634956-2637667(-) | length=903 | sequence_SO=chromosome | SO=protein_coding	1	17	17	1	99.184	10	16	20	29	14	16	1.1909e-73	6043700	31273000	6830700	46910000	10971000	32531000	0	10	0	14	1	8	3031	6.88748	7.7577	7.07245	7.72889	7.13383	7.51396	6.58371	7.37012	7.1896	7.56861	7.20488	7.80051	2.89081	2.18064	1.26278	3.09244	2.35571	1.46353
Tb927.7.1670;Tb427.07.1670	EIF4E6	Tb927.7.1670;Tb427.07.1670	3;2	3;2	3;2	>Tb927.7.1670 | organism=Trypanosoma_brucei_TREU927 | product=hypothetical protein, conserved | location=Tb927_07_v5.1:418176-418736(+) | length=186 | sequence_SO=chromosome | SO=protein_coding;>Tb427.07.1670 | organism=Trypanosoma_brucei_Lister_strain_427	2	3	3	3	20.864			4	6	4	5	7.0194e-10	0	0	2938000	15765000	3853700	8756900	0	0	1	2	2	3	3337			6.05282	6.6887	5.99778	6.63433			6.12908	6.50807	6.09107	6.93094		2.11238	2.11456		2.28745	2.31531
Tb927.10.14840;Tb927.10.14830;Tb927.10.14820;Tb427.10.14840;Tb427.10.14830;Tb427.10.14820	mitochondrial carrier protein,ADP/ATP translocase 1, putative (MCP5c)	Tb927.10.14840;Tb927.10.14830;Tb927.10.14820;Tb427.10.14840;Tb427.10.14830;Tb427.10.14820	11;11;11;11;11;11	11;11;11;11;11;11	11;11;11;11;11;11	>Tb927.10.14840 | organism=Trypanosoma_brucei_TREU927 | product=mitochondrial carrier protein (MCP5a) | location=Tb927_10_v5.1:3615071-3615994(-) | length=307 | sequence_SO=chromosome | SO=protein_coding;>Tb927.10.14830 | organism=Trypanosoma_brucei_TREU92	6	11	11	11	34.074	16	18	17	51	21	53	7.3041e-41	76889000	138190000	49734000	268240000	49904000	122640000	6	11	4	28	10	25	1703	7.31307	7.6082	7.06218	7.90412	7.11601	7.88173	7.01953	7.21219	7.17768	7.7402	7.18673	8.16477	0.980382	2.79686	2.54367	1.18201	2.97194	2.74442
Tb927.11.2250;Tb427tmp.18.0005	hypothetical, conserved	Tb927.11.2250;Tb427tmp.18.0005	10;10	10;10	10;10	>Tb927.11.2250 | organism=Trypanosoma_brucei_TREU927 | product=hypothetical protein, conserved | location=Tb927_11_v5.1:637932-638657(+) | length=241 | sequence_SO=chromosome | SO=protein_coding;>Tb427tmp.18.0005 | organism=Trypanosoma_brucei_Lister_strain	2	10	10	10	26.94	13	18	19	35	34	46	2.2614e-131	37829000	145960000	76515000	211200000	62092000	191100000	4	15	4	23	14	41	2788	7.12041	7.93605	7.30902	7.82799	7.48769	8.05271	6.83091	7.54947	7.41664	7.6641	7.56438	8.33834	2.7095	1.72396	1.87697	2.91113	1.89903	2.07771
Tb927.3.5550;Tb427.03.5550	small GTP-binding protein, putative (TbRX1)	Tb927.3.5550;Tb427.03.5550	5;5	5;5	5;5	>Tb927.3.5550 | organism=Trypanosoma_brucei_TREU927 | product=small GTP-binding protein, putative (TbRX1) | location=Tb927_03_v5.1:1558311-1558862(+) | length=183 | sequence_SO=chromosome | SO=protein_coding;>Tb427.03.5550 | organism=Trypanosoma_brucei_Lis	2	5	5	5	20.638			5	11	3	4	1.4235e-17	0	0	7565000	23352000	6699900	10728000	0	0	3	4	2	4	602			6.33859	6.97461	6.0655	6.69814			6.42257	6.77118	6.18041	6.99901		2.11283	2.10159		2.2879	2.30234
Tb927.11.7290;Tb427tmp.02.5190;Tb11.v5.0254	pantothenate kinase subunit, putative	Tb927.11.7290;Tb427tmp.02.5190;Tb11.v5.0254	8;8;8	8;8;8	8;8;8	>Tb927.11.7290 | organism=Trypanosoma_brucei_TREU927 | product=pantothenate kinase subunit, putative | location=Tb927_11_v5.1:2055799-2060202(+) | length=1467 | sequence_SO=chromosome | SO=protein_coding;>Tb427tmp.02.5190 | organism=Trypanosoma_brucei_List	3	8	8	8	162.1			8	14	1	3	1.7075e-69	0	0	4454100	18507000	0	0	0	0	1	7	0	2	178			6.63917	7.28943	5.80587	6.4186			6.7526	7.10571	5.8787	6.70947		2.16012	2.03544		2.33519	2.23618
Tb927.11.6540;Tb427tmp.02.4390	hypothetical, conserved	Tb927.11.6540;Tb427tmp.02.4390	5;5	5;5	5;5	>Tb927.11.6540 | organism=Trypanosoma_brucei_TREU927 | product=hypothetical protein, conserved | location=Tb927_11_v5.1:1838387-1840532(-) | length=550 | sequence_SO=chromosome | SO=protein_coding;>Tb427tmp.02.4390 | organism=Trypanosoma_brucei_Lister_stra	2	5	5	5	60.154	1	1	1	3	3	5	3.0971e-36	0	0	0	0	3339500	10131000	0	1	1	2	0	5	2573	5.92003	6.77626	6.35936	6.87811	6.47743	6.99126	5.68451	6.32226	6.45605	6.68277	6.57615	7.29688	2.84433	1.72327	1.70691	3.04596	1.89834	1.90766
Tb927.7.3000;Tb427.07.3000	kinesin, putative	Tb927.7.3000;Tb427.07.3000	8;8	8;8	8;8	>Tb927.7.3000 | organism=Trypanosoma_brucei_TREU927 | product=kinesin, putative | location=Tb927_07_v5.1:752946-757423(+) | length=1342 | sequence_SO=chromosome | SO=protein_coding;>Tb427.07.3000 | organism=Trypanosoma_brucei_Lister_strain_427 | product=ki	2	8	8	8	151.33	3	9	4	3	2	5	2.4495e-44	0	0	1228500	4199700	1574900	4664800	2	2	1	3	0	4	1129	6.53615	6.79469	6.23236	6.78478	5.47824	6.55035	6.20707	6.33347	6.32185	6.58883	5.55752	6.85001	0.858837	1.83508	3.56148	1.06047	2.01015	3.76223
Tb927.10.4200;Tb427.10.4200	hypothetical, conserved	Tb927.10.4200;Tb427.10.4200	8;7	8;7	8;7	>Tb927.10.4200 | organism=Trypanosoma_brucei_TREU927 | product=hypothetical protein, conserved | location=Tb927_10_v5.1:1105375-1107969(+) | length=864 | sequence_SO=chromosome | SO=protein_coding;>Tb427.10.4200 | organism=Trypanosoma_brucei_Lister_strain_	2	8	8	8	99.871	1	4	6	5	7	6	2.9391e-26	0	0	3565000	15016000	0	0	0	2	0	6	1	3	3096	6.02968	7.0519	6.71092	7.19702	6.59549	6.96891	5.7396	6.60068	6.82287	7.00728	6.691	7.2754	3.39571	1.61478	1.24047	3.59734	1.78985	1.44122
Tb927.10.6060;Tb427.10.6060;Tb11.v5.0199	universal minicircle sequence binding protein (UMSBP)	Tb927.10.6060;Tb427.10.6060;Tb11.v5.0199	11;11;11	11;11;11	10;10;10	>Tb927.10.6060 | organism=Trypanosoma_brucei_TREU927 | product=universal minicircle sequence binding protein (UMSBP), putative,DNA-binding protein HEXBP, putative,zinc finger protein | location=Tb927_10_v5.1:1529258-1529899(-) | length=213 | sequence_SO=ch	3	11	11	10	21.836	26	24	34	42	50	91	4.2096e-121	119340000	334950000	230750000	387090000	111280000	1266100000	8	20	18	33	29	77	171	7.44399	7.99712	7.66799	8.14739	7.7719	8.61589	7.17257	7.60884	7.77822	7.97781	7.83413	8.87669	1.83745	1.59254	2.80368	2.03908	1.76761	3.00442
Tb927.7.6310;Tb427.07.6310	polo-like protein kinase (PLK)	Tb927.7.6310;Tb427.07.6310	6;6	6;6	6;6	>Tb927.7.6310 | organism=Trypanosoma_brucei_TREU927 | product=polo-like protein kinase,protein kinase (PLK) | location=Tb927_07_v5.1:1712325-1714631(-) | length=768 | sequence_SO=chromosome | SO=protein_coding;>Tb427.07.6310 | organism=Trypanosoma_brucei_L	2	6	6	6	86.996		1	1	2	5	6	2.3039e-40	0	0	0	0	2149500	6982600	0	1	1	2	1	3	1250	5.64163	6.39656	5.93195	6.48259	6.33524	6.90568		5.92465	6.0154	6.31593	6.45678	7.2104	2.50782	1.82919	1.89496	2.70945	2.00427	2.0957
Tb927.8.990;Tb427.08.990	RBP33	Tb927.8.990;Tb427.08.990	3;3	3;3	3;3	>Tb927.8.990 | organism=Trypanosoma_brucei_TREU927 | product=RNA-binding protein, putative (RBP33) | location=Tb927_08_v5.1:316063-317019(-) | length=318 | sequence_SO=chromosome | SO=protein_coding;>Tb427.08.990 | organism=Trypanosoma_brucei_Lister_strain	2	3	3	3	33.963			3	4	3	5	1.6225e-17	0	0	2824500	10320000	3929300	13531000	0	0	0	2	2	3	1536			6.17786	6.64842	6.24584	7.02233			6.25118	6.47413	6.3591	7.32711		1.56315	2.57946		1.73822	2.78021
Tb427tmp.39.0005	hypothetical, conserved, transmembrane domains	Tb427tmp.39.0005	2	2	1	>Tb427tmp.39.0005 | organism=Trypanosoma_brucei_Lister_strain_427 | product=hypothetical protein, conserved | location=Tb427_11_01_v4:524476-526188(-) | length=570 | sequence_SO=chromosome | SO=protein_coding	1	2	2	1	61.706			4	6	3	3	7.0155e-34	0	0	2352600	12732000	1238600	4467900	0	0	1	2	1	2	2972			6.00128	6.59036	5.6174	6.27146			6.09043	6.40931	5.68123	6.57045		1.95688	2.17275		2.13196	2.3735
Tb427tmp.02.4280;Tb927.11.6420	hypothetical, conserved, ARM repeat predicted	Tb427tmp.02.4280;Tb927.11.6420	9;8	9;8	9;8	>Tb427tmp.02.4280 | organism=Trypanosoma_brucei_Lister_strain_427 | product=hypothetical protein, conserved | location=Tb427_11_01_v4:1784276-1788235(-) | length=1319 | sequence_SO=chromosome | SO=protein_coding;>Tb927.11.6420 | organism=Trypanosoma_brucei	2	9	9	9	144.71	1	1	3	5	12	14	6.6566e-79	0	0	9453800	20754000	9902600	37868000	0	1	0	3	0	7	2566	5.3505	6.59707	6.57132	6.87997	7.02297	7.32679	5.24321	6.14226	6.67655	6.68427	7.10237	7.61842	4.14101	1.02531	1.00926	4.34264	1.20038	1.21
Tb927.5.3120;Tb427.05.3120	eIF2beta	Tb927.5.3120;Tb427.05.3120	9;9	9;9	9;9	>Tb927.5.3120 | organism=Trypanosoma_brucei_TREU927 | product=eukaryotic translation initiation factor 2 beta subunit, putative | location=Tb927_05_v5.1:1026920-1027861(-) | length=313 | sequence_SO=chromosome | SO=protein_coding;>Tb427.05.3120 | organism=	2	9	9	9	34.967	7	9	10	18	9	20	7.7796e-20	17744000	61757000	6069000	29690000	8539900	33802000	4	4	2	6	1	10	849	7.0743	7.38694	6.64045	7.30398	6.64631	7.51037	6.78028	6.98047	6.7547	7.11982	6.73018	7.79709	1.03859	2.20419	2.87035	1.24022	2.37927	3.0711
Tb927.10.7240;Tb427.10.7240	KKT14	Tb927.10.7240;Tb427.10.7240	2;2	2;2	2;2	>Tb927.10.7240 | organism=Trypanosoma_brucei_TREU927 | product=hypothetical protein, conserved | location=Tb927_10_v5.1:1826649-1828706(-) | length=685 | sequence_SO=chromosome | SO=protein_coding;>Tb427.10.7240 | organism=Trypanosoma_brucei_Lister_strain_	2	2	2	2	74.384	1	2	2	3	2	3	1.4759e-10	0	0	954360	2259000	1946600	2599400	0	1	1	2	2	2	1956	5.21464	6.52362	6.09709	6.43451	6.22483	6.41275	5.13777	6.07657	6.15845	6.26905	6.33961	6.70742	4.34833	1.12087	0.624258	4.54996	1.29594	0.825003
Tb927.9.2760;Tb427tmp.160.1440	hypothetical, conserved, Bim1- and EB1-like protein, microtubules assocation	Tb927.9.2760;Tb427tmp.160.1440	6;6	6;6	6;6	>Tb927.9.2760 | organism=Trypanosoma_brucei_TREU927 | product=hypothetical protein, conserved | location=Tb927_09_v5.1:603042-604652(-) | length=536 | sequence_SO=chromosome | SO=protein_coding;>Tb427tmp.160.1440 | organism=Trypanosoma_brucei_Lister_strain	2	6	6	6	56.997	7	7	3	4	3	8	5.2763e-65	3987700	15870000	2979500	6132900	5855400	15086000	2	4	0	2	1	5	2692	6.58416	7.44979	6.591	6.86864	6.63679	7.32634	6.26005	7.05816	6.70064	6.67333	6.72173	7.618	2.87557	0.92229	2.29064	3.0772	1.09736	2.49138
Tb927.3.3670;Tb427.03.3670	TRRM3	Tb927.3.3670;Tb427.03.3670	14;14	14;14	14;14	>Tb927.3.3670 | organism=Trypanosoma_brucei_TREU927 | product=RNA-binding protein, putative (TRRM3) | location=Tb927_03_v5.1:1027144-1029015(+) | length=623 | sequence_SO=chromosome | SO=protein_coding;>Tb427.03.3670 | organism=Trypanosoma_brucei_Lister_st	2	14	14	14	66.931	16	24	15	18	17	30	1.9857e-124	34655000	81387000	17844000	40281000	31125000	39240000	3	13	5	8	10	18	535	7.02496	8.11002	7.16176	7.43713	7.19183	7.64803	6.7263	7.72881	7.27411	7.24957	7.27059	7.93751	3.60451	0.914751	1.51545	3.80614	1.08982	1.71619
Tb927.10.1170;Tb427.10.1170;Tb11.0560;Tb11.v5.0858	intraflagellar transport protein IFT172, putative (IFT172);chrX additional, unordered contigs,hpc	Tb927.10.1170;Tb427.10.1170;Tb11.0560	18;17;12;2	18;17;12;2	18;17;12;2	>Tb927.10.1170 | organism=Trypanosoma_brucei_TREU927 | product=intraflagellar transport protein IFT172, putative (IFT172) | location=Tb927_10_v5.1:311528-316771(-) | length=1747 | sequence_SO=chromosome | SO=protein_coding;>Tb427.10.1170 | organism=Trypano	4	18	18	18	196.6	4	11	22	27	9	19	3.3021e-132	3833100	23669000	9091100	55576000	8419600	41154000	0	7	2	15	0	11	3038	6.62214	7.23367	7.01334	7.68286	6.86968	7.40153	6.30627	6.8092	7.1294	7.51131	6.95894	7.69345	2.03147	2.2241	1.76677	2.2331	2.39917	1.96751
Tb927.6.4750;Tb427.06.4750	hypothetical, conserved, WD40 domain	Tb927.6.4750;Tb427.06.4750	9;9	9;9	9;9	>Tb927.6.4750 | organism=Trypanosoma_brucei_TREU927 | product=hypothetical protein, conserved | location=Tb927_06_v5.1:1321591-1323483(+) | length=624 | sequence_SO=chromosome | SO=protein_coding;>Tb427.06.4750 | organism=Trypanosoma_brucei_Lister_strain_4	2	9	9	9	67.572	1	3	6	7	3	11	7.3806e-52	0	0	3899300	8870400	5765000	13825000	0	1	2	5	1	7	1033	5.46436	6.48558	6.80666	7.07913	6.57373	7.08706	5.32071	6.02882	6.90859	6.86601	6.67151	7.39491	3.39242	0.90512	1.70527	3.59405	1.08019	1.90601
Tb927.10.2700;Tb427.10.2700	predicted WD40 repeat protein;hpc	Tb927.10.2700;Tb427.10.2700	6;5	6;5	6;5	>Tb927.10.2700 | organism=Trypanosoma_brucei_TREU927 | product=predicted WD40 repeat protein | location=Tb927_10_v5.1:696024-698114(+) | length=696 | sequence_SO=chromosome | SO=protein_coding;>Tb427.10.2700 | organism=Trypanosoma_brucei_Lister_strain_427	2	6	6	6	75.239		3	8	12	4	16	1.1978e-42	0	0	10205000	10821000	16787000	18257000	0	1	4	4	2	5	3081	6.07635	7.07533	6.89495	7.10922	6.5208	7.11326		6.62669	6.99836	6.89092	6.62276	7.42027	3.31855	0.711786	1.96813	3.52018	0.886859	2.16887
Tb927.10.3500;Tb427.10.3500	RBSR4 = U2AF65 (splicing factor)	Tb927.10.3500;Tb427.10.3500	2;1	2;1	2;1	>Tb927.10.3500 | organism=Trypanosoma_brucei_TREU927 | product=RNA-binding protein, putative (RBSR4) | location=Tb927_10_v5.1:899704-902340(+) | length=878 | sequence_SO=chromosome | SO=protein_coding;>Tb427.10.3500 | organism=Trypanosoma_brucei_Lister_str	2	2	2	2	96.56			2	5	3	4	5.6627e-12	0	0	0	3039000	1389200	4838700	0	0	0	2	0	2	3091			5.94803	6.52591	6.07631	6.70394			6.02247	6.3529	6.18974	7.00514		1.91968	2.08494		2.09475	2.28569
Tb427.02.5610;Tb427.02.5530	hypothetical, conserved, P-loop containing nucleoside triphosphate hydrolase (?)	Tb427.02.5610;Tb427.02.5530	31;31	31;31	3;3	>Tb427.02.5610 | organism=Trypanosoma_brucei_Lister_strain_427 | product=hypothetical protein, conserved | location=Tb427_02_v4:1008912-1013481(+) | length=1521 | sequence_SO=chromosome | SO=protein_coding;>Tb427.02.5530 | organism=Trypanosoma_brucei_Liste	2	31	31	3	162.91	14	34	8	14	18	37	2.377e-187	30500000	111450000	19400000	61095000	27971000	92012000	2	23	2	10	4	20	411	7.34046	7.92028	7.16637	7.76269	7.3521	7.97523	7.06047	7.52717	7.27708	7.60001	7.43327	8.25597	1.92612	1.98093	2.06999	2.12775	2.156	2.27074
Tb927.10.14530;Tb427.10.14530	proteasome regulatory non-ATPase subunit 8,26S proteasome regulatory subunit (Rpn8)	Tb927.10.14530;Tb427.10.14530	3;3	3;3	3;3	>Tb927.10.14530 | organism=Trypanosoma_brucei_TREU927 | product=proteasome regulatory non-ATPase subunit 8,26S proteasome regulatory subunit (Rpn8) | location=Tb927_10_v5.1:3552922-3554067(-) | length=381 | sequence_SO=chromosome | SO=protein_coding;>Tb427	2	3	3	3	42.35			2	7	4	5	2.2411e-46	0	0	4112300	6625800	4997800	11275000	0	0	1	2	2	4	1688			6.05105	6.81773	6.44679	6.88238			6.12804	6.63001	6.54643	7.18435		2.54684	1.447		2.72191	1.64774
Tb927.10.2530;Tb427.10.2530	adenylate kinase, putative	Tb927.10.2530;Tb427.10.2530	7;7	7;7	7;7	>Tb927.10.2530 | organism=Trypanosoma_brucei_TREU927 | product=adenylate kinase, putative | location=Tb927_10_v5.1:658114-658782(+) | length=222 | sequence_SO=chromosome | SO=protein_coding;>Tb427.10.2530 | organism=Trypanosoma_brucei_Lister_strain_427 | p	2	7	7	7	24.941	3	2	8	21	10	21	1.343e-23	1550900	20924000	4916500	45389000	5937500	24579000	0	2	2	6	1	10	1786	6.46937	6.58257	6.24347	7.1699	6.40727	7.16493	6.12506	6.12982	6.33244	6.97255	6.50572	7.46691	0.376047	3.07755	2.51688	0.577677	3.25263	2.71762
Tb927.10.1550;Tb427.10.1550	proteasome regulatory non-ATP-ase subunit 5,19S proteasome regulatory subunit (RPN5)	Tb927.10.1550;Tb427.10.1550	6;6	6;6	6;6	>Tb927.10.1550 | organism=Trypanosoma_brucei_TREU927 | product=proteasome regulatory non-ATP-ase subunit 5,19S proteasome regulatory subunit (RPN5) | location=Tb927_10_v5.1:425467-426915(-) | length=482 | sequence_SO=chromosome | SO=protein_coding;>Tb427.1	2	6	6	6	54.896			7	14	4	9	5.4615e-60	0	0	15843000	34579000	11012000	36364000	0	0	3	7	0	6	1731			7.35531	7.67342	6.59293	7.47469			7.45962	7.50229	6.68421	7.76307		1.05675	2.92914		1.23183	3.12989
Tb927.8.3160;Tb427.08.3160	hypothetical, conserved, mitochondrion (?)	Tb927.8.3160;Tb427.08.3160	3;3	3;3	3;3	>Tb927.8.3160 | organism=Trypanosoma_brucei_TREU927 | product=hypothetical protein, conserved | location=Tb927_08_v5.1:941510-942022(+) | length=170 | sequence_SO=chromosome | SO=protein_coding;>Tb427.08.3160 | organism=Trypanosoma_brucei_Lister_strain_427	2	3	3	3	18.646			1	2	3	4	3.3709e-06	0	0	0	9027200	8706500	13354000	0	0	0	2	1	3	1372			5.6042	6.55695	6.27079	6.51428			5.66988	6.3697	6.387	6.80851		3.16498	0.808857		3.34006	1.0096
Tb427tmp.160.4460;Tb927.9.6090;Tb11.v5.0854	PTP1-interacting protein (PIP39), NLI interacting factor-like phosphatase	Tb427tmp.160.4460;Tb927.9.6090	14;10;6	14;10;6	1;1;1	>Tb427tmp.160.4460 | organism=Trypanosoma_brucei_Lister_strain_427 | product=TFIIF-stimulated CTD phosphatase, putative | location=Tb427_09_v4:960083-961114(+) | length=343 | sequence_SO=chromosome | SO=protein_coding;>Tb927.9.6090 | organism=Trypanosoma_b	3	14	14	1	39.465	6	15	21	60	25	44	2.2575e-48	8330500	52369000	70443000	120970000	68663000	97108000	0	6	7	23	7	17	2755	6.53021	7.30812	7.39239	7.93793	7.36851	7.83344	6.20129	6.89123	7.49545	7.76687	7.45168	8.11484	2.58417	1.81223	1.54448	2.7858	1.9873	1.74523
Tb927.11.5300	kinesin, putative	Tb927.11.5300	10	10	2	>Tb927.11.5300 | organism=Trypanosoma_brucei_TREU927 | product=kinesin, putative,mitotic centromere-associated kinesin, putative (Kif13-3) | location=Tb927_11_v5.1:1510715-1512415(+) | length=566 | sequence_SO=chromosome | SO=protein_coding	1	10	10	2	62.524	4	10	7	12	13	16	4.7243e-114	3769000	43436000	14436000	22556000	10076000	28699000	0	5	4	7	5	11	3196	6.40544	7.73992	7.22891	7.36482	7.26848	7.57735	6.07482	7.34382	7.33017	7.18233	7.35597	7.86239	4.43305	0.451478	1.02605	4.63468	0.626551	1.2268
Tb927.10.14310;Tb427.10.14310	hypothetical, conserved	Tb927.10.14310;Tb427.10.14310	3;2	3;2	3;2	>Tb927.10.14310 | organism=Trypanosoma_brucei_TREU927 | product=hypothetical protein, conserved | location=Tb927_10_v5.1:3477481-3478494(-) | length=337 | sequence_SO=chromosome | SO=protein_coding;>Tb427.10.14310 | organism=Trypanosoma_brucei_Lister_strai	2	3	3	3	37.718	1	2	1	2	2	2	2.6676e-14	0	0	0	4725900	3630200	8456400	0	1	1	1	0	2	3055	5.8312	6.51862	5.84	6.3484	6.04929	6.63209	5.62442	6.07063	5.92573	6.17354	6.15779	6.92937	2.28357	1.68888	1.93602	2.4852	1.86396	2.13676
Tb927.10.4850;Tb427.10.4850	hypothetical, conserved, mitochondrion (?)	Tb927.10.4850;Tb427.10.4850	5;5	5;5	5;5	>Tb927.10.4850 | organism=Trypanosoma_brucei_TREU927 | product=hypothetical protein, conserved | location=Tb927_10_v5.1:1211696-1213114(-) | length=472 | sequence_SO=chromosome | SO=protein_coding;>Tb427.10.4850 | organism=Trypanosoma_brucei_Lister_strain_	2	5	5	5	51.34			4	7	3	5	3.999e-25	0	0	2761700	6752800	0	0	0	0	0	3	0	3	1868			6.05425	6.7089	5.81164	6.34047			6.13143	6.5302	5.88181	6.64345		2.17471	1.75674		2.34979	1.95748
Tb927.3.3000;Tb427.03.3000	flagellar transport protein, putative (PIFTC3)	Tb927.3.3000;Tb427.03.3000	4;4	4;4	4;4	>Tb927.3.3000 | organism=Trypanosoma_brucei_TREU927 | product=flagellar transport protein, putative (PIFTC3) | location=Tb927_03_v5.1:769174-770874(-) | length=566 | sequence_SO=chromosome | SO=protein_coding;>Tb427.03.3000 | organism=Trypanosoma_brucei_Li	2	4	4	4	64.892			4	4	3	3	1.3927e-58	0	0	1312400	2944700	1596000	5180300	0	0	0	4	0	3	499			6.33022	6.75287	6.05599	6.81631			6.41802	6.5694	6.16411	7.11724		1.40403	2.52572		1.5791	2.72647
Tb427tmp.47.0015;Tb927.11.1340	hypothetical, conserved, protein kinase like (?)	Tb427tmp.47.0015;Tb927.11.1340	14;13	14;13	14;13	>Tb427tmp.47.0015 | organism=Trypanosoma_brucei_Lister_strain_427 | product=hypothetical protein, conserved | location=Tb427_11_01_v4:380023-383493(+) | length=1156 | sequence_SO=chromosome | SO=protein_coding;>Tb927.11.1340 | organism=Trypanosoma_brucei_T	2	14	14	14	127.75	5	6	18	17	16	22	2.2385e-80	4538600	25127000	12620000	20876000	14406000	26023000	0	6	6	6	5	10	2983	6.23298	7.46448	7.27836	7.43254	7.13673	7.51805	5.9074	7.06688	7.38295	7.24428	7.20828	7.80477	4.09097	0.51218	1.26671	4.2926	0.687253	1.46746
Tb927.11.9130;Tb427tmp.01.0870	replication factor A	Tb927.11.9130;Tb427tmp.01.0870	8;8	8;8	8;8	>Tb927.11.9130 | organism=Trypanosoma_brucei_TREU927 | product=replication factor A, 51kDa subunit, putative | location=Tb927_11_v5.1:2501069-2502485(+) | length=463 | sequence_SO=chromosome | SO=protein_coding;>Tb427tmp.01.0870 | organism=Trypanosoma_bruc	2	8	8	8	52.331	6	3	4	12	6	7	4.1796e-24	4519400	13464000	1800400	19052000	3282300	15865000	0	2	1	7	2	4	2095	6.74891	6.88351	6.32826	7.4747	6.6729	7.1565	6.45425	6.43377	6.41419	7.29537	6.75052	7.45791	0.447132	3.80839	1.60646	0.648762	3.98346	1.8072
Tb927.10.5760;Tb427.10.5760	adenylate kinase, putative	Tb927.10.5760;Tb427.10.5760	5;5	5;5	5;5	>Tb927.10.5760 | organism=Trypanosoma_brucei_TREU927 | product=adenylate kinase, putative | location=Tb927_10_v5.1:1427888-1428535(-) | length=215 | sequence_SO=chromosome | SO=protein_coding;>Tb427.10.5760 | organism=Trypanosoma_brucei_Lister_strain_427 |	2	5	5	5	24.31			3	9	5	7	1.4743e-16	0	0	5664900	23284000	4579400	6001800	0	0	1	3	4	3	1901			6.02373	6.73588	6.30575	6.76735			6.10027	6.55501	6.41639	7.06926		2.36569	1.53343		2.54076	1.73417
Tb927.10.14550;Tb427.10.14550;REV__Tb927.6.1430;REV__Tb427.06.1430	RNA helicase DBP1	Tb927.10.14550;Tb427.10.14550	29;28;1;1	29;28;1;1	28;27;1;1	>Tb927.10.14550 | organism=Trypanosoma_brucei_TREU927 | product=ATP-dependent DEAD/H RNA helicase, putative | location=Tb927_10_v5.1:3565941-3567923(-) | length=660 | sequence_SO=chromosome | SO=protein_coding;>Tb427.10.14550 | organism=Trypanosoma_brucei_	4	29	29	28	71.366	42	80	72	165	64	161	0	181910000	550930000	263590000	594650000	287010000	872450000	15	43	32	61	23	81	3059	8.15202	8.86371	8.43179	8.86942	8.49178	9.09528	7.88876	8.58214	8.53547	8.71477	8.54433	9.3362	2.36419	1.45375	2.00479	2.56582	1.62882	2.20553
Tb427.01.2210;Tb927.1.2210	hypothetical, conserved, NAP (nucleosome assembly)	Tb427.01.2210;Tb927.1.2210	4;3	4;3	4;3	>Tb427.01.2210 | organism=Trypanosoma_brucei_Lister_strain_427 | product=unspecified product | location=Tb427_01_v4:560259-561239(+) | length=326 | sequence_SO=chromosome | SO=protein_coding;>Tb927.1.2210 | organism=Trypanosoma_brucei_TREU927 | product=hyp	2	4	4	4	36.677			5	5	4	5	2.9891e-36	0	0	4412000	12723000	4696600	14118000	0	0	1	3	1	5	285			6.26103	6.92873	6.4359	6.93147			6.34852	6.72737	6.53948	7.23732		2.21804	1.64626		2.39312	1.847
Tb927.4.1270;Tb427.04.1270	ruvB-like DNA helicase, putative	Tb927.4.1270;Tb427.04.1270	18;18	18;18	18;18	>Tb927.4.1270 | organism=Trypanosoma_brucei_TREU927 | product=ruvB-like DNA helicase, putative | location=Tb927_04_v5.1:336288-337667(-) | length=459 | sequence_SO=chromosome | SO=protein_coding;>Tb427.04.1270 | organism=Trypanosoma_brucei_Lister_strain_42	2	18	18	18	49.905	4	5	14	25	17	27	5.8554e-172	9052100	38483000	33131000	103170000	19611000	127900000	1	4	6	13	1	16	626	6.86958	7.31439	7.52425	8.07171	7.4112	8.15091	6.57143	6.89757	7.62254	7.8988	7.4899	8.4308	1.47763	1.81863	2.45726	1.67926	1.9937	2.658
Tb927.3.3330;Tb427.03.3330	heat shock protein 20, putative	Tb927.3.3330;Tb427.03.3330	4;4	4;4	4;4	>Tb927.3.3330 | organism=Trypanosoma_brucei_TREU927 | product=heat shock protein 20, putative | location=Tb927_03_v5.1:852814-853239(-) | length=141 | sequence_SO=chromosome | SO=protein_coding;>Tb427.03.3330 | organism=Trypanosoma_brucei_Lister_strain_427	2	4	4	4	15.842			3	3	3	5	1.0617e-16	0	0	6752200	26258000	6334000	14098000	0	0	2	3	1	4	518			6.24891	7.05762	6.39151	6.73555			6.3371	6.8452	6.48868	7.03635		2.68649	1.1429		2.86156	1.34364
Tb927.11.16130;Tb427tmp.01.7800	nucleoside diphosphate kinase (NDPK)	Tb927.11.16130;Tb427tmp.01.7800	9;9	9;9	9;9	>Tb927.11.16130 | organism=Trypanosoma_brucei_TREU927 | product=nucleoside diphosphate kinase (NDPK) | location=Tb927_11_v5.1:4271767-4272228(-) | length=153 | sequence_SO=chromosome | SO=protein_coding;>Tb427tmp.01.7800 | organism=Trypanosoma_brucei_Liste	2	9	9	9	16.857	3	5	22	21	6	15	2.0913e-71	14878000	41805000	46689000	232420000	30119000	85771000	2	3	6	15	4	9	2373	6.58149	7.03734	7.26735	8.066	6.96781	7.43286	6.25341	6.58786	7.36974	7.88755	7.05327	7.72378	1.5143	2.65305	1.54485	1.71593	2.82812	1.7456
Tb927.10.12000;Tb427.10.12000	iron-sulfur cluster assembly protein, putative;hpc	Tb927.10.12000;Tb427.10.12000	2;2	2;2	2;2	>Tb927.10.12000 | organism=Trypanosoma_brucei_TREU927 | product=iron-sulfur cluster assembly protein, putative | location=Tb927_10_v5.1:2919886-2920185(+) | length=99 | sequence_SO=chromosome | SO=protein_coding;>Tb427.10.12000 | organism=Trypanosoma_bruce	2	2	2	2	11.772			1	2	1	2	3.1371e-21	0	0	0	9353800	0	0	0	0	0	2	1	1	1594			5.45783	6.17052	5.64348	6.07336			5.48623	6.01178	5.7166	6.35491		2.36751	1.42803		2.54258	1.62878
Tb427tmp.160.5150;Tb927.9.7060	hypothetical, conserved	Tb427tmp.160.5150;Tb927.9.7060	6;5	6;5	6;5	>Tb427tmp.160.5150 | organism=Trypanosoma_brucei_Lister_strain_427 | product=hypothetical protein, conserved | location=Tb427_09_v4:1096527-1097420(+) | length=297 | sequence_SO=chromosome | SO=protein_coding;>Tb927.9.7060 | organism=Trypanosoma_brucei_TRE	2	6	6	6	32.804	1	1	7	4	8	9	1.8658e-60	0	0	11961000	22459000	9005800	20349000	0	1	1	2	2	7	2771	5.73965	6.63354	6.4475	6.6964	6.581	7.14162	5.53025	6.18141	6.55582	6.52025	6.67598	7.44293	2.96942	0.826845	1.86234	3.17105	1.00192	2.06308
Tb927.11.16830;Tb427tmp.01.8590	Rab-like 5, small G protein (RABL5)	Tb927.11.16830;Tb427tmp.01.8590	6;6	6;6	6;6	>Tb927.11.16830 | organism=Trypanosoma_brucei_TREU927 | product=Rab-like 5, small G protein (RABL5) | location=Tb927_11_v5.1:4483052-4483711(-) | length=219 | sequence_SO=chromosome | SO=protein_coding;>Tb427tmp.01.8590 | organism=Trypanosoma_brucei_Lister	2	6	6	6	24.466			3	5	8	7	1.1867e-73	0	0	5522600	18382000	6520800	13067000	0	0	1	5	0	6	2400			6.03841	6.67898	6.38942	6.88601			6.12336	6.50207	6.48522	7.19047		2.12796	1.64964		2.30303	1.85039
Tb927.11.1710;Tb427tmp.55.0009	mitochondrial RNA binding protein 1 (GBP21)	Tb927.11.1710;Tb427tmp.55.0009	7;7	7;7	7;7	>Tb927.11.1710 | organism=Trypanosoma_brucei_TREU927 | product=mitochondrial RNA binding protein 1,gBP21, MRP1 (GBP21) | location=Tb927_11_v5.1:520673-521445(-) | length=206 | sequence_SO=chromosome | SO=protein_coding;>Tb427tmp.55.0009 | organism=Trypanos	2	7	7	7	23.253	4	4	9	22	10	19	7.6311e-29	12544000	48814000	12107000	49693000	21919000	46301000	1	2	2	3	4	9	3002	6.55427	7.10768	6.69964	7.25877	6.83019	7.41799	6.22272	6.67681	6.81237	7.07044	6.92094	7.70913	1.83839	1.85738	1.95263	2.04002	2.03245	2.15338
Tb927.11.15440;Tb427tmp.01.7090	NADH-ubiquinone oxidoreductase complex I subunit, putative	Tb927.11.15440;Tb427tmp.01.7090	3;3	3;3	3;3	>Tb927.11.15440 | organism=Trypanosoma_brucei_TREU927 | product=hypothetical protein, conserved | location=Tb927_11_v5.1:4100479-4101099(-) | length=206 | sequence_SO=chromosome | SO=protein_coding;>Tb427tmp.01.7090 | organism=Trypanosoma_brucei_Lister_str	2	3	3	3	23.683			1	4	2	3	2.3551e-09	0	0	0	0	1311200	2336200	0	0	0	2	0	2	2350			5.44328	6.28613	5.50055	5.79139			5.46982	6.11056	5.58064	6.06337		2.79988	0.966176		2.97496	1.16692
Tb927.8.2300;Tb427.08.2300	hypothetical, conserved, mitochondrial localization predicted	Tb927.8.2300;Tb427.08.2300	3;3	3;3	3;3	>Tb927.8.2300 | organism=Trypanosoma_brucei_TREU927 | product=hypothetical protein, conserved | location=Tb927_08_v5.1:698275-698940(+) | length=221 | sequence_SO=chromosome | SO=protein_coding;>Tb427.08.2300 | organism=Trypanosoma_brucei_Lister_strain_427	2	3	3	3	25.468			5	3	3	5	1.204e-10	0	0	2407000	10739000	4118300	5942100	0	0	2	2	1	3	1350			5.92062	6.47719	5.9812	6.55581			6.0023	6.31194	6.08084	6.8561		1.84887	1.90881		2.02394	2.10956
Tb927.4.590;Tb427.04.590	hypothetical, conserved, Quinoprotein alcohol dehydrogenase-like superfamily, DUF1620, PQQ-like domain	Tb927.4.590;Tb427.04.590	3;3	3;3	3;3	>Tb927.4.590 | organism=Trypanosoma_brucei_TREU927 | product=hypothetical protein, conserved | location=Tb927_04_v5.1:168942-171398(-) | length=818 | sequence_SO=chromosome | SO=protein_coding;>Tb427.04.590 | organism=Trypanosoma_brucei_Lister_strain_427 |	2	3	3	3	88.024			2	6	3	2	1.4043e-12	0	0	1912900	7114900	2111400	4790600	0	0	1	3	0	2	756			6.37638	7.09216	6.29441	6.70724			6.47516	6.87698	6.4072	7.00894		2.37778	1.37138		2.55286	1.57212
Tb927.10.2770;Tb427.10.2770;Tb11.v5.0684	eukaryotic translation initiation factor 5, putative	Tb927.10.2770;Tb427.10.2770;Tb11.v5.0684	18;18;18	18;18;18	18;18;18	>Tb927.10.2770 | organism=Trypanosoma_brucei_TREU927 | product=eukaryotic translation initiation factor 5, putative | location=Tb927_10_v5.1:708691-709839(+) | length=382 | sequence_SO=chromosome | SO=protein_coding;>Tb427.10.2770 | organism=Trypanosoma_br	3	18	18	18	42.945	21	21	20	31	24	48	2.0116e-83	58117000	173870000	49238000	115250000	44874000	121120000	7	14	10	19	6	26	230	7.48702	8.06277	7.23487	7.89967	7.44271	7.88808	7.22518	7.67237	7.33522	7.73592	7.51974	8.17167	1.91258	2.20842	1.47946	2.11421	2.38349	1.6802
Tb11.v5.0366	hypothetical, conserved	Tb11.v5.0366	26	3	0	>Tb11.v5.0366 | organism=Trypanosoma_brucei_TREU927 | product=hypothetical protein, conserved | location=Tb927_11_bin_v5.1:1226272-1229520(-) | length=1082 | sequence_SO=random_sequence | SO=protein_coding	1	26	3	0	120.58	4	6	4	5	5	7	3.8411e-128	2616600	20674000	3884800	16563000	2750200	12327000	0	2	0	2	0	4	196	6.46464	7.11654	6.61347	7.10777	6.60954	7.14827	6.12401	6.68266	6.71882	6.89045	6.70414	7.45037	2.16556	1.64201	1.78959	2.36718	1.81708	1.99033
Tb927.2.2440;Tb427.02.2440	proteasome regulatory non-ATPase subunit 6 (RPN6)	Tb927.2.2440;Tb427.02.2440	8;8	8;8	8;8	>Tb927.2.2440 | organism=Trypanosoma_brucei_TREU927 | product=proteasome regulatory non-ATPase subunit 6 (RPN6) | location=Tb927_02_v5.1:480837-482378(-) | length=513 | sequence_SO=chromosome | SO=protein_coding;>Tb427.02.2440 | organism=Trypanosoma_brucei	2	8	8	8	57.323	2	4	11	16	7	7	3.6081e-79	2656800	13349000	19297000	18850000	7646700	21545000	1	4	6	9	1	7	350	6.44956	7.3398	7.34801	7.52986	6.89347	7.49806	6.11183	6.93266	7.45189	7.35261	6.98559	7.78446	2.95728	0.6041	2.00839	3.15891	0.779173	2.20914
Tb927.4.1930;Tb427.04.1930;REV__Tb927.11.13360;REV__Tb427tmp.01.4940	EIF3 subunit G or 4	Tb927.4.1930;Tb427.04.1930	8;8;1;1	8;8;1;1	8;8;1;1	>Tb927.4.1930 | organism=Trypanosoma_brucei_TREU927 | product=RNA-binding protein, putative (EIF3D) | location=Tb927_04_v5.1:490369-491187(-) | length=272 | sequence_SO=chromosome | SO=protein_coding;>Tb427.04.1930 | organism=Trypanosoma_brucei_Lister_stra	4	8	8	8	31.293	2	4	1	1	6	7	1.3692e-40	9661700	25393000	0	0	7062200	18297000	0	4	0	1	1	7	649	6.72407	7.14518	5.50989	6.07406	6.29598	6.9835	6.43524	6.70976	5.53342	5.96556	6.40838	7.28941	1.39889	1.87415	2.28387	1.60052	2.04922	2.48461
Tb927.11.16870;Tb427tmp.01.8630	NADH dehydrogenase subunit NI8M, putative	Tb927.11.16870;Tb427tmp.01.8630	3;3	3;3	3;3	>Tb927.11.16870 | organism=Trypanosoma_brucei_TREU927 | product=NADH dehydrogenase subunit NI8M, putative | location=Tb927_11_v5.1:4494307-4494804(-) | length=165 | sequence_SO=chromosome | SO=protein_coding;>Tb427tmp.01.8630 | organism=Trypanosoma_brucei_	2	3	3	3	18.805			3	3	4	4	1.4229e-15	0	0	6328100	21425000	3223400	16225000	0	0	2	3	1	4	2403			6.34571	6.89604	6.01854	6.58244			6.43185	6.69963	6.12785	6.88311		1.82815	1.87321		2.00322	2.07396
Tb427tmp.01.8390;Tb927.11.16660	hypothetical, conserved, Dopey, N-terminal, Arm repeat	Tb427tmp.01.8390;Tb927.11.16660	4;3	4;3	4;3	>Tb427tmp.01.8390 | organism=Trypanosoma_brucei_Lister_strain_427 | product=hypothetical protein, conserved | location=Tb427_11_01_v4:4366928-4373335(-) | length=2135 | sequence_SO=chromosome | SO=protein_coding;>Tb927.11.16660 | organism=Trypanosoma_bruce	2	4	4	4	234.39			2	2	2	6	9.0073e-20	0	0	789390	3020900	0	0	0	0	0	2	0	4	2392			5.77381	6.2957	5.9031	6.49042			5.8588	6.12943	5.97966	6.78367		1.73368	1.95105		1.90875	2.15179
Tb927.10.6220;Tb427.10.6220	XRND	Tb927.10.6220;Tb427.10.6220	19;19	19;19	19;19	>Tb927.10.6220 | organism=Trypanosoma_brucei_TREU927 | product=5-3 exoribonuclease 2, putative (XRND) | location=Tb927_10_v5.1:1575991-1578396(-) | length=801 | sequence_SO=chromosome | SO=protein_coding;>Tb427.10.6220 | organism=Trypanosoma_brucei_Liste	2	19	19	19	90.941	12	17	14	10	22	23	8.5357e-73	68752000	85732000	24894000	110820000	61959000	118300000	7	9	2	10	6	13	1920	7.51745	8.36476	7.22343	7.6202	7.4842	7.86907	7.25631	8.02107	7.32615	7.4432	7.56013	8.15168	2.8147	1.31806	1.27851	3.01633	1.49313	1.47926
Tb427.08.7490;Tb927.8.7490;Tb427.04.4930;Tb927.4.4930	hypothetical, conserved	Tb427.08.7490;Tb927.8.7490;Tb427.04.4930;Tb927.4.4930	10;10;10;8	10;10;10;8	10;10;10;8	>Tb427.08.7490 | organism=Trypanosoma_brucei_Lister_strain_427 | product=hypothetical protein, conserved | location=Tb427_08_v4:2158238-2162576(+) | length=1444 | sequence_SO=chromosome | SO=protein_coding;>Tb927.8.7490 | organism=Trypanosoma_brucei_TREU92	4	10	10	10	157.38		3	4	9	7	13	4.6466e-79	0	0	4471600	14401000	6295900	25023000	0	1	1	4	0	7	739	5.81211	6.4334	6.67318	7.18438	6.82594	7.31356		5.97086	6.79062	6.99045	6.91455	7.60626	2.06389	1.69817	1.61983	2.26552	1.87324	1.82058
Tb427tmp.01.6790;Tb927.11.15140	hypothetical, conserved	Tb427tmp.01.6790;Tb927.11.15140	17;14	17;14	17;14	>Tb427tmp.01.6790 | organism=Trypanosoma_brucei_Lister_strain_427 | product=hypothetical protein, conserved | location=Tb427_11_01_v4:3967650-3969356(-) | length=568 | sequence_SO=chromosome | SO=protein_coding;>Tb927.11.15140 | organism=Trypanosoma_brucei	2	17	17	17	61.932	52	44	15	17	6	7	2.2169e-175	24557000	136930000	6108300	43853000	4792700	12776000	10	15	0	9	0	3	2338	7.67885	8.22818	6.97383	7.57668	6.54296	7.0104	7.42462	7.85944	7.08525	7.39981	6.63794	7.31349	1.82482	2.00261	1.55278	2.02645	2.17768	1.75352
Tb927.9.13610;Tb427tmp.211.4430	DNA/RNA helicase, DEAD/DEAH box type, N-terminal	Tb927.9.13610;Tb427tmp.211.4430	18;17	18;17	18;17	>Tb927.9.13610 | organism=Trypanosoma_brucei_TREU927 | product=helicase, putative | location=Tb927_09_v5.1:2158096-2162088(-) | length=1330 | sequence_SO=chromosome | SO=protein_coding;>Tb427tmp.211.4430 | organism=Trypanosoma_brucei_Lister_strain_427 | pr	2	18	18	18	149.24	4	12	14	13	8	13	3.2926e-77	2991500	41589000	15127000	35660000	7394600	28573000	0	5	6	10	2	11	3449	6.4471	7.33003	7.27227	7.49706	7.0303	7.54162	6.10921	6.92283	7.37455	7.32031	7.1112	7.8293	2.93304	0.746733	1.69857	3.13467	0.921806	1.89931
Tb927.10.1620;Tb427.10.1620;Tb11.v5.0643	phosphoserine/threonine/tyrosine-binding protein, putative;dual specificity protein phosphatase, putative	Tb927.10.1620;Tb427.10.1620;Tb11.v5.0643	5;5;4	5;5;4	5;5;4	>Tb927.10.1620 | organism=Trypanosoma_brucei_TREU927 | product=phosphoserine/threonine/tyrosine-binding protein, putative | location=Tb927_10_v5.1:439047-440714(-) | length=555 | sequence_SO=chromosome | SO=protein_coding;>Tb427.10.1620 | organism=Trypanos	3	5	5	5	59.944	2	4	7	3	11	12	2.74e-31	2610500	9949400	2812400	6083500	2826600	7069300	1	4	1	2	3	7	1753	6.09929	6.92881	6.164	6.58446	6.70199	7.06234	5.8102	6.47062	6.2399	6.39702	6.77951	7.37075	2.7556	1.39674	1.19706	2.95723	1.57181	1.39781
Tb927.4.2040;Tb427.04.2040	ALBA3	Tb927.4.2040;Tb427.04.2040	9;9	9;9	4;4	>Tb927.4.2040 | organism=Trypanosoma_brucei_TREU927 | product=ALBA-Domain Protein (ALBA3) | location=Tb927_04_v5.1:512242-512814(-) | length=190 | sequence_SO=chromosome | SO=protein_coding;>Tb427.04.2040 | organism=Trypanosoma_brucei_Lister_strain_427 | p	2	9	9	4	20.808	5	10	10	29	13	30	2.0887e-57	99094000	245100000	34639000	55214000	52861000	115860000	3	6	5	8	9	24	654	7.37139	7.84846	7.09213	7.74265	7.31821	7.79683	7.09297	7.45373	7.20772	7.57897	7.40002	8.07653	1.58481	2.16098	1.58992	1.78644	2.33605	1.79067
Tb927.4.2450;Tb427.04.2450	Protein Disulfide Isomerase 1 (PDI-1)	Tb927.4.2450;Tb427.04.2450	10;10	10;10	10;10	>Tb927.4.2450 | organism=Trypanosoma_brucei_TREU927 | product=thioredoxin, putative | location=Tb927_04_v5.1:636846-638081(+) | length=411 | sequence_SO=chromosome | SO=protein_coding;>Tb427.04.2450 | organism=Trypanosoma_brucei_Lister_strain_427 | product	2	10	10	10	44.49			4	7	15	17	8.0987e-95	0	0	6455400	19284000	4545100	22273000	0	0	2	3	1	10	671			6.36955	6.92565	6.68712	7.19521			6.46742	6.72242	6.76509	7.49328		1.84732	1.68786		2.02239	1.8886
Tb927.8.1840;Tb427.08.1840	hypothetical, conserved, Sec7 (guanine-nucleotide-exchange-factor (GEF))	Tb927.8.1840	3;1	3;1	3;1	>Tb927.8.1840 | organism=Trypanosoma_brucei_TREU927 | product=hypothetical protein, conserved | location=Tb927_08_v5.1:596869-603060(-) | length=2063 | sequence_SO=chromosome | SO=protein_coding	2	3	3	3	225.88			2	4	2	5	2.3427e-51	0	0	2335600	8540100	3055300	5666800	0	0	0	2	0	3	3379			6.17312	6.8065	5.92885	6.35119			6.24487	6.61699	6.01582	6.65306		2.10406	1.403		2.27913	1.60374
Tb927.11.13810;Tb427tmp.01.5370	ATP-dependent DEAD/H RNA helicase, putative	Tb927.11.13810;Tb427tmp.01.5370	8;8	8;8	8;8	>Tb927.11.13810 | organism=Trypanosoma_brucei_TREU927 | product=ATP-dependent DEAD/H RNA helicase, putative,ATP- dependent RNA helicase, putative | location=Tb927_11_v5.1:3676371-3678041(+) | length=556 | sequence_SO=chromosome | SO=protein_coding;>Tb427tm	2	8	8	8	62.912		2	4	3	10	9	4.4092e-40	0	0	2243200	6051100	4120100	7162600	0	2	1	2	2	7	2287	5.43221	6.45381	6.06858	6.43591	6.88409	7.07334		5.99637	6.13796	6.27145	6.97483	7.38207	3.39368	1.22026	0.628687	3.59531	1.39534	0.829431
Tb927.11.1670;Tb427tmp.55.0013	cysteine desulfurase	Tb927.11.1670;Tb427tmp.55.0013	2;2	2;2	2;2	>Tb927.11.1670 | organism=Trypanosoma_brucei_TREU927 | product=cysteine desulfurase | location=Tb927_11_v5.1:511539-512852(-) | length=437 | sequence_SO=chromosome | SO=protein_coding;>Tb427tmp.55.0013 | organism=Trypanosoma_brucei_Lister_strain_427 | prod	2	2	2	2	48.151			2	2	2	5	7.1058e-11	0	0	0	6599000	2553800	4140700	0	0	0	2	0	2	3004			5.98406	6.66564	6.08714	6.45821			6.06285	6.48837	6.2132	6.75317		2.26414	1.23267		2.43921	1.43341
Tb927.9.9730;Tb427tmp.211.1310	FP45, a flagellar pocket protein	Tb927.9.9730;Tb427tmp.211.1310	7;7	7;7	7;7	>Tb927.9.9730 | organism=Trypanosoma_brucei_TREU927 | product=hypothetical protein, conserved | location=Tb927_09_v5.1:1546611-1547812(-) | length=399 | sequence_SO=chromosome | SO=protein_coding;>Tb427tmp.211.1310 | organism=Trypanosoma_brucei_Lister_stra	2	7	7	7	44.559	2	3	7	9	6	9	1.3749e-24	4037300	29278000	3402600	13235000	8750100	6733600	0	2	2	3	3	5	2838	6.42983	7.15874	6.21305	6.91202	6.63308	6.7756	6.09545	6.72295	6.29265	6.71331	6.719	7.07769	2.42139	2.32193	0.473455	2.62302	2.497	0.6742
Tb927.11.550;Tb427tmp.03.0530	SCD6	Tb927.11.550;Tb427tmp.03.0530	21;21	21;21	21;21	>Tb927.11.550 | organism=Trypanosoma_brucei_TREU927 | product=hypothetical protein SCD6.10 | location=Tb927_11_v5.1:138085-138927(-) | length=280 | sequence_SO=chromosome | SO=protein_coding;>Tb427tmp.03.0530 | organism=Trypanosoma_brucei_Lister_strain_427	2	21	21	21	31.292	14	14	29	21	42	64	4.8423e-154	57675000	178410000	57933000	215560000	53358000	275590000	4	9	8	10	16	32	2636	7.5942	8.03269	7.30547	7.8056	7.47222	8.10036	7.34543	7.64679	7.41357	7.64412	7.54951	8.38175	1.45665	1.66138	2.08665	1.65828	1.83645	2.2874
Tb427.08.5400;Tb927.8.5400	hypothetical, conserved	Tb427.08.5400;Tb927.8.5400	43;42	43;42	43;42	>Tb427.08.5400 | organism=Trypanosoma_brucei_Lister_strain_427 | product=hypothetical protein, conserved | location=Tb427_08_v4:1599569-1602394(-) | length=941 | sequence_SO=chromosome | SO=protein_coding;>Tb927.8.5400 | organism=Trypanosoma_brucei_TREU927	2	43	43	43	108.62	26	22	35	47	38	49	1.4096e-236	37340000	99279000	47383000	145010000	68566000	124500000	4	19	12	31	15	36	1440	7.44532	8.19136	7.76662	8.21117	7.81389	8.18469	7.17534	7.81189	7.87965	8.04665	7.87319	8.46514	2.47829	1.47674	1.23176	2.67992	1.65181	1.43251
Tb927.4.4280;Tb927.4.4260;Tb927.4.4240;Tb427.04.4280;Tb427.04.4260;Tb427.04.4240	hypothetical, conserved	Tb927.4.4280;Tb927.4.4260;Tb927.4.4240;Tb427.04.4280;Tb427.04.4260;Tb427.04.4240	2;2;2;2;2;2	2;2;2;2;2;2	2;2;2;2;2;2	>Tb927.4.4280 | organism=Trypanosoma_brucei_TREU927 | product=hypothetical protein, conserved | location=Tb927_04_v5.1:1133662-1134654(-) | length=330 | sequence_SO=chromosome | SO=protein_coding;>Tb927.4.4260 | organism=Trypanosoma_brucei_TREU927 | produc	6	2	2	2	36.212	5	5	4	4	5	6	1.9138e-13	6939800	21234000	6862100	7113700	7568600	13108000	0	2	1	2	1	1	724	6.78086	6.9868	6.21941	7.01747	6.31662	6.86318	6.49097	6.53357	6.30516	6.81399	6.43185	7.16495	0.684096	2.65108	1.81563	0.885725	2.82615	2.01637
Tb927.7.1130;Tb427.07.1130;Tb927.7.1120;Tb427.07.1120	trypanothione/tryparedoxin dependent peroxidase 2,glutathione peroxidase-like 2 (TDPX2)	Tb927.7.1130;Tb427.07.1130;Tb927.7.1120;Tb427.07.1120	3;3;2;2	3;3;2;2	1;1;1;1	>Tb927.7.1130 | organism=Trypanosoma_brucei_TREU927 | product=trypanothione/tryparedoxin dependent peroxidase 2,glutathione peroxidase-like 2 (TDPX2) | location=Tb927_07_v5.1:291056-291738(+) | length=169 | sequence_SO=chromosome | SO=protein_coding;>Tb427	4	3	3	1	18.873	1	1	3	6	3	5	3.6478e-11	0	0	10757000	15645000	13135000	27704000	0	1	2	3	3	3	1067	5.71822	6.4226	6.31217	6.80917	6.51553	6.85587	5.5204	5.94214	6.40471	6.62074	6.61636	7.15866	2.33991	1.651	1.13058	2.54154	1.82607	1.33133
Tb927.11.5020;Tb427tmp.02.2670	listerin (ubiqutin ligase), predicted	Tb927.11.5020;Tb427tmp.02.2670	5;5	5;5	5;5	>Tb927.11.5020 | organism=Trypanosoma_brucei_TREU927 | product=hypothetical protein, conserved | location=Tb927_11_v5.1:1431650-1436770(+) | length=1706 | sequence_SO=chromosome | SO=protein_coding;>Tb427tmp.02.2670 | organism=Trypanosoma_brucei_Lister_str	2	5	5	5	186.51			5	5	2	2	2.9741e-33	0	0	1406500	9402200	0	0	0	0	0	4	0	2	2505			6.22446	6.8071	5.81485	6.2627			6.31037	6.61762	5.88334	6.56104		1.93548	1.48773		2.11055	1.68847
Tb927.3.5520;Tb427.03.5520	26S proteasome regulatory non-ATPase subunit (RPN1)	Tb927.3.5520;Tb427.03.5520	6;6	6;6	6;6	>Tb927.3.5520 | organism=Trypanosoma_brucei_TREU927 | product=26S proteasome regulatory non-ATPase subunit (RPN1) | location=Tb927_03_v5.1:1542913-1545648(+) | length=911 | sequence_SO=chromosome | SO=protein_coding;>Tb427.03.5520 | organism=Trypanosoma_br	2	6	6	6	99.897	2	3	6	7	3	6	4.5894e-72	0	0	12402000	5817600	0	0	0	2	4	4	0	4	600	6.05428	6.83837	6.9784	7.15839	6.65966	7.23264	5.77237	6.38306	7.09114	6.95805	6.73827	7.52951	2.60466	0.597918	1.90338	2.80629	0.772991	2.10413
Tb927.10.14790;Tb427.10.14790	aminopeptidase, putative,metallo-peptidase, Clan MG, Family M24	Tb927.10.14790;Tb427.10.14790	17;17	17;17	17;17	>Tb927.10.14790 | organism=Trypanosoma_brucei_TREU927 | product=aminopeptidase, putative,metallo-peptidase, Clan MG, Family M24 | location=Tb927_10_v5.1:3606028-3607176(-) | length=382 | sequence_SO=chromosome | SO=protein_coding;>Tb427.10.14790 | organism	2	17	17	17	42.69	4	5	20	32	13	23	3.8936e-54	14291000	38948000	24445000	83404000	23282000	54689000	4	3	8	16	6	14	1701	6.72271	7.21106	7.1219	7.77988	7.17491	7.5599	6.43369	6.77767	7.23762	7.61905	7.24996	7.847	1.62229	2.18577	1.2789	1.82392	2.36084	1.47965
Tb427.10.510;Tb927.10.510;Tb11.v5.0374	hypothetical, conserved	Tb427.10.510;Tb927.10.510;Tb11.v5.0374	7;6;5	7;6;5	7;6;5	>Tb427.10.510 | organism=Trypanosoma_brucei_Lister_strain_427 | product=hypothetical protein, conserved | location=Tb427_10_v5:132226-133221(+) | length=331 | sequence_SO=chromosome | SO=protein_coding;>Tb927.10.510 | organism=Trypanosoma_brucei_TREU927 |	3	7	7	7	36.719	4	3	4	7	6	10	4.2828e-48	8414500	23912000	6445400	37216000	8372400	22998000	0	3	0	5	2	6	1881	6.5802	6.90243	6.46035	7.20408	6.6446	7.10832	6.25091	6.45077	6.56717	7.01372	6.72617	7.41405	1.07043	2.47063	1.54042	1.27206	2.6457	1.74117
Tb427.06.3760;Tb927.6.3760	KKT15	Tb427.06.3760;Tb927.6.3760	4;3	4;3	4;3	>Tb427.06.3760 | organism=Trypanosoma_brucei_Lister_strain_427 | product=hypothetical protein, conserved | location=Tb427_06_v4:1119318-1120334(-) | length=338 | sequence_SO=chromosome | SO=protein_coding;>Tb927.6.3760 | organism=Trypanosoma_brucei_TREU927	2	4	4	4	36.07			2	2	1	2	1.9351e-22	0	0	0	0	0	4704100	0	0	1	1	0	2	993			6.00968	6.34562	5.86121	6.54485			6.09496	6.17249	5.93308	6.84398		1.11598	2.27101		1.29105	2.47175
Tb927.8.1790;Tb427.08.1790	hypothetical, conserved	Tb927.8.1790;Tb427.08.1790	3;3	3;3	3;3	>Tb927.8.1790 | organism=Trypanosoma_brucei_TREU927 | product=hypothetical protein, conserved | location=Tb927_08_v5.1:588779-589249(-) | length=156 | sequence_SO=chromosome | SO=protein_coding;>Tb427.08.1790 | organism=Trypanosoma_brucei_Lister_strain_427	2	3	3	3	17.441			3	3	2	5	6.2913e-10	0	0	3395700	12273000	0	0	0	0	1	2	0	3	1334			6.13961	6.80797	5.62207	5.96959			6.20933	6.6196	5.69233	6.26489		2.22024	1.15441		2.39532	1.35516
Tb927.7.3810;Tb427.07.3810	hypothetical conserved, cold shock domain, signal peptide	Tb927.7.3810;Tb427.07.3810	6;5	6;5	6;5	>Tb927.7.3810 | organism=Trypanosoma_brucei_TREU927 | product=hypothetical protein, conserved | location=Tb927_07_v5.1:994719-995864(-) | length=381 | sequence_SO=chromosome | SO=protein_coding;>Tb427.07.3810 | organism=Trypanosoma_brucei_Lister_strain_427	2	6	6	6	41.685	1	1	7	9	8	7	5.191e-42	0	0	11167000	31655000	15482000	32372000	0	1	2	6	3	4	3350	6.13734	6.7122	6.75703	7.38624	6.95178	7.24029	5.83632	6.24212	6.86258	7.19904	7.0443	7.53771	1.90967	2.09016	0.958408	2.1113	2.26524	1.15915
Tb927.2.5970;Tb427.02.5970	hypothetical, conserved, signal peptide and transmembrane domain predicted	Tb927.2.5970;Tb427.02.5970	6;6	6;6	6;6	>Tb927.2.5970 | organism=Trypanosoma_brucei_TREU927 | product=hypothetical protein, conserved | location=Tb927_02_v5.1:1082354-1083616(+) | length=420 | sequence_SO=chromosome | SO=protein_coding;>Tb427.02.5970 | organism=Trypanosoma_brucei_Lister_strain_4	2	6	6	6	46.698	3	6	14	12	10	14	8.2796e-31	12090000	34458000	22133000	23601000	13829000	26685000	1	5	8	7	4	6	421	6.89001	7.70836	7.50853	7.58712	7.09039	7.6846	6.58433	7.31416	7.61079	7.41078	7.16301	7.96854	2.7185	0.261068	1.97392	2.92013	0.436141	2.17466
Tb927.11.3280;Tb427tmp.02.0790	MCAK-like kinesin, putative (Kif13-5)	Tb927.11.3280;Tb427tmp.02.0790	25;25	24;24	23;23	>Tb927.11.3280 | organism=Trypanosoma_brucei_TREU927 | product=kinesin, putative,MCAK-like kinesin, putative (Kif13-5) | location=Tb927_11_v5.1:951904-954063(+) | length=719 | sequence_SO=chromosome | SO=protein_coding;>Tb427tmp.02.0790 | organism=Trypanos	2	25	24	23	80.07	50	39	23	27	38	40	1.8479e-139	36003000	111080000	30848000	92900000	25386000	85828000	17	21	8	14	5	20	2437	7.85257	8.2942	7.45942	7.935	7.36319	7.92909	7.59167	7.92928	7.56227	7.76308	7.44652	8.21269	1.46705	1.57986	1.87989	1.66868	1.75493	2.08064
Tb927.3.3780;Tb927.3.3760;Tb427.03.3780;Tb427.03.3760	tryparedoxin (TRYP1)	Tb927.3.3780;Tb927.3.3760;Tb427.03.3780;Tb427.03.3760	8;8;8;8	8;8;8;8	8;8;8;8	>Tb927.3.3780 | organism=Trypanosoma_brucei_TREU927 | product=tryparedoxin | location=Tb927_03_v5.1:1053583-1054017(+) | length=144 | sequence_SO=chromosome | SO=protein_coding;>Tb927.3.3760 | organism=Trypanosoma_brucei_TREU927 | product=tryparedoxin (TRY	4	8	8	8	15.891	5	10	17	16	16	27	8.5892e-35	59857000	230400000	67569000	262550000	54138000	238370000	3	4	7	10	9	16	540	7.23476	7.55815	7.39626	8.1021	7.30729	7.7609	6.94904	7.16274	7.4997	7.93068	7.38945	8.03981	1.0743	2.34472	1.50688	1.27593	2.51979	1.70763
Tb927.9.7230;Tb427tmp.160.5300		Tb927.9.7230;Tb427tmp.160.5300	2;2	2;2	2;2	>Tb927.9.7230 | organism=Trypanosoma_brucei_TREU927 | product=ADP-ribosylation factor-like protein, putative (ARL1B) | location=Tb927_09_v5.1:1174742-1175323(+) | length=193 | sequence_SO=chromosome | SO=protein_coding;>Tb427tmp.160.5300 | organism=Trypano	2	2	2	2	21.093				2		2	1.5899e-08	0	0	0	4920500	0	4917300	0	0	0	2	0	2	2777			5.62884	6.26172	5.73602	6.08359				6.09715		6.36582		2.10237	1.1546		2.27745	1.35535
Tb427tmp.211.1070		Tb427tmp.211.1070	25	25	8	>Tb427tmp.211.1070 | organism=Trypanosoma_brucei_Lister_strain_427 | product=hypothetical protein, conserved (ZC3H28) | location=Tb427_09_v4:1459929-1463018(-) | length=1029 | sequence_SO=chromosome | SO=protein_coding	1	25	25	8	114.44	15	21	44	32	49	55	6.8922e-219	30126000	111030000	91396000	192640000	92391000	176230000	3	11	18	17	14	33	2831	7.18783	7.98761	8.01311	8.24619	8.02863	8.45798	6.91097	7.5998	8.10748	8.09311	8.10456	8.72559	2.65678	0.774271	1.42626	2.85841	0.949344	1.62701
Tb427.01.4100;Tb927.1.4100		Tb427.01.4100;Tb927.1.4100	16;13	16;13	16;13	>Tb427.01.4100 | organism=Trypanosoma_brucei_Lister_strain_427 | product=cytochrome oxidase subunit IV (COXIV) | location=Tb427_01_v4:861993-863054(+) | length=353 | sequence_SO=chromosome | SO=protein_coding;>Tb927.1.4100 | organism=Trypanosoma_brucei_TRE	2	16	16	16	40.49	4	3	16	20	19	34	4.9217e-81	8830700	17041000	19442000	78877000	25722000	86722000	2	2	6	12	2	16	310	6.6025	6.85231	6.97656	7.4892	6.90109	7.60002	6.28124	6.39947	7.08743	7.31131	6.99222	7.88598	0.829843	1.70295	2.32178	1.03147	1.87802	2.52252
Tb427.07.6180;Tb927.7.6180		Tb427.07.6180;Tb927.7.6180	9;8	9;8	9;8	>Tb427.07.6180 | organism=Trypanosoma_brucei_Lister_strain_427 | product=hypothetical protein, conserved | location=Tb427_07_v4:1672955-1673791(-) | length=278 | sequence_SO=chromosome | SO=protein_coding;>Tb927.7.6180 | organism=Trypanosoma_brucei_TREU927	2	9	9	9	29.927	4	11	15	17	22	34	5.447e-77	7838800	61173000	90438000	96468000	65162000	101030000	0	7	11	9	10	12	1244	6.52015	7.49862	7.36702	7.54626	7.3882	7.68257	6.17961	7.09906	7.46934	7.36566	7.47016	7.96622	3.25042	0.595416	0.977869	3.45205	0.770489	1.17861
Tb927.7.1400;Tb427.07.1400		Tb927.7.1400;Tb427.07.1400	8;8	8;8	8;8	>Tb927.7.1400 | organism=Trypanosoma_brucei_TREU927 | product=hypothetical protein, conserved | location=Tb927_07_v5.1:354449-356110(+) | length=553 | sequence_SO=chromosome | SO=protein_coding;>Tb427.07.1400 | organism=Trypanosoma_brucei_Lister_strain_427	2	8	8	8	60.696	1	2	11	11	13	16	1.4471e-97	0	9716200	10300000	10439000	12526000	20472000	0	2	4	4	3	8	1075	6.21808	6.95225	7.11614	7.33517	7.01231	7.50671	5.89559	6.49296	7.23401	7.14761	7.09198	7.79325	2.43886	0.727591	1.64235	2.64049	0.902664	1.84309
Tb927.11.11680;Tb427tmp.01.3550		Tb927.11.11680;Tb427tmp.01.3550	16;16	16;16	16;16	>Tb927.11.11680 | organism=Trypanosoma_brucei_TREU927 | product=2-oxoglutarate dehydrogenase E2 component, putative | location=Tb927_11_v5.1:3132684-3133835(+) | length=383 | sequence_SO=chromosome | SO=protein_coding;>Tb427tmp.01.3550 | organism=Trypanoso	2	16	16	16	41.143	17	25	47	75	37	70	1.0226e-114	397690000	412300000	186280000	500470000	62955000	433290000	14	17	21	38	8	40	2215	8.26112	8.29149	8.02477	8.57084	7.62367	8.4941	8.01749	7.92839	8.11777	8.41637	7.68937	8.76442	0.100872	1.81402	2.8915	0.302502	1.98909	3.09225
Tb927.10.12260;Tb427.10.12260;Tb427.06.400;Tb927.6.400		Tb927.10.12260;Tb427.10.12260	4;4;1;1	4;4;1;1	4;4;1;1	>Tb927.10.12260 | organism=Trypanosoma_brucei_TREU927 | product=cytosolic nonspecific dipeptidase, putative,peptidase (M20/M25/M40 family), putative | location=Tb927_10_v5.1:2980314-2981741(+) | length=475 | sequence_SO=chromosome | SO=protein_coding;>Tb42	4	4	4	4	51.578	1	1	3	4	2	3	1.0395e-25	0	0	3355700	6292700	3256100	5723000	0	1	1	3	0	3	1601	5.52403	6.14504	6.54605	6.9967	6.30878	6.68306	5.397	5.65168	6.65164	6.79571	6.42197	6.98308	2.06296	1.49703	1.24335	2.26459	1.6721	1.4441
Tb927.10.8170;Tb427.10.8170	nuclear pore complex protein (NUP155), putative	Tb927.10.8170;Tb427.10.8170	30;29	30;29	30;29	>Tb927.10.8170 | organism=Trypanosoma_brucei_TREU927 | product=nuclear pore complex protein (NUP155), putative,nucleoporin, putative | location=Tb927_10_v5.1:2027678-2031655(-) | length=1325 | sequence_SO=chromosome | SO=protein_coding;>Tb427.10.8170 | org	2	30	30	30	144.37	8	16	29	35	42	59	7.2295e-290	6824900	54015000	39510000	192980000	82889000	243430000	0	7	9	25	18	34	3108	6.86372	7.43931	7.75018	8.26182	8.00852	8.36585	6.56317	7.04088	7.86238	8.10799	8.08586	8.63511	1.91206	1.69964	1.18704	2.11369	1.87471	1.38778
Tb927.8.1990;Tb427.08.1990		Tb927.8.1990;Tb427.08.1990	10;10	10;10	10;10	>Tb927.8.1990 | organism=Trypanosoma_brucei_TREU927 | product=peroxidoxin (TRYP2) | location=Tb927_08_v5.1:634173-634853(+) | length=226 | sequence_SO=chromosome | SO=protein_coding;>Tb427.08.1990 | organism=Trypanosoma_brucei_Lister_strain_427 | product=p	2	10	10	10	25.631	7	9	22	24	10	20	7.23e-40	16783000	67751000	52447000	112260000	37862000	107120000	2	4	11	8	5	10	1342	6.80709	7.27657	7.29923	7.58633	7.04256	7.72577	6.51226	6.85463	7.40432	7.40926	7.12346	8.00651	1.55957	0.95373	2.26959	1.7612	1.1288	2.47033
Tb927.10.12030;Tb427.10.12030	hypothetical, conserved	Tb927.10.12030;Tb427.10.12030	3;3	3;3	3;3	>Tb927.10.12030 | organism=Trypanosoma_brucei_TREU927 | product=hypothetical protein, conserved | location=Tb927_10_v5.1:2923512-2924264(+) | length=250 | sequence_SO=chromosome | SO=protein_coding;>Tb427.10.12030 | organism=Trypanosoma_brucei_Lister_strai	2	3	3	3	27.19	2	4	6	3	2	2	5.1634e-11	3206600	14548000	3024100	8718300	5390500	14270000	1	3	1	2	0	2	1595	6.29068	7.11116	6.16029	6.39499	6.24015	6.61811	5.95901	6.67958	6.23393	6.22318	6.35305	6.91551	2.72556	0.779644	1.25556	2.92719	0.954717	1.4563
Tb427tmp.211.2260		Tb427tmp.211.2260	22	22	2	>Tb427tmp.211.2260 | organism=Trypanosoma_brucei_Lister_strain_427 | product=protein kinase, putative | location=Tb427_09_v4:1667977-1671153(-) | length=1058 | sequence_SO=chromosome | SO=protein_coding	1	22	22	2	117.25	13	15	25	30	30	37	4.3334e-152	8763100	42758000	18237000	79616000	45413000	66729000	0	9	5	13	14	22	2866	7.05286	7.81113	7.44352	7.8696	7.71017	7.95434	6.75585	7.41622	7.54726	7.70016	7.77198	8.23333	2.5189	1.41541	0.811132	2.72053	1.59048	1.01188
Tb427.06.4600;Tb927.6.4600		Tb427.06.4600;Tb927.6.4600	5;4	5;4	5;4	>Tb427.06.4600 | organism=Trypanosoma_brucei_Lister_strain_427 | product=pre-mRNA splicing factor ATP-dependent RNA helicase, putative | location=Tb427_06_v4:1288151-1291180(+) | length=1009 | sequence_SO=chromosome | SO=protein_coding;>Tb927.6.4600 | orga	2	5	5	5	113.79		1	4	5	2	2	1.9256e-12	0	0	1441100	2497800	0	0	0	1	0	3	1	2	1025	6.11436	6.82981	6.04364	6.50265	6.11193	6.35683		6.36873	6.12542	6.33327	6.23355	6.6578	2.37666	1.5248	0.813522	2.57829	1.69987	1.01427
Tb927.11.9760;Tb427tmp.01.1510		Tb927.11.9760;Tb427tmp.01.1510	3;3	3;3	3;3	>Tb927.11.9760 | organism=Trypanosoma_brucei_TREU927 | product=hypothetical protein, conserved | location=Tb927_11_v5.1:2638761-2640053(-) | length=430 | sequence_SO=chromosome | SO=protein_coding;>Tb427tmp.01.1510 | organism=Trypanosoma_brucei_Lister_stra	2	3	3	3	45.743			3	3	2	3	8.4156e-17	0	0	2639600	6612800	0	0	0	0	0	2	0	3	2123			6.03026	6.69767	6.32964	6.59734			6.11364	6.52029	6.44952	6.89801		2.21706	0.88927		2.39213	1.09001
Tb427tmp.01.3370;Tb927.11.11520		Tb427tmp.01.3370;Tb927.11.11520	8;7	8;7	8;7	>Tb427tmp.01.3370 | organism=Trypanosoma_brucei_Lister_strain_427 | product=glycosomal membrane protein, putative (PEX11) | location=Tb427_11_01_v4:3029976-3030632(+) | length=218 | sequence_SO=chromosome | SO=protein_coding;>Tb927.11.11520 | organism=Tryp	2	8	8	8	23.997	13	21	15	56	16	44	1.029e-28	91987000	128870000	77396000	249150000	66752000	231590000	6	10	5	14	7	23	2208	7.37923	7.58778	7.34332	8.02264	7.37612	7.88616	7.10343	7.19629	7.44679	7.84968	7.45835	8.16782	0.692778	2.25663	1.69431	0.894408	2.4317	1.89505
Tb927.11.10320;Tb427tmp.01.2090		Tb927.11.10320;Tb427tmp.01.2090	3;3	3;3	3;3	>Tb927.11.10320 | organism=Trypanosoma_brucei_TREU927 | product=hypothetical protein, conserved | location=Tb927_11_v5.1:2752068-2753499(+) | length=399 | sequence_SO=chromosome | SO=protein_coding;>Tb427tmp.01.2090 | organism=Trypanosoma_brucei_Lister_str	2	3	3	3	43.352	1	1	1	2	1	3	1.4332e-08	0	0	0	0	0	2069500	0	1	1	2	0	2	2152	5.47209	6.06139	5.82013	6.16606	5.62658	6.08799	5.3286	5.55713	5.90701	6.00753	5.69417	6.37055	1.95761	1.14916	1.53278	2.15924	1.32424	1.73352
Tb427.03.5370;Tb927.3.5370	hypothetical, conserved	Tb427.03.5370;Tb927.3.5370	8;6	8;6	8;6	>Tb427.03.5370 | organism=Trypanosoma_brucei_Lister_strain_427 | product=hypothetical protein, conserved | location=Tb427_03_v4:1505287-1506228(+) | length=313 | sequence_SO=chromosome | SO=protein_coding;>Tb927.3.5370 | organism=Trypanosoma_brucei_TREU927	2	8	8	8	34.239	25	20		3	11	19	9.08e-48	8884400	70644000	0	3813900	2436400	19607000	4	6	0	2	1	7	594	7.10967	7.46895	5.64581	6.06662	6.54676	7.15947	6.81885	7.06985		5.94979	6.64938	7.46111	1.19349	1.39792	2.03536	1.39512	1.57299	2.2361
Tb927.9.9870;Tb427tmp.211.1400		Tb927.9.9870;Tb427tmp.211.1400	6;6	6;6	6;6	>Tb927.9.9870 | organism=Trypanosoma_brucei_TREU927 | product=MCAK-like kinesin, putative | location=Tb927_09_v5.1:1565252-1566700(-) | length=482 | sequence_SO=chromosome | SO=protein_coding;>Tb427tmp.211.1400 | organism=Trypanosoma_brucei_Lister_strain_4	2	6	6	6	53.501	1	1	4	5	4	5	1.2578e-21	0	0	4012000	5630100	0	0	0	1	1	3	1	3	2844	5.9105	6.71159	6.56349	6.98735	6.73296	6.90019	5.67689	6.23907	6.66688	6.78153	6.81353	7.20371	2.66116	1.40802	0.555557	2.86279	1.5831	0.756302
Tb927.10.2890;Tb427.10.2890;Tb11.v5.0650		Tb927.10.2890;Tb427.10.2890;Tb11.v5.0650	16;16;16	16;16;16	16;16;16	>Tb927.10.2890 | organism=Trypanosoma_brucei_TREU927 | product=enolase | location=Tb927_10_v5.1:746309-747598(+) | length=429 | sequence_SO=chromosome | SO=protein_coding;>Tb427.10.2890 | organism=Trypanosoma_brucei_Lister_strain_427 | product=enolase | lo	3	16	16	16	46.592	1	2	25	34	21	42	6.4078e-180	0	0	101580000	111980000	57437000	85072000	0	1	12	15	7	17	227	6.02041	6.53268	7.46479	7.9175	7.4566	7.88081	5.73062	6.08178	7.56813	7.74711	7.53092	8.16364	1.70172	1.50387	1.40918	1.90335	1.67894	1.60992
Tb927.7.6340;Tb427.07.6340		Tb927.7.6340;Tb427.07.6340	16;16	16;16	16;16	>Tb927.7.6340 | organism=Trypanosoma_brucei_TREU927 | product=hypothetical protein, conserved | location=Tb927_07_v5.1:1722055-1723383(-) | length=442 | sequence_SO=chromosome | SO=protein_coding;>Tb427.07.6340 | organism=Trypanosoma_brucei_Lister_strain_4	2	16	16	16	48.093	8	15	37	36	36	39	4.5109e-139	21129000	75501000	64846000	64952000	59967000	66495000	1	11	16	19	9	18	1251	7.1	7.87673	7.81971	8.1057	7.74425	8.06554	6.80879	7.48272	7.93648	7.93182	7.80521	8.35025	2.58024	0.950028	1.06729	2.78187	1.1251	1.26803
Tb11.v5.0624;Tb427.01.450		Tb11.v5.0624	7;2	3;1	1;0	>Tb11.v5.0624 | organism=Trypanosoma_brucei_TREU927 | product=retrotransposon hot spot protein (PHS), putative | location=Tb927_11_bin_v5.1:3001423-3003057(-) | length=544 | sequence_SO=random_sequence | SO=protein_coding	2	7	3	1	62.492	1	1	3	8	4	7	3.4418e-84	0	0	4781500	12003000	6308500	12137000	0	1	0	3	0	4	225	6.15318	6.68093	6.72381	7.2086	6.84833	7.2159	5.84739	6.21285	6.83525	7.01808	6.93963	7.51456	1.75314	1.61043	1.22104	1.95477	1.7855	1.42178
Tb427tmp.03.0390;Tb927.11.760		Tb427tmp.03.0390;Tb927.11.760	18;17	18;17	18;17	>Tb427tmp.03.0390 | organism=Trypanosoma_brucei_Lister_strain_427 | product=protein phosphatase 2C, putative | location=Tb427_11_01_v4:189115-190341(+) | length=408 | sequence_SO=chromosome | SO=protein_coding;>Tb927.11.760 | organism=Trypanosoma_brucei_TR	2	18	18	18	45.64	4	5	16	21	14	23	1.0739e-76	13193000	24755000	8841400	40507000	11072000	28956000	2	4	2	13	2	14	2630	6.84434	7.08267	6.7471	7.51999	6.86329	7.23063	6.5469	6.63795	6.85438	7.34321	6.95448	7.52835	0.791725	2.56748	1.22028	0.993355	2.74256	1.42102
Tb927.11.3740;Tb427tmp.02.1220		Tb927.11.3740;Tb427tmp.02.1220	7;7	6;6	6;6	>Tb927.11.3740 | organism=Trypanosoma_brucei_TREU927 | product=proteasome regulatory ATPase subunit 2 (RPT2) | location=Tb927_11_v5.1:1103069-1104382(+) | length=437 | sequence_SO=chromosome | SO=protein_coding;>Tb427tmp.02.1220 | organism=Trypanosoma_bruc	2	7	6	6	48.928	1	2	5	4	3	11	3.3184e-26	0	0	6779400	18153000	4527800	12884000	0	1	0	3	0	4	2461	6.12917	6.24591	6.82131	7.28769	6.42034	7.21316	5.82781	5.76257	6.92265	7.10319	6.5206	7.51224	0.387826	1.54926	2.63372	0.589456	1.72434	2.83447
Tb427tmp.211.2460;Tb927.9.11150		Tb427tmp.211.2460;Tb927.9.11150	24;18	24;18	24;18	>Tb427tmp.211.2460 | organism=Trypanosoma_brucei_Lister_strain_427 | product=hypothetical protein, conserved | location=Tb427_09_v4:1716073-1718718(-) | length=881 | sequence_SO=chromosome | SO=protein_coding;>Tb927.9.11150 | organism=Trypanosoma_brucei_TR	2	24	24	24	100.03	6	14	12	16	30	22	5.9118e-110	8305200	41031000	12535000	33274000	34757000	48054000	1	11	5	12	12	20	2874	6.95992	7.88403	7.32876	7.60662	7.66464	7.82886	6.65841	7.49276	7.43404	7.43276	7.7264	8.11029	3.06982	0.923021	0.545505	3.27145	1.09809	0.74625
Tb427tmp.01.2730;Tb11.01.2730		Tb427tmp.01.2730;Tb11.01.2730	10;9	10;9	10;9	>Tb427tmp.01.2730 | organism=Trypanosoma_brucei_Lister_strain_427 | product=hypothetical protein, conserved | location=Tb427_11_01_v4:2868408-2876879(+) | length=2823 | sequence_SO=chromosome | SO=protein_coding;>Tb11.01.2730 | organism=Trypanosoma_brucei_	2	10	10	10	312.02			3	7	14	17	2.077e-52	0	0	3200500	18419000	3783000	20983000	0	0	0	3	0	9	2182			6.13843	6.85965	6.75859	6.94954			6.20927	6.66239	6.84719	7.25741		2.39586	0.634309		2.57094	0.835053
Tb927.11.9530;Tb427tmp.01.1290		Tb927.11.9530;Tb427tmp.01.1290	12;12	12;12	12;12	>Tb927.11.9530 | organism=Trypanosoma_brucei_TREU927 | product=14-3-3-I protein | location=Tb927_11_v5.1:2600057-2600885(-) | length=262 | sequence_SO=chromosome | SO=protein_coding;>Tb427tmp.01.1290 | organism=Trypanosoma_brucei_Lister_strain_427 | produc	2	12	12	12	30.31	5	7	14	31	12	36	1.507e-77	22311000	61950000	53267000	169110000	61018000	98818000	1	6	7	11	9	15	2111	6.69993	7.26627	7.2301	7.68131	7.18468	7.52631	6.40293	6.8463	7.33078	7.50942	7.26212	7.81329	1.88135	1.49886	1.13486	2.08298	1.67394	1.33561
Tb927.7.1300;Tb427.07.1300		Tb927.7.1300;Tb427.07.1300	4;4	4;4	4;4	>Tb927.7.1300 | organism=Trypanosoma_brucei_TREU927 | product=protein disulfide isomerase, putative | location=Tb927_07_v5.1:334736-335869(+) | length=377 | sequence_SO=chromosome | SO=protein_coding;>Tb427.07.1300 | organism=Trypanosoma_brucei_Lister_stra	2	4	4	4	41.939			9	8	1	3	1.5608e-14	0	0	4498500	9573800	0	6348200	0	0	1	4	0	2	1072			6.53255	6.73304	5.67246	6.38062			6.63818	6.55369	5.74224	6.67649		0.66602	2.35247		0.841093	2.55322
Tb927.3.1030;Tb427.03.1030		Tb927.3.1030;Tb427.03.1030	6;6	6;6	6;6	>Tb927.3.1030 | organism=Trypanosoma_brucei_TREU927 | product=RNA-binding protein (RPB28) | location=Tb927_03_v5.1:253218-254291(+) | length=357 | sequence_SO=chromosome | SO=protein_coding;>Tb427.03.1030 | organism=Trypanosoma_brucei_Lister_strain_427 | p	2	6	6	6	39.272	1	4	5	5	5	8	6.4079e-36	0	0	0	8778300	4607100	14696000	0	2	2	2	1	4	430	6.00699	6.69687	6.58172	6.84799	6.45039	6.8518	5.72381	6.22274	6.69096	6.65384	6.55167	7.155	2.29172	0.884545	1.33345	2.49335	1.05962	1.5342
Tb427.10.9780;Tb927.10.9780;Tb927.10.10380;Tb427.10.10380		Tb427.10.9780;Tb927.10.9780	19;16;1;1	19;16;1;1	19;16;1;1	>Tb427.10.9780 | organism=Trypanosoma_brucei_Lister_strain_427 | product=ATP-dependent DEAD/H RNA helicase, putative | location=Tb427_10_v5:2423549-2426188(+) | length=879 | sequence_SO=chromosome | SO=protein_coding;>Tb927.10.9780 | organism=Trypanosoma_b	4	19	19	19	97.676	12	18	18	15	27	28	5.8671e-178	26113000	50946000	34896000	72378000	47271000	75539000	4	7	7	9	12	15	2052	7.35476	8.03619	7.37573	7.77938	7.72924	7.99744	7.07273	7.65007	7.47612	7.61774	7.79119	8.27896	2.26366	1.34092	0.890918	2.46529	1.51599	1.09166
Tb927.11.1660;Tb427tmp.55.0014		Tb927.11.1660;Tb427tmp.55.0014	10;10	10;10	10;10	>Tb927.11.1660 | organism=Trypanosoma_brucei_TREU927 | product=vesicular transport protein (CDC48 homologue), putative | location=Tb927_11_v5.1:509071-511059(-) | length=662 | sequence_SO=chromosome | SO=protein_coding;>Tb427tmp.55.0014 | organism=Trypanos	2	10	10	10	73.318	4	11	8	14	5	9	1.9752e-60	4187100	13527000	7040300	15178000	7818300	10886000	0	5	1	7	1	5	3005	6.43552	7.09998	6.94979	7.34198	6.69144	6.98654	6.09947	6.66551	7.05473	7.1567	6.76886	7.29321	2.20728	1.30284	0.980304	2.40891	1.47791	1.18105
Tb927.10.11340;Tb11.v5.0604		Tb927.10.11340;Tb11.v5.0604	43;26	43;26	5;2	>Tb927.10.11340 | organism=Trypanosoma_brucei_TREU927 | product=hypothetical protein, conserved | location=Tb927_10_v5.1:2765916-2770076(+) | length=1386 | sequence_SO=chromosome | SO=protein_coding;>Tb11.v5.0604 | organism=Trypanosoma_brucei_TREU927 | pro	2	43	43	5	155.73	24	46	29	31	52	78	4.7639e-297	28444000	143350000	58286000	95594000	69473000	260580000	1	26	13	16	12	40	3035	7.5404	8.09081	7.59573	7.82729	7.77788	8.34567	7.27974	7.70868	7.69087	7.66254	7.83899	8.61868	1.8284	0.76924	1.88617	2.03003	0.944313	2.08691
Tb927.10.5840;Tb427.10.5840		Tb927.10.5840;Tb427.10.5840	9;9	6;6	6;6	>Tb927.10.5840 | organism=Trypanosoma_brucei_TREU927 | product=translation elongation factor 1-beta, putative | location=Tb927_10_v5.1:1448918-1449523(-) | length=201 | sequence_SO=chromosome | SO=protein_coding;>Tb427.10.5840 | organism=Trypanosoma_brucei	2	9	6	6	21.959	2	3	8	8	14	24	3.6356e-58	24296000	90515000	44537000	105040000	61036000	99901000	2	3	4	4	11	15	1905	6.63373	7.26216	7.08795	7.39932	7.37365	7.78124	6.31532	6.84518	7.20556	7.20798	7.45553	8.05994	2.08758	1.03435	1.35399	2.28921	1.20942	1.55473
Tb427.08.900;Tb927.8.900		Tb427.08.900;Tb927.8.900	11;10	11;10	11;10	>Tb427.08.900 | organism=Trypanosoma_brucei_Lister_strain_427 | product=splicing factor TSR1 (TSR1) | location=Tb427_08_v4:270321-271307(-) | length=328 | sequence_SO=chromosome | SO=protein_coding;>Tb927.8.900 | organism=Trypanosoma_brucei_TREU927 | produ	2	11	11	11	37.417	6	10	14	30	21	27	6.37e-56	52061000	83600000	26119000	162100000	82830000	107720000	4	7	5	12	11	8	1531	7.39254	7.58185	7.08032	7.96839	7.68504	7.95185	7.11304	7.19	7.19794	7.80231	7.75069	8.23142	0.628861	2.9501	0.88633	0.830491	3.12517	1.08707
Tb927.11.2130;Tb427tmp.18.0013		Tb927.11.2130;Tb427tmp.18.0013	11;11	11;11	11;11	>Tb927.11.2130 | organism=Trypanosoma_brucei_TREU927 | product=proteasome regulatory non-ATP-ase subunit 3 (RPN3) | location=Tb927_11_v5.1:605650-606813(+) | length=334 | sequence_SO=chromosome | SO=protein_coding;>Tb427tmp.18.0013 | organism=Trypanosoma_b	2	11	11	11	38.167	1	1	9	14	4	15	3.7395e-42	0	0	21157000	64118000	17445000	31448000	1	1	2	10	0	8	2791	6.36234	6.48859	6.90094	7.46415	6.40288	7.05534	6.03354	6.03314	7.00484	7.27802	6.50052	7.3626	0.419388	1.87094	2.16744	0.621018	2.04601	2.36819
Tb427tmp.01.7095;Tb927.11.15450		Tb427tmp.01.7095;Tb927.11.15450	9;9	9;9	9;9	>Tb427tmp.01.7095 | organism=Trypanosoma_brucei_Lister_strain_427 | product=hypothetical protein | location=Tb427_11_01_v4:4043476-4050358(-) | length=2292 | sequence_SO=chromosome | SO=protein_coding;>Tb927.11.15450 | organism=Trypanosoma_brucei_TREU927 |	2	9	9	9	269.03	5	6	8	8	15	18	3.5821e-42	17698000	51967000	16574000	62750000	11886000	30571000	3	5	4	8	6	12	2351	6.71908	7.2772	7.04922	7.49157	6.81408	7.15179	6.4323	6.85511	7.1631	7.31557	6.9023	7.45335	1.85402	1.46946	1.12185	2.05565	1.64454	1.32259
Tb927.3.2490;Tb427.03.2490		Tb927.3.2490;Tb427.03.2490	13;13	13;13	13;13	>Tb927.3.2490 | organism=Trypanosoma_brucei_TREU927 | product=hypothetical protein, conserved | location=Tb927_03_v5.1:626648-629539(+) | length=963 | sequence_SO=chromosome | SO=protein_coding;>Tb427.03.2490 | organism=Trypanosoma_brucei_Lister_strain_427	2	13	13	13	110.07	6	8	6	6	8	13	2.5193e-63	7954700	25569000	14302000	13698000	9110300	24943000	2	6	3	3	0	8	487	6.90048	7.84701	7.04546	7.04932	6.99642	7.38228	6.59556	7.45261	7.156	6.84187	7.08099	7.67409	3.14433	0.012845	1.28177	3.34596	0.187918	1.48252
Tb927.2.5240;Tb427.02.5240		Tb927.2.5240;Tb427.02.5240	8;8	8;8	8;8	>Tb927.2.5240 | organism=Trypanosoma_brucei_TREU927 | product=PRP19-like protein, putative (TbPRP19) | location=Tb927_02_v5.1:921221-922750(+) | length=509 | sequence_SO=chromosome | SO=protein_coding;>Tb427.02.5240 | organism=Trypanosoma_brucei_Lister_str	2	8	8	8	54.268	2	4	6	8	14	17	2.3203e-114	13234000	19246000	8115500	16849000	12161000	18361000	0	3	0	4	3	10	407	6.84694	7.34694	6.77823	7.31953	7.34677	7.63789	6.55139	6.946	6.8782	7.13348	7.42901	7.92747	1.66096	1.79815	0.96707	1.86259	1.97322	1.16781
Tb927.11.1250;Tb427tmp.47.0024		Tb927.11.1250;Tb427tmp.47.0024	5;5	5;5	5;5	>Tb927.11.1250 | organism=Trypanosoma_brucei_TREU927 | product=kinteoplast poly(A) polymerase complex 1 subunit,mitochondrial edited mRNA stability factor 1 subunit | location=Tb927_11_v5.1:363919-366543(+) | length=874 | sequence_SO=chromosome | SO=protei	2	5	5	5	98.264	2	2	7	12	2	2	1.6569e-52	2241700	10704000	9110300	8745700	0	0	0	2	3	4	0	1	2988	6.02322	6.91353	7.03116	7.28295	6.15501	6.3432	5.73282	6.45761	7.14164	7.09889	6.27994	6.64537	2.95753	0.836411	0.625158	3.15916	1.01148	0.825902
Tb927.11.9220;Tb427tmp.01.0960		Tb927.11.9220;Tb427tmp.01.0960	6;6	6;6	6;6	>Tb927.11.9220 | organism=Trypanosoma_brucei_TREU927 | product=proteasome regulatory non-ATP-ase subunit 2 (RPN2) | location=Tb927_11_v5.1:2527349-2530282(+) | length=977 | sequence_SO=chromosome | SO=protein_coding;>Tb427tmp.01.0960 | organism=Trypanosoma	2	6	6	6	106.51	4	4	9	13	6	6	2.0325e-130	5647900	7088500	8490100	18739000	5301700	9327100	1	3	3	7	3	4	2099	6.56577	6.98415	6.95295	7.3849	6.68993	7.16536	6.23274	6.52957	7.05622	7.1956	6.76667	7.46764	1.38984	1.43491	1.57937	1.59147	1.60998	1.78012
Tb927.11.5840;Tb427tmp.02.3595		Tb927.11.5840;Tb427tmp.02.3595	3;3	3;3	3;3	>Tb927.11.5840 | organism=Trypanosoma_brucei_TREU927 | product=Protein translation factor SUI1 homolog, putative | location=Tb927_11_v5.1:1654928-1655257(+) | length=109 | sequence_SO=chromosome | SO=protein_coding;>Tb427tmp.02.3595 | organism=Trypanosoma_	2	3	3	3	12.738	3	5	2	3	2	3	1.5213e-30	13294000	47203000	0	0	0	0	1	2	2	2	2	3	2539	6.72818	7.03664	6.37144	7.08237	6.36995	6.67537	6.43861	6.58667	6.47023	6.86844	6.47518	6.97645	1.02469	2.36166	1.01456	1.22632	2.53674	1.2153
Tb927.10.12290;Tb427.10.12290		Tb927.10.12290;Tb427.10.12290	5;5	5;5	5;5	>Tb927.10.12290 | organism=Trypanosoma_brucei_TREU927 | product=UDP-Gal or UDP-GlcNAc-dependent glycosyltransferase, putative | location=Tb927_10_v5.1:2984647-2985762(-) | length=371 | sequence_SO=chromosome | SO=protein_coding;>Tb427.10.12290 | organism=T	2	5	5	5	43.514			8	8	5	7	6.784e-19	0	0	6941800	11485000	7822100	22574000	0	0	1	4	1	4	1602			6.61428	6.96536	6.53915	7.07091			6.71884	6.76341	6.63534	7.37952		1.16624	1.76648		1.34131	1.96722
Tb427tmp.22.0012;Tb927.11.2300	eukaryotic peptide chain release factor subunit 1, putative (ERF1)	Tb427tmp.22.0012;Tb927.11.2300	16;15	16;15	16;15	>Tb427tmp.22.0012 | organism=Trypanosoma_brucei_Lister_strain_427 | product=eukaryotic peptide chain release factor subunit 1, putative (ERF1) | location=Tb427_11_01_v4:636501-637859(+) | length=452 | sequence_SO=chromosome | SO=protein_coding;>Tb927.11.23	2	16	16	16	50.942	7	8	8	19	8	17	2.0551e-87	7261800	32196000	12685000	52573000	17112000	57624000	2	5	2	7	2	12	2956	6.90382	7.16971	7.22482	7.74728	7.28369	7.80951	6.5989	6.73415	7.32634	7.58375	7.36704	8.08902	0.883275	1.73559	1.74672	1.0849	1.91066	1.94746
Tb427.05.2820;Tb927.5.2820	protein kinase, putative	Tb427.05.2820;Tb927.5.2820	11;10	11;10	11;10	>Tb427.05.2820 | organism=Trypanosoma_brucei_Lister_strain_427 | product=protein kinase, putative | location=Tb427_05_v4:891855-894947(-) | length=1030 | sequence_SO=chromosome | SO=protein_coding;>Tb927.5.2820 | organism=Trypanosoma_brucei_TREU927 | produ	2	11	11	11	111.32	5	5	5	3	6	6	2.1391e-97	4138500	13729000	0	0	4786200	15118000	0	5	1	2	2	6	835	6.81713	7.52492	6.51368	6.70678	6.61707	7.02283	6.52583	7.12548	6.62237	6.52831	6.71222	7.32728	2.35123	0.641465	1.34792	2.55286	0.816538	1.54867
Tb927.9.6870;Tb427tmp.160.5020		Tb927.9.6870;Tb427tmp.160.5020	3;3	3;3	3;3	>Tb927.9.6870 | organism=Trypanosoma_brucei_TREU927 | product=RNA-binding protein, putative (RBSR1) | location=Tb927_09_v5.1:1125929-1126375(+) | length=148 | sequence_SO=chromosome | SO=protein_coding;>Tb427tmp.160.5020 | organism=Trypanosoma_brucei_Liste	2	3	3	3	17.565	3	2	8	6	4	4	8.2139e-16	9278800	33800000	15233000	30900000	18272000	48446000	2	2	1	4	4	5	2767	6.60063	6.99888	6.75	7.23329	6.62143	7.04401	6.27596	6.55196	6.85627	7.04072	6.71664	7.3505	1.32295	1.60545	1.40378	1.52457	1.78052	1.60452
Tb927.5.960;Tb427.05.960;Tb927.3.3280;Tb427.03.3280		Tb927.5.960;Tb427.05.960	5;5;1;1	5;5;1;1	5;5;1;1	>Tb927.5.960 | organism=Trypanosoma_brucei_TREU927 | product=hypothetical protein, conserved | location=Tb927_05_v5.1:379155-381201(+) | length=335 | sequence_SO=chromosome | SO=protein_coding;>Tb427.05.960 | organism=Trypanosoma_brucei_Lister_strain_427 |	4	5	5	5	37.159	2	2	5	10	4	9	1.036e-21	8815500	14774000	4481700	10417000	12321000	12147000	1	2	0	4	2	6	903	6.62326	6.7215	6.30051	6.9798	6.43197	6.95465	6.30649	6.25638	6.39271	6.7776	6.53509	7.26143	0.326342	2.25657	1.73632	0.527972	2.43164	1.93706
Tb927.11.13280;Tb427tmp.01.4860		Tb927.11.13280;Tb427tmp.01.4860	8;8	8;8	8;8	>Tb927.11.13280 | organism=Trypanosoma_brucei_TREU927 | product=mitochondrial RNA binding protein 2 (GBP25) | location=Tb927_11_v5.1:3562194-3562868(-) | length=224 | sequence_SO=chromosome | SO=protein_coding;>Tb427tmp.01.4860 | organism=Trypanosoma_bruce	2	8	8	8	25.106	2	1	9	18	15	21	5.3103e-55	0	0	19382000	35122000	12572000	40557000	1	1	4	5	4	14	2263	6.09526	6.41078	6.57707	6.99749	6.86438	7.40873	5.80722	5.92967	6.68588	6.79628	6.95558	7.70169	1.04814	1.39662	1.80828	1.24977	1.57169	2.00903
Tb427.07.2120;Tb927.7.2120		Tb427.07.2120;Tb927.7.2120	15;14	15;14	15;14	>Tb427.07.2120 | organism=Trypanosoma_brucei_Lister_strain_427 | product=hypothetical protein, conserved | location=Tb427_07_v4:540130-541377(-) | length=415 | sequence_SO=chromosome | SO=protein_coding;>Tb927.7.2120 | organism=Trypanosoma_brucei_TREU927 |	2	15	15	15	46.017	3	7	17	20	21	27	1.3058e-131	5080800	40984000	38317000	81216000	51880000	122660000	1	6	10	13	10	17	1092	6.37117	7.18882	7.985	7.87134	7.54178	8.10476	6.04481	6.75002	8.08454	7.70139	7.62263	8.3867	2.71616	-0.377561	1.87019	2.91779	-0.202488	2.07094
Tb427.10.7570;Tb927.10.7570;Tb11.v5.0774		Tb427.10.7570;Tb927.10.7570	12;11;5	12;11;5	12;11;5	>Tb427.10.7570 | organism=Trypanosoma_brucei_Lister_strain_427 | product=dihydrolipoamide acetyltransferase E2 subunit, putative | location=Tb427_10_v5:1903854-1905209(-) | length=451 | sequence_SO=chromosome | SO=protein_coding;>Tb927.10.7570 | organism=T	3	12	12	12	48.137	4	6	13	26	13	32	4.7748e-92	26215000	42095000	20939000	77177000	21377000	63904000	3	5	4	14	3	14	1971	7.15956	7.21469	7.37134	8.01879	7.32991	7.89287	6.87788	6.78059	7.47306	7.84569	7.41318	8.17499	0.183142	2.15078	1.87011	0.384772	2.32585	2.07085
Tb927.3.1970;Tb427.03.1970		Tb927.3.1970;Tb427.03.1970	8;8	8;8	8;8	>Tb927.3.1970 | organism=Trypanosoma_brucei_TREU927 | product=hypothetical protein, conserved | location=Tb927_03_v5.1:516066-517034(-) | length=322 | sequence_SO=chromosome | SO=protein_coding;>Tb427.03.1970 | organism=Trypanosoma_brucei_Lister_strain_427	2	8	8	8	36.498	2	2	8	12			6.7611e-36	0	0	21450000	7436600	0	0	0	1	6	0	0	0	468	5.39875	6.13678	6.81823	6.92231			5.28686	5.64464	6.91871	6.72095			2.45168	0.345736		2.65331	0.520809
Tb427tmp.52.0006		Tb427tmp.52.0006	29	29	3	>Tb427tmp.52.0006 | organism=Trypanosoma_brucei_Lister_strain_427 | product=hypothetical protein, conserved (pseudogene) | location=Tb427_11_01_v4:3390144-3393899(-) | length=1251 | sequence_SO=chromosome | SO=protein_coding	1	29	29	3	133.7	18	47	35	43	48	72	7.4884e-158	80941000	187080000	34598000	114880000	51333000	191800000	9	21	7	21	9	36	2994	7.6669	8.10856	7.58385	7.91259	7.67899	8.1638	7.41444	7.72726	7.68046	7.74468	7.74338	8.44376	1.46716	1.09203	1.6105	1.66879	1.26711	1.81125
Tb427tmp.02.2450;Tb927.11.4840		Tb427tmp.02.2450;Tb927.11.4840	12;10	12;10	12;10	>Tb427tmp.02.2450 | organism=Trypanosoma_brucei_Lister_strain_427 | product=hypothetical protein, conserved | location=Tb427_11_01_v4:1365924-1367084(+) | length=386 | sequence_SO=chromosome | SO=protein_coding;>Tb927.11.4840 | organism=Trypanosoma_brucei_	2	12	12	12	44.043	7	15	24	20	28	37	1.2357e-33	21556000	64657000	32334000	42153000	21505000	54671000	1	7	9	6	8	16	2497	6.8663	7.43711	7.17369	7.50223	7.31168	7.66708	6.56717	7.03937	7.28307	7.32527	7.39386	7.9533	1.89619	1.0914	1.18062	2.09782	1.26648	1.38136
Tb927.10.1450		Tb927.10.1450	35	4	4	>Tb927.10.1450 | organism=Trypanosoma_brucei_TREU927 | product=hypothetical protein, conserved | location=Tb927_10_v5.1:376955-385573(-) | length=2872 | sequence_SO=chromosome | SO=protein_coding	1	35	4	4	329.64	4	4	7	4	6	9	0	2891300	15364000	8920500	14943000	4398600	17024000	0	4	2	4	1	6	3057	6.15878	6.92501	6.88518	6.96385	6.3872	6.78648	5.85184	6.46663	6.98953	6.76254	6.48493	7.09026	2.54537	0.261321	1.3264	2.747	0.436394	1.52715
Tb927.3.1790;Tb427.03.1790		Tb927.3.1790;Tb427.03.1790	15;14	15;14	15;14	>Tb927.3.1790 | organism=Trypanosoma_brucei_TREU927 | product=pyruvate dehydrogenase E1 beta subunit, putative | location=Tb927_03_v5.1:462941-463996(-) | length=348 | sequence_SO=chromosome | SO=protein_coding;>Tb427.03.1790 | organism=Trypanosoma_brucei_	2	15	15	15	37.566	11	12	30	52	28	48	1.2905e-149	93639000	165720000	88298000	372760000	88826000	182460000	8	9	14	23	10	20	3262	7.72162	7.89814	7.60406	8.15713	7.53753	8.04935	7.45814	7.51136	7.70006	7.98331	7.61954	8.3357	0.586391	1.83727	1.70022	0.78802	2.01235	1.90097
Tb927.1.3070;Tb427.01.3070		Tb927.1.3070;Tb427.01.3070	8;8	8;8	8;8	>Tb927.1.3070 | organism=Trypanosoma_brucei_TREU927 | product=hypothetical protein, conserved | location=Tb927_01_v5.1:675213-676454(+) | length=413 | sequence_SO=chromosome | SO=protein_coding;>Tb427.01.3070 | organism=Trypanosoma_brucei_Lister_strain_427	2	8	8	8	44.99	4	6	12	9	22	36	5.8154e-110	4380100	13683000	5553000	13338000	13269000	38123000	0	4	2	4	6	13	295	6.33143	6.77626	6.75274	7.15274	7.23348	7.62565	5.994	6.32226	6.85951	6.95266	7.32118	7.91336	1.4777	1.32877	1.30276	1.67933	1.50385	1.50351
Tb427.01.3910;Tb927.1.3910		Tb427.01.3910;Tb927.1.3910	11;8	11;8	11;8	>Tb427.01.3910 | organism=Trypanosoma_brucei_Lister_strain_427 | product=hypothetical protein, conserved | location=Tb427_01_v4:834002-836725(+) | length=907 | sequence_SO=chromosome | SO=protein_coding;>Tb927.1.3910 | organism=Trypanosoma_brucei_TREU927 |	2	11	11	11	99.763	3	5	12	14	6	6	9.5433e-113	5627100	30518000	6409500	43078000	0	0	1	3	1	11	1	4	307	6.95562	7.14829	7.12488	7.7635	6.47468	6.88019	6.6539	6.71223	7.24376	7.60135	6.57281	7.1829	0.64005	2.12144	1.34708	0.84168	2.29651	1.54782
Tb927.7.650;Tb427.07.650		Tb927.7.650;Tb427.07.650	9;9	9;9	9;9	>Tb927.7.650 | organism=Trypanosoma_brucei_TREU927 | product=hypothetical protein, conserved | location=Tb927_07_v5.1:133410-136364(-) | length=984 | sequence_SO=chromosome | SO=protein_coding;>Tb427.07.650 | organism=Trypanosoma_brucei_Lister_strain_427 |	2	9	9	9	105.93	5	5	3	2	9	11	1.518e-72	0	0	0	0	6813100	22341000	0	3	2	0	1	6	1255	6.64556	7.25287	6.50745	6.50144	6.72007	7.35055	6.33911	6.83294	6.61586	6.33298	6.79591	7.64042	2.01742	-0.019985	2.09441	2.21905	0.155088	2.29516
Tb427.03.3540;Tb927.3.3540		Tb427.03.3540;Tb927.3.3540	12;11	12;11	12;11	>Tb427.03.3540 | organism=Trypanosoma_brucei_Lister_strain_427 | product=Nucleoporin (TbNup53b) | location=Tb427_03_v4:995981-997516(+) | length=511 | sequence_SO=chromosome | SO=protein_coding;>Tb927.3.3540 | organism=Trypanosoma_brucei_TREU927 | product=	2	12	12	12	52.841	3	4	8	9	22	32	1.3746e-189	9013100	19189000	33180000	40948000	79989000	74849000	2	4	5	8	13	20	527	6.79048	7.37169	7.422	7.69833	7.90242	8.27245	6.49934	6.96491	7.53224	7.5307	7.97467	8.54555	1.93072	0.917979	1.2292	2.13235	1.09305	1.42994
Tb927.10.2560;Tb427.10.2560		Tb927.10.2560;Tb427.10.2560	13;12	13;12	13;12	>Tb927.10.2560 | organism=Trypanosoma_brucei_TREU927 | product=mitochondrial malate dehydrogenase (mMDH) | location=Tb927_10_v5.1:663281-664237(+) | length=318 | sequence_SO=chromosome | SO=protein_coding;>Tb427.10.2560 | organism=Trypanosoma_brucei_Lister	2	13	13	13	33.188	10	7	9	23	14	27	1.0856e-76	30697000	47773000	40380000	128090000	40828000	93859000	3	3	6	6	4	24	3079	7.25011	7.41838	7.12907	7.66065	7.13963	7.66352	6.9624	7.01322	7.24873	7.48625	7.21091	7.94981	0.558978	1.76588	1.74034	0.760607	1.94096	1.94108
Tb427tmp.01.4940;Tb927.11.13360		Tb427tmp.01.4940;Tb927.11.13360	17;16	17;16	17;16	>Tb427tmp.01.4940 | organism=Trypanosoma_brucei_Lister_strain_427 | product=AAA ATPase, putative | location=Tb427_11_01_v4:3521099-3524944(-) | length=1281 | sequence_SO=chromosome | SO=protein_coding;>Tb927.11.13360 | organism=Trypanosoma_brucei_TREU927 |	2	17	17	17	141.17	4	6	13	14	9	14	1.2749e-126	4005700	23862000	11238000	25609000	13146000	38603000	0	2	5	12	4	10	2267	6.33559	6.87545	7.26514	7.66363	7.11966	7.39605	6.00312	6.42537	7.36914	7.4934	7.19075	7.68683	1.79337	1.32376	0.91816	1.995	1.49883	1.1189
Tb927.3.2440;Tb427.03.2440		Tb927.3.2440;Tb427.03.2440	4;4	4;4	4;4	>Tb927.3.2440 | organism=Trypanosoma_brucei_TREU927 | product=serine/threonine-protein kinase, putative,protein kinase, putative | location=Tb927_03_v5.1:614482-615702(+) | length=406 | sequence_SO=chromosome | SO=protein_coding;>Tb427.03.2440 | organism=T	2	4	4	4	45.811	1	1	5	6	4	3	4.9252e-28	0	0	9855500	4073700	1542900	7927300	0	1	2	1	1	2	485	5.61242	6.26033	6.50557	6.75834	6.22378	6.53458	5.45897	5.77831	6.6156	6.57283	6.33774	6.83299	2.1523	0.839686	1.03245	2.35393	1.01476	1.23319
Tb927.8.4500;Tb427.08.4500;Tb11.v5.0763		Tb927.8.4500;Tb427.08.4500;Tb11.v5.0763	7;7;5	7;7;5	7;7;5	>Tb927.8.4500 | organism=Trypanosoma_brucei_TREU927 | product=eukaryotic translation initation factor 4 gamma, putative | location=Tb927_08_v5.1:1329879-1332128(-) | length=749 | sequence_SO=chromosome | SO=protein_coding;>Tb427.08.4500 | organism=Trypanos	3	7	7	7	84.574	2	1	6	9	7	7	2.7065e-50	2835300	0	2832500	10260000	4418600	13659000	1	1	1	5	1	4	1408	6.22883	6.63699	6.72047	7.2455	6.81275	7.086	5.90655	6.18287	6.83261	7.05281	6.90037	7.39382	1.3559	1.7441	0.907709	1.55753	1.91917	1.10845
Tb927.9.12300;Tb427tmp.211.3310		Tb927.9.12300;Tb427tmp.211.3310	8;8	8;8	8;8	>Tb927.9.12300 | organism=Trypanosoma_brucei_TREU927 | product=replication factor C, subunit 3, putative | location=Tb927_09_v5.1:1912102-1913175(+) | length=357 | sequence_SO=chromosome | SO=protein_coding;>Tb427tmp.211.3310 | organism=Trypanosoma_brucei_	2	8	8	8	39.624	6	4	9	7	10	7	4.0467e-64	8629500	25780000	6626700	22605000	7393100	18816000	2	3	2	4	3	5	2900	6.84557	7.18807	6.56003	7.08674	6.74753	7.08203	6.54782	6.74876	6.66097	6.87115	6.8327	7.38956	1.13774	1.74969	1.11117	1.33937	1.92476	1.31192
Tb427.08.4450;Tb927.8.4450		Tb427.08.4450;Tb927.8.4450	15;14	15;14	15;14	>Tb427.08.4450 | organism=Trypanosoma_brucei_Lister_strain_427 | product=RNA-binding protein, putative (RBP11) | location=Tb427_08_v4:1319826-1321112(-) | length=428 | sequence_SO=chromosome | SO=protein_coding;>Tb927.8.4450 | organism=Trypanosoma_brucei_T	2	15	15	15	47.068	33	29	31	33	83	67	1.0212e-103	70511000	138710000	84538000	154030000	70528000	168740000	7	17	9	13	21	30	1405	7.76714	8.15991	7.75521	8.18531	8.04299	8.42273	7.51052	7.79013	7.86904	8.01569	8.11568	8.69499	1.30473	1.42877	1.26149	1.50636	1.60384	1.46223
Tb927.10.3030;Tb927.10.2980;Tb427.10.3030;Tb427.10.2980		Tb927.10.3030;Tb927.10.2980;Tb427.10.3030;Tb427.10.2980	10;10;10;10	10;10;10;10	10;10;10;10	>Tb927.10.3030 | organism=Trypanosoma_brucei_TREU927 | product=proteasome regulatory non-ATPase subunit 11,19S proteasome regulatory subunit, Metallo-peptidase, Clan MP, Family M67 (RPN11) | location=Tb927_10_v5.1:794511-795428(+) | length=305 | sequence_S	4	10	10	10	33.847	5	3	13	12	16	19	3.83e-55	8705200	28318000	21990000	69793000	26997000	46085000	0	3	5	6	5	12	1805	6.64378	7.09454	6.92373	7.3489	7.04446	7.36694	6.33802	6.66046	7.02559	7.16527	7.12444	7.65747	1.49738	1.41239	1.07125	1.69901	1.58747	1.27199
Tb927.8.4150;Tb427.08.4150		Tb927.8.4150;Tb427.08.4150	2;2	2;2	2;2	>Tb927.8.4150 | organism=Trypanosoma_brucei_TREU927 | product=hypothetical protein, conserved | location=Tb927_08_v5.1:1221849-1222792(-) | length=300 | sequence_SO=chromosome | SO=protein_coding;>Tb427.08.4150 | organism=Trypanosoma_brucei_Lister_strain_4	2	2	2	2	33.246			4	12	5	7	1.1059e-87	0	0	9371800	29452000	16700000	13030000	0	0	3	3	2	1	1393			6.52872	7.02461	6.53156	6.83149			6.63442	6.81911	6.63025	7.13526		1.64731	0.996357		1.82238	1.1971
Tb427tmp.02.0810		Tb427tmp.02.0810	34	34	4	>Tb427tmp.02.0810 | organism=Trypanosoma_brucei_Lister_strain_427 | product=hypothetical protein, conserved | location=Tb427_11_01_v4:942414-945212(+) | length=932 | sequence_SO=chromosome | SO=protein_coding	1	34	34	4	107.14	57	62	38	39	38	65	1.0598e-275	187980000	215550000	69337000	170690000	61427000	150150000	20	40	12	21	7	43	2439	8.33659	8.61065	7.88961	8.19648	7.76932	8.37015	8.09251	8.28812	7.99823	8.02706	7.82976	8.64168	0.910404	1.01941	1.99591	1.11203	1.19449	2.19665
Tb927.9.11220;Tb427tmp.211.2530		Tb927.9.11220;Tb427tmp.211.2530	9;9	9;9	9;9	>Tb927.9.11220 | organism=Trypanosoma_brucei_TREU927 | product=hypothetical protein, conserved | location=Tb927_09_v5.1:1774954-1776024(+) | length=356 | sequence_SO=chromosome | SO=protein_coding;>Tb427tmp.211.2530 | organism=Trypanosoma_brucei_Lister_str	2	9	9	9	41.551			5	11	9	18	3.325e-80	0	0	9635600	23433000	15226000	16976000	0	0	1	5	4	7	2875			6.53774	7.01363	6.8965	7.21068			6.64467	6.81259	6.98827	7.50926		1.58087	1.04371		1.75595	1.24445
Tb427.08.7950;Tb927.8.7950		Tb427.08.7950;Tb927.8.7950	34;31	34;31	34;31	>Tb427.08.7950 | organism=Trypanosoma_brucei_Lister_strain_427 | product=hypothetical protein, conserved | location=Tb427_08_v4:2338727-2343970(+) | length=1747 | sequence_SO=chromosome | SO=protein_coding;>Tb927.8.7950 | organism=Trypanosoma_brucei_TREU92	2	34	34	34	190.54	15	41	49	48	33	40	1.1079e-216	15908000	119070000	49649000	102000000	55671000	76451000	1	18	17	20	12	22	1520	7.10095	7.8403	7.66665	7.94359	7.63511	7.79974	6.80882	7.4459	7.77715	7.77819	7.69885	8.07969	2.45607	0.919955	0.546858	2.6577	1.09503	0.747603
Tb427.05.1700;Tb927.5.1700		Tb427.05.1700;Tb927.5.1700	8;6	7;5	7;5	>Tb427.05.1700 | organism=Trypanosoma_brucei_Lister_strain_427 | product=replication Factor A 28 kDa subunit, putative | location=Tb427_05_v4:538221-538988(+) | length=255 | sequence_SO=chromosome | SO=protein_coding;>Tb927.5.1700 | organism=Trypanosoma_br	2	8	7	7	27.496	4	4	4	6	5	12	9.082e-48	17032000	35686000	11636000	45256000	22798000	33006000	3	4	3	4	4	7	798	6.615	7.01882	6.63531	7.05557	6.75577	7.11141	6.29605	6.57148	6.74933	6.84491	6.84079	7.41852	1.34145	1.39606	1.18139	1.54308	1.57114	1.38213
Tb927.6.5090;Tb427.06.5090		Tb927.6.5090;Tb427.06.5090	7;7	7;7	7;7	>Tb927.6.5090 | organism=Trypanosoma_brucei_TREU927 | product=hypothetical protein, conserved | location=Tb927_06_v5.1:1390185-1392644(+) | length=819 | sequence_SO=chromosome | SO=protein_coding;>Tb427.06.5090 | organism=Trypanosoma_brucei_Lister_strain_4	2	7	7	7	92.912	5	14	16	12	12	19	3.1951e-66	10604000	31785000	18745000	27153000	16185000	27369000	1	5	6	4	3	7	1045	6.99657	7.68124	7.48753	7.48081	7.17393	7.67176	6.69021	7.28675	7.58779	7.30077	7.24751	7.95757	2.27442	-0.0223298	1.65374	2.47605	0.152743	1.85449
Tb927.9.2130;Tb427tmp.160.0920		Tb927.9.2130;Tb427tmp.160.0920	7;7	7;7	7;7	>Tb927.9.2130 | organism=Trypanosoma_brucei_TREU927 | product=hypothetical protein, conserved | location=Tb927_09_v5.1:482103-486380(-) | length=1425 | sequence_SO=chromosome | SO=protein_coding;>Tb427tmp.160.0920 | organism=Trypanosoma_brucei_Lister_strai	2	7	7	7	153.65	8	17	1	2	1	2	4.1808e-49	8372800	25507000	0	0	0	10332000	1	6	0	1	0	2	2677	7.24359	7.43392	5.88323	6.22163	5.5748	6.21993	6.9586	7.03631	5.95563	6.05219	5.63368	6.51825	0.632274	1.12414	2.14309	0.833904	1.29921	2.34383
Tb927.3.690;Tb427.03.690		Tb927.3.690;Tb427.03.690	6;5	6;5	6;5	>Tb927.3.690 | organism=Trypanosoma_brucei_TREU927 | product=protein kinase, putative | location=Tb927_03_v5.1:168665-170416(-) | length=583 | sequence_SO=chromosome | SO=protein_coding;>Tb427.03.690 | organism=Trypanosoma_brucei_Lister_strain_427 | produc	2	6	6	6	63.827	3	2	2	1	5	5	2.8951e-30	0	0	0	0	8419000	22897000	0	2	1	1	1	4	3273	6.18141	6.64826	6.00411	6.19173	6.88102	7.3998	5.86581	6.18769	6.09128	6.02313	6.96879	7.69059	1.55082	0.623231	1.72332	1.75245	0.798304	1.92407
Tb927.1.1000;Tb427.01.1000		Tb927.1.1000;Tb427.01.1000	4;4	4;4	4;4	>Tb927.1.1000 | organism=Trypanosoma_brucei_TREU927 | product=developmentally regulated phosphoprotein | location=Tb927_01_v5.1:289892-291155(+) | length=420 | sequence_SO=chromosome | SO=protein_coding;>Tb427.01.1000 | organism=Trypanosoma_brucei_Lister_s	2	4	4	4	47.206			3	4	2	2	2.3224e-15	0	0	4087200	7112900	0	0	0	0	0	3	0	2	261			6.20778	6.72197	6.06872	6.33904			6.28468	6.53936	6.18182	6.64236		1.70812	0.897969		1.88319	1.09871
Tb427.10.1450	hypothetical, conserved	Tb427.10.1450	36	36	5	>Tb427.10.1450 | organism=Trypanosoma_brucei_Lister_strain_427 | product=hypothetical protein, conserved | location=Tb427_10_v5:377968-386586(-) | length=2872 | sequence_SO=chromosome | SO=protein_coding	1	36	36	5	325.78	35	37	50	54	54	71	0	188830000	948020000	246830000	783500000	214090000	702460000	15	29	31	41	28	70	1685	7.88043	8.48375	8.32255	8.65319	8.16174	8.39957	7.60956	8.1442	8.42838	8.50908	8.23024	8.66887	2.00419	1.09836	0.79008	2.20582	1.27344	0.990825
Tb927.10.7290;Tb427.10.7290		Tb927.10.7290;Tb427.10.7290	37;36	37;36	37;36	>Tb927.10.7290 | organism=Trypanosoma_brucei_TREU927 | product=hypothetical protein, conserved | location=Tb927_10_v5.1:1837342-1840809(-) | length=1155 | sequence_SO=chromosome | SO=protein_coding;>Tb427.10.7290 | organism=Trypanosoma_brucei_Lister_strain	2	37	37	37	129.88	35	42	52	54	64	86	3.0846e-295	115440000	247480000	182030000	212140000	213850000	312490000	20	21	30	34	29	42	3104	7.9845	8.61905	8.25636	8.44595	8.27731	8.62091	7.73044	8.29642	8.36307	8.27887	8.33772	8.8789	2.10793	0.629784	1.14141	2.30956	0.804857	1.34216
Tb427tmp.01.2250;Tb927.11.10480		Tb427tmp.01.2250;Tb927.11.10480	20;17	20;17	20;17	>Tb427tmp.01.2250 | organism=Trypanosoma_brucei_Lister_strain_427 | product=hypothetical protein, conserved | location=Tb427_11_01_v4:2736438-2739365(+) | length=975 | sequence_SO=chromosome | SO=protein_coding;>Tb927.11.10480 | organism=Trypanosoma_brucei	2	20	20	20	106.9	7	11	7	9	13	17	7.6897e-133	18675000	31667000	9465800	22022000	20694000	39971000	3	10	2	6	6	12	2160	7.12899	7.74396	7.04389	7.33907	7.4322	7.67546	6.83733	7.34807	7.15512	7.15308	7.50684	7.96107	2.04288	0.980547	0.80808	2.24451	1.15562	1.00883
Tb927.10.6070;Tb427.10.6070		Tb927.10.6070;Tb427.10.6070	7;7	6;6	6;6	>Tb927.10.6070 | organism=Trypanosoma_brucei_TREU927 | product=universal minicircle sequence binding protein (UMSBP), putative,predicted zinc finger protein | location=Tb927_10_v5.1:1532238-1532660(-) | length=140 | sequence_SO=chromosome | SO=protein_codi	2	7	6	6	14.566	28	16	21	25	27	44	4.7533e-83	115320000	194330000	195300000	323930000	129980000	712790000	7	7	9	11	15	41	1917	7.62409	7.69699	7.82972	8.22496	7.6956	8.38062	7.37983	7.30707	7.94689	8.06651	7.75604	8.65108	0.242177	1.31295	2.27558	0.443807	1.48802	2.47632
Tb927.4.4490;Tb427.04.4490		Tb927.4.4490;Tb427.04.4490	7;7	7;7	7;7	>Tb927.4.4490 | organism=Trypanosoma_brucei_TREU927 | product=multidrug resistance protein E,p-glycoprotein (MRPE) | location=Tb927_04_v5.1:1207210-1212969(-) | length=1759 | sequence_SO=chromosome | SO=protein_coding;>Tb427.04.4490 | organism=Trypanosoma_	2	7	7	7	193.8	4	9	14	15	2	4	9.0419e-21	8919500	6226300	4205000	16623000	0	0	4	1	1	5	0	1	728	6.67408	6.74898	6.57917	7.24963	6.0596	6.45571	6.3664	6.28244	6.68795	7.05641	6.17362	6.7521	0.248804	2.2272	1.31585	0.450434	2.40227	1.51659
Tb927.10.6260;Tb427.10.6260;Tb11.v5.0279		Tb927.10.6260;Tb427.10.6260;Tb11.v5.0279	15;15;8	15;15;8	15;15;8	>Tb927.10.6260 | organism=Trypanosoma_brucei_TREU927 | product=ATP-dependent DEAD/H RNA helicase, putative | location=Tb927_10_v5.1:1587598-1589412(-) | length=604 | sequence_SO=chromosome | SO=protein_coding;>Tb427.10.6260 | organism=Trypanosoma_brucei_Li	3	15	15	15	68.678	7	10	4	6	9	14	2.1784e-74	0	0	5330400	17261000	6528300	16268000	3	5	1	4	2	9	1922	7.06461	7.51436	6.85689	7.1906	6.91963	7.27699	6.76553	7.11351	6.95662	6.9973	7.01549	7.57248	1.49404	1.10854	1.18712	1.69567	1.28362	1.38786
Tb927.9.6880;Tb427tmp.160.5030		Tb927.9.6880;Tb427tmp.160.5030	9;9	9;9	9;9	>Tb927.9.6880 | organism=Trypanosoma_brucei_TREU927 | product=cAMP-specific phosphodiesterase, putative | location=Tb927_09_v5.1:1126719-1128674(+) | length=651 | sequence_SO=chromosome | SO=protein_coding;>Tb427tmp.160.5030 | organism=Trypanosoma_brucei_L	2	9	9	9	72.857	3	5	5	8	9	12	2.474e-118	6079900	19403000	10276000	22609000	13240000	21944000	0	5	2	6	7	9	2768	6.43255	6.98829	6.98977	7.39518	7.24903	7.42671	6.09816	6.53422	7.09982	7.20512	7.33357	7.71755	1.84613	1.34677	0.590253	2.04776	1.52185	0.790997
Tb427.08.3560;Tb927.8.3560		Tb427.08.3560;Tb927.8.3560	6;5	6;5	6;5	>Tb427.08.3560 | organism=Trypanosoma_brucei_Lister_strain_427 | product=DNA repair and recombination helicase (PIF5) | location=Tb427_08_v4:1069173-1071959(-) | length=928 | sequence_SO=chromosome | SO=protein_coding;>Tb927.8.3560 | organism=Trypanosoma_b	2	6	6	6	102.07	7	6	4	7	6	9	3.0617e-39	8679700	27490000	7088500	15818000	11374000	12807000	4	4	1	2	2	5	1380	7.05089	7.72088	6.84388	7.08339	7.10875	7.33696	6.75438	7.32681	6.94361	6.86867	7.18184	7.62875	2.22566	0.795624	0.758093	2.42729	0.970697	0.958838
Tb927.10.1580;Tb427.10.1580		Tb927.10.1580;Tb427.10.1580	4;4	4;4	4;4	>Tb927.10.1580 | organism=Trypanosoma_brucei_TREU927 | product=hypothetical protein, conserved | location=Tb927_10_v5.1:434005-434349(-) | length=114 | sequence_SO=chromosome | SO=protein_coding;>Tb427.10.1580 | organism=Trypanosoma_brucei_Lister_strain_42	2	4	4	4	12.232	2	2	4	5	5	4	2.5564e-18	0	0	15583000	44836000	16923000	33573000	1	2	0	4	1	4	1744	6.43462	6.65788	6.06168	6.84091	6.57992	6.71248	6.09934	6.19496	6.13376	6.64612	6.67518	7.01313	0.741663	2.58854	0.44036	0.943293	2.76362	0.641105
Tb11.v5.0811;Tb927.10.10340;Tb427.10.10340		Tb11.v5.0811;Tb927.10.10340;Tb427.10.10340	5;5;5	5;5;5	5;5;5	>Tb11.v5.0811 | organism=Trypanosoma_brucei_TREU927 | product=structural maintenance of chromosome 2, putative | location=Tb927_11_bin_v5.1:4224318-4226768(-) | length=816 | sequence_SO=random_sequence | SO=protein_coding;>Tb927.10.10340 | organism=Trypano	3	5	5	5	92.678	1	1	3	2	3	3	1.6965e-11	0	0	0	0	2089900	3309900	0	1	2	2	0	3	245	5.57693	6.28487	6.42513	6.63675	6.2429	6.45667	5.4468	5.79777	6.53015	6.46636	6.35599	6.75291	2.35172	0.702964	0.710118	2.55335	0.878037	0.910863
Tb427.05.930		Tb427.05.930	41	41	2	>Tb427.05.930 | organism=Trypanosoma_brucei_Lister_strain_427 | product=NADH-dependent fumarate reductase (FRDg) | location=Tb427_05_v4:309692-313120(+) | length=1142 | sequence_SO=chromosome | SO=protein_coding	1	41	41	2	123.6	33	42	58	74	52	82	2.477e-271	122460000	195460000	143840000	318690000	131900000	207700000	17	21	20	29	23	37	900	7.93141	8.43283	8.22968	8.55612	8.12564	8.43003	7.67919	8.10558	8.33461	8.4019	8.1997	8.69757	1.66569	1.08444	1.01118	1.86732	1.25951	1.21192
Tb427.07.700;Tb927.7.700		Tb427.07.700;Tb927.7.700	7;6	7;6	7;6	>Tb427.07.700 | organism=Trypanosoma_brucei_Lister_strain_427 | product=hypothetical protein, conserved | location=Tb427_07_v4:153419-155419(-) | length=666 | sequence_SO=chromosome | SO=protein_coding;>Tb927.7.700 | organism=Trypanosoma_brucei_TREU927 | p	2	7	7	7	74.278	4	5	3	3	13	9	3.7433e-55	0	0	0	11107000	6411200	6823700	0	2	1	2	2	5	1276	6.65804	7.06226	6.18027	6.76221	7.00214	7.14773	6.34768	6.6105	6.25448	6.57633	7.08497	7.44963	1.34281	1.93317	0.483647	1.54443	2.10825	0.684392
Tb927.11.3070;Tb427tmp.02.0570		Tb927.11.3070;Tb427tmp.02.0570	5;5	5;5	5;5	>Tb927.11.3070 | organism=Trypanosoma_brucei_TREU927 | product=hypothetical protein, conserved | location=Tb927_11_v5.1:879958-881688(-) | length=576 | sequence_SO=chromosome | SO=protein_coding;>Tb427tmp.02.0570 | organism=Trypanosoma_brucei_Lister_strain	2	5	5	5	64.324	2	1	2	4	3	5	2.0502e-24	0	0	0	0	9207900	8116700	0	1	1	1	1	4	2431	5.5987	6.38054	6.66252	6.74315	6.85762	7.11987	5.45791	5.91318	6.78071	6.56049	6.94956	7.42775	2.5972	0.267834	0.871187	2.79883	0.442907	1.07193
Tb927.5.2660;Tb427.05.2660		Tb927.5.2660;Tb427.05.2660	4;4	4;4	4;4	>Tb927.5.2660 | organism=Trypanosoma_brucei_TREU927 | product=hypothetical protein, conserved | location=Tb927_05_v5.1:905756-908338(+) | length=860 | sequence_SO=chromosome | SO=protein_coding;>Tb427.05.2660 | organism=Trypanosoma_brucei_Lister_strain_427	2	4	4	4	97.84		1	7	9	3	4	5.1978e-23	0	0	4750600	11029000	0	0	0	1	1	3	1	2	826	5.95862	6.40831	6.67916	7.13042	6.62338	6.84262		5.92957	6.79732	6.91968	6.71779	7.14585	1.49384	1.49905	0.728308	1.69547	1.67413	0.929052
Tb427.06.1920;Tb927.6.1920		Tb427.06.1920;Tb927.6.1920	12;10	12;10	12;10	>Tb427.06.1920 | organism=Trypanosoma_brucei_Lister_strain_427 | product=hypothetical protein, conserved | location=Tb427_06_v4:635504-636676(-) | length=390 | sequence_SO=chromosome | SO=protein_coding;>Tb927.6.1920 | organism=Trypanosoma_brucei_TREU927 |	2	12	12	12	42.35	2	5	14	17	58	46	2.2485e-82	0	0	17081000	40163000	36037000	26101000	1	2	5	7	17	12	936	5.93856	6.70755	6.94348	7.30519	7.55894	7.54679	5.69508	6.2303	7.04692	7.12067	7.63914	7.83568	2.55453	1.20158	-0.0403828	2.75616	1.37665	0.160362
Tb927.8.760;Tb427.08.760;Tb927.8.740;Tb427.08.740		Tb927.8.760;Tb427.08.760;Tb927.8.740;Tb427.08.740	4;4;3;3	4;4;3;3	4;4;3;3	>Tb927.8.760 | organism=Trypanosoma_brucei_TREU927 | product=nucleolar RNA-binding protein (Nopp44/46) | location=Tb927_08_v5.1:208462-210659(-) | length=328 | sequence_SO=chromosome | SO=protein_coding;>Tb427.08.760 | organism=Trypanosoma_brucei_Lister_st	4	4	4	4	35.042	3	10	12	19	12	17	1.579e-22	80410000	103480000	49668000	216770000	52787000	69069000	2	9	5	11	8	8	1514	7.48052	7.89018	7.42937	8.03754	7.59482	7.68864	7.22118	7.49698	7.53701	7.85838	7.66997	7.97321	1.36088	2.02028	0.311659	1.56251	2.19536	0.512404
Tb927.6.1090;Tb427.06.1090		Tb927.6.1090;Tb427.06.1090	14;14	14;14	12;12	>Tb927.6.1090 | organism=Trypanosoma_brucei_TREU927 | product=proteasome regulatory ATPase subunit 3 (RPT3) | location=Tb927_06_v5.1:430187-431398(-) | length=403 | sequence_SO=chromosome | SO=protein_coding;>Tb427.06.1090 | organism=Trypanosoma_brucei_Lis	2	14	14	12	44.859	3	6	7	13	11	21	3.7913e-89	16220000	30486000	42965000	52668000	31178000	69110000	2	3	3	7	6	12	907	6.97312	7.26451	7.16336	7.56285	7.2723	7.68929	6.67052	6.84608	7.27616	7.3832	7.35987	7.9735	0.967988	1.32708	1.38521	1.16962	1.50215	1.58596
Tb927.9.11940;Tb427tmp.211.3050		Tb927.9.11940;Tb427tmp.211.3050	3;3	3;3	3;3	>Tb927.9.11940 | organism=Trypanosoma_brucei_TREU927 | product=hypothetical protein, conserved | location=Tb927_09_v5.1:1866967-1867350(+) | length=127 | sequence_SO=chromosome | SO=protein_coding;>Tb427tmp.211.3050 | organism=Trypanosoma_brucei_Lister_str	2	3	3	3	14.045	2	2	1	4	4	6	1.5166e-09	4982500	18926000	0	0	4906700	9908700	1	2	1	1	1	3	2893	6.24636	6.803	5.81357	6.11342	6.2848	6.52797	5.92332	6.35131	5.89953	5.99361	6.39888	6.82303	1.84913	0.996076	0.807794	2.05076	1.17115	1.00854
Tb427.10.6010;Tb927.10.6010;Tb11.v5.0195		Tb427.10.6010;Tb927.10.6010;Tb11.v5.0195	28;27;25	28;27;25	28;27;25	>Tb427.10.6010 | organism=Trypanosoma_brucei_Lister_strain_427 | product=hypothetical protein, conserved | location=Tb427_10_v5:1512841-1516335(-) | length=1164 | sequence_SO=chromosome | SO=protein_coding;>Tb927.10.6010 | organism=Trypanosoma_brucei_TREU9	3	28	28	28	127.97	18	24	16	18	36	36	4.6234e-172	34851000	80779000	25175000	28073000	46400000	78997000	6	18	8	5	8	22	1915	7.4544	8.20355	7.36905	7.48618	7.6996	7.92909	7.19246	7.82326	7.47145	7.3063	7.75931	8.21269	2.48862	0.389123	0.762371	2.69025	0.564196	0.963116
Tb927.11.15560;Tb427tmp.01.7200		Tb927.11.15560;Tb427tmp.01.7200	7;7	7;7	7;7	>Tb927.11.15560 | organism=Trypanosoma_brucei_TREU927 | product=Nucleoporin (TbNup53a) | location=Tb927_11_v5.1:4130561-4132204(-) | length=539 | sequence_SO=chromosome | SO=protein_coding;>Tb427tmp.01.7200 | organism=Trypanosoma_brucei_Lister_strain_427 |	2	7	7	7	52.786	1	2	5	6	10	13	7.6618e-28	0	9969900	9641500	10249000	15193000	14320000	0	2	4	3	6	6	2355	6.20182	6.92048	6.9627	7.08109	7.36137	7.61954	5.87118	6.46244	7.07037	6.86745	7.44187	7.90661	2.38733	0.393271	0.857624	2.58896	0.568344	1.05837
Tb927.11.3370;Tb427tmp.02.0865		Tb927.11.3370;Tb427tmp.02.0865	3;3	3;3	3;3	>Tb927.11.3370 | organism=Trypanosoma_brucei_TREU927 | product=hypothetical protein | location=Tb927_11_v5.1:989572-990135(+) | length=187 | sequence_SO=chromosome | SO=protein_coding;>Tb427tmp.02.0865 | organism=Trypanosoma_brucei_Lister_strain_427 | prod	2	3	3	3	21.725			3	2	2	3	1.1702e-20	0	0	0	0	2658700	4346900	0	0	0	2	0	2	2442			5.88591	6.10973	5.84324	6.34906			5.96104	5.99146	5.90762	6.65226		0.743484	1.6803		0.918557	1.88105
Tb927.7.990;Tb427.07.990		Tb927.7.990;Tb427.07.990	5;5	5;5	5;5	>Tb927.7.990 | organism=Trypanosoma_brucei_TREU927 | product=chaperone protein DNAj, putative | location=Tb927_07_v5.1:256228-259513(+) | length=778 | sequence_SO=chromosome | SO=protein_coding;>Tb427.07.990 | organism=Trypanosoma_brucei_Lister_strain_427	2	5	5	5	86.6	2	4	5	5	1	1	3.3168e-37	4305200	6817700	4636300	5836400	0	0	0	3	1	2	0	1	1303	6.36424	7.12026	6.85457	6.93656	6.12656	6.37688	6.03415	6.68368	6.95409	6.73641	6.24898	6.67466	2.51143	0.272367	0.831555	2.71306	0.44744	1.0323
Tb927.10.290;Tb427.10.290		Tb927.10.290;Tb427.10.290	3;3	3;3	3;3	>Tb927.10.290 | organism=Trypanosoma_brucei_TREU927 | product=proteasome alpha 2 subunit, putative | location=Tb927_10_v5.1:84898-85593(+) | length=231 | sequence_SO=chromosome | SO=protein_coding;>Tb427.10.290 | organism=Trypanosoma_brucei_Lister_strain_4	2	3	3	3	25.354			4	5	2	3	5.3473e-21	0	0	2256200	5876400	2604600	4994000	0	0	1	2	0	2	1801			5.90788	6.22831	5.9215	6.32733			5.99273	6.05774	6.00604	6.62844		1.06445	1.34813		1.23952	1.54887
Tb427tmp.01.1700		Tb427tmp.01.1700	7	7	1	>Tb427tmp.01.1700 | organism=Trypanosoma_brucei_Lister_strain_427 | product=hypothetical protein, conserved | location=Tb427_11_01_v4:2627000-2627560(+) | length=186 | sequence_SO=chromosome | SO=protein_coding	1	7	7	1	20.52	2	2	4	3	11	13	8.9231e-55	5144300	15111000	17397000	31235000	13718000	20045000	0	2	3	2	4	8	2133	6.09323	6.66104	6.68121	6.89815	6.76417	7.06119	5.80642	6.19882	6.80002	6.70178	6.85359	7.36979	1.88621	0.720676	0.986691	2.08784	0.895749	1.18744
Tb927.11.2510;Tb427tmp.02.0110		Tb927.11.2510;Tb427tmp.02.0110	16;15	16;15	16;15	>Tb927.11.2510 | organism=Trypanosoma_brucei_TREU927 | product=hypothetical protein, conserved | location=Tb927_11_v5.1:738172-742050(-) | length=1292 | sequence_SO=chromosome | SO=protein_coding;>Tb427tmp.02.0110 | organism=Trypanosoma_brucei_Lister_strai	2	16	16	16	145.69	9	15	17	21	13	18	4.5554e-139	9930200	19564000	13089000	20869000	14257000	25052000	1	9	7	10	2	9	3163	6.88055	7.55598	7.2598	7.37689	7.10702	7.39547	6.5797	7.1614	7.36284	7.19011	7.17788	7.68676	2.24376	0.388935	0.958187	2.44539	0.564008	1.15893
Tb927.5.3810;Tb427.05.3810		Tb927.5.3810;Tb427.05.3810	23;19	23;19	23;19	>Tb927.5.3810 | organism=Trypanosoma_brucei_TREU927 | product=orotidine-5-phosphate decarboxylase/orotate phosphoribosyltransferase, putative,OMPDCase-OPRTase, putative | location=Tb927_05_v5.1:1246263-1247652(+) | length=458 | sequence_SO=chromosome | SO=	2	23	23	23	49.955	22	24	33	53	29	39	3.4618e-186	49993000	114030000	204720000	250380000	112500000	141520000	10	13	22	23	16	22	3320	7.51537	7.99427	7.87624	8.25873	7.74348	7.96286	7.25435	7.60822	7.9888	8.1052	7.80508	8.24319	1.59088	1.27058	0.728786	1.79251	1.44566	0.929531
Tb927.3.750;Tb427.03.750		Tb927.3.750;Tb427.03.750	3;3	3;3	3;3	>Tb927.3.750 | organism=Trypanosoma_brucei_TREU927 | product=hypothetical protein, conserved | location=Tb927_03_v5.1:181871-182875(-) | length=334 | sequence_SO=chromosome | SO=protein_coding;>Tb427.03.750 | organism=Trypanosoma_brucei_Lister_strain_427 |	2	3	3	3	37.79			2	3	2	3	1.0079e-32	0	0	0	8410200	7180200	12222000	0	0	0	2	2	3	608			5.84585	6.29881	6.23649	6.50361			5.93403	6.13152	6.3485	6.79725		1.5047	0.887368		1.67977	1.08811
Tb927.6.3890;Tb427.06.3890		Tb927.6.3890;Tb427.06.3890	13;13	12;12	12;12	>Tb927.6.3890 | organism=Trypanosoma_brucei_TREU927 | product=replication factor C, subunit 2, putative | location=Tb927_06_v5.1:1149976-1151019(-) | length=347 | sequence_SO=chromosome | SO=protein_coding;>Tb427.06.3890 | organism=Trypanosoma_brucei_Liste	2	13	12	12	38.809	8	7	6	8	18	26	3.5814e-66	18957000	38082000	17788000	24314000	19743000	20655000	3	4	3	4	3	15	997	7.06924	7.35178	6.82241	7.07752	6.78291	7.31461	6.77425	6.95167	6.92381	6.86378	6.87376	7.60723	0.938594	0.847453	1.76627	1.14022	1.02253	1.96702
Tb427tmp.160.0910;Tb927.9.2120		Tb427tmp.160.0910;Tb927.9.2120	11;9	11;9	11;9	>Tb427tmp.160.0910 | organism=Trypanosoma_brucei_Lister_strain_427 | product=hypothetical protein, conserved | location=Tb427_09_v4:471317-472147(-) | length=276 | sequence_SO=chromosome | SO=protein_coding;>Tb927.9.2120 | organism=Trypanosoma_brucei_TREU9	2	11	11	11	30.576	11	11	17	12	26	26	3.6965e-108	27450000	93531000	17701000	39891000	33419000	58889000	3	8	6	8	8	14	2676	7.16673	7.67475	7.0333	7.20144	7.34229	7.73496	6.89193	7.27207	7.1438	7.0136	7.42514	8.01439	1.68759	0.558555	1.30443	1.88922	0.733628	1.50517
Tb927.10.240;Tb427.10.240		Tb927.10.240;Tb427.10.240	7;7	7;7	7;7	>Tb927.10.240 | organism=Trypanosoma_brucei_TREU927 | product=peroxin 14, putative (PEX14) | location=Tb927_10_v5.1:78627-79727(+) | length=366 | sequence_SO=chromosome | SO=protein_coding;>Tb427.10.240 | organism=Trypanosoma_brucei_Lister_strain_427 | pro	2	7	7	7	39.937			7	7	10	9	2.9694e-28	0	0	11171000	22914000	21944000	27907000	0	0	2	6	6	6	1784			6.69402	7.28657	7.02638	7.14891			6.80925	7.10285	7.10694	7.45053		1.96842	0.407046		2.14349	0.607791
Tb427.10.12920;Tb927.10.12920		Tb427.10.12920;Tb927.10.12920	12;10	12;10	12;10	>Tb427.10.12920 | organism=Trypanosoma_brucei_Lister_strain_427 | product=hypothetical protein, conserved | location=Tb427_10_v5:3139852-3142767(-) | length=971 | sequence_SO=chromosome | SO=protein_coding;>Tb927.10.12920 | organism=Trypanosoma_brucei_TREU	2	12	12	12	106.03	7	6	14	14	22	24	1.3852e-92	20775000	32823000	30245000	26761000	32313000	27264000	1	4	8	4	8	9	1624	6.99249	7.70224	7.33244	7.52447	7.58385	7.74923	6.68552	7.31052	7.43623	7.34686	7.65968	8.03003	2.35772	0.637896	0.549364	2.55935	0.812969	0.750109
Tb427.07.2070;Tb927.7.2070		Tb427.07.2070;Tb927.7.2070	15;14	15;14	15;14	>Tb427.07.2070 | organism=Trypanosoma_brucei_Lister_strain_427 | product=heat shock protein DNAJ, putative | location=Tb427_07_v4:520139-521125(-) | length=328 | sequence_SO=chromosome | SO=protein_coding;>Tb927.7.2070 | organism=Trypanosoma_brucei_TREU927	2	15	15	15	36.29	12	7	12	17	14	23	1.2075e-40	38490000	82055000	34350000	46919000	30500000	32920000	6	5	5	9	7	15	1089	7.38836	7.6246	7.01833	7.40707	6.99541	7.43552	7.10857	7.22755	7.13516	7.21418	7.08019	7.72526	0.784784	1.29135	1.46201	0.986414	1.46642	1.66276
Tb927.11.6870;Tb427tmp.02.4700		Tb927.11.6870;Tb427tmp.02.4700	13;13	13;13	13;13	>Tb927.11.6870 | organism=Trypanosoma_brucei_TREU927 | product=14-3-3 protein | location=Tb927_11_v5.1:1934227-1934985(-) | length=252 | sequence_SO=chromosome | SO=protein_coding;>Tb427tmp.02.4700 | organism=Trypanosoma_brucei_Lister_strain_427 | product=	2	13	13	13	29.196	7	7	12	21	6	20	6.3916e-64	16723000	51035000	38060000	141440000	37921000	92026000	2	3	6	9	4	10	2584	6.88278	7.18615	7.10792	7.56485	7.12087	7.40744	6.57985	6.74837	7.2236	7.38634	7.19265	7.69976	1.00777	1.5179	0.951975	1.2094	1.69297	1.15272
Tb927.4.2630;Tb427.04.2630		Tb927.4.2630;Tb427.04.2630	6;6	6;6	6;6	>Tb927.4.2630 | organism=Trypanosoma_brucei_TREU927 | product=ATP-dependent DEAD/H RNA helicase, putative | location=Tb927_04_v5.1:694735-697266(+) | length=843 | sequence_SO=chromosome | SO=protein_coding;>Tb427.04.2630 | organism=Trypanosoma_brucei_Liste	2	6	6	6	94.94	4	7	7	6	6	5	6.4024e-77	6940400	12536000	7209500	16244000	0	0	2	3	0	4	0	4	675	6.9134	7.32149	7.086	7.27293	6.63091	7.07891	6.60437	6.90952	7.20407	7.08604	6.71871	7.38655	1.35566	0.620998	1.48823	1.55729	0.796071	1.68898
Tb427.08.3060;Tb927.8.3060		Tb427.08.3060;Tb927.8.3060	33;25	33;25	33;25	>Tb427.08.3060 | organism=Trypanosoma_brucei_Lister_strain_427 | product=cytosolic leucyl aminopeptidase, putative | location=Tb427_08_v4:920165-922180(+) | length=671 | sequence_SO=chromosome | SO=protein_coding;>Tb927.8.3060 | organism=Trypanosoma_brucei	2	33	33	33	71.454	91	54	91	104	125	181	0	632500000	807000000	468370000	634450000	637780000	878020000	38	26	61	69	111	100	1370	8.65253	9.02733	8.49339	8.67097	8.59125	9.07343	8.4101	8.75028	8.60392	8.52238	8.64048	9.31756	1.24505	0.589912	1.60178	1.44668	0.764985	1.80252
Tb427.06.3280;Tb927.6.3280		Tb427.06.3280;Tb927.6.3280	6;5	6;5	6;5	>Tb427.06.3280 | organism=Trypanosoma_brucei_Lister_strain_427 | product=cyclosome subunit 1, putative | location=Tb427_06_v4:967178-972691(+) | length=1837 | sequence_SO=chromosome | SO=protein_coding;>Tb927.6.3280 | organism=Trypanosoma_brucei_TREU927 |	2	6	6	6	201.97			3	5	5	6	2.0649e-20	0	0	4214900	9205300	3363500	6156000	0	0	0	3	0	5	978			6.37024	6.79555	6.52337	6.7895			6.46836	6.59582	6.62485	7.09363		1.41283	0.88408		1.5879	1.08482
Tb427.07.7000;Tb927.7.7000;Tb11.v5.0739		Tb427.07.7000;Tb927.7.7000	24;22;11	24;22;11	24;22;11	>Tb427.07.7000 | organism=Trypanosoma_brucei_Lister_strain_427 | product=hypothetical protein, conserved | location=Tb427_07_v4:2001744-2006534(-) | length=1596 | sequence_SO=chromosome | SO=protein_coding;>Tb927.7.7000 | organism=Trypanosoma_brucei_TREU92	3	24	24	24	175.58	17	26	24	28	23	30	8.6894e-161	29604000	42137000	18074000	58718000	22558000	49332000	4	7	5	19	2	16	1277	7.40517	7.57506	7.18569	7.6997	7.26969	7.61334	7.12574	7.18033	7.29072	7.53111	7.35792	7.90016	0.564367	1.70752	1.14157	0.765997	1.88259	1.34231
Tb927.2.5280;Tb427.02.5280		Tb927.2.5280;Tb427.02.5280	13;13	13;13	13;13	>Tb927.2.5280 | organism=Trypanosoma_brucei_TREU927 | product=trans-sialidase, putative | location=Tb927_02_v5.1:938833-941299(+) | length=702 | sequence_SO=chromosome | SO=protein_coding;>Tb427.02.5280 | organism=Trypanosoma_brucei_Lister_strain_427 | pro	2	13	13	13	77.247	11	12	7	7	6	9	8.7237e-53	8039300	23923000	26794000	22663000	19040000	34696000	2	10	4	6	2	7	409	7.13314	7.72818	7.51665	7.48459	7.11387	7.57422	6.83996	7.33244	7.61861	7.30462	7.18597	7.86103	1.97666	-0.106479	1.52925	2.17829	0.0685941	1.73
Tb427tmp.02.0620		Tb427tmp.02.0620	15	15	1	>Tb427tmp.02.0620 | organism=Trypanosoma_brucei_Lister_strain_427 | product=nucleolar GTP-binding protein 1 (NOG1) | location=Tb427_11_01_v4:868259-870226(-) | length=655 | sequence_SO=chromosome | SO=protein_coding	1	15	15	1	74.555	17	19	18	24	17	23	1.6244e-78	15697000	35161000	26682000	40091000	28514000	36173000	5	8	7	10	4	12	2434	7.26203	7.75117	7.54335	7.76561	7.35576	7.66456	6.97206	7.35734	7.63997	7.60379	7.43697	7.95013	1.62487	0.738347	1.02579	1.8265	0.91342	1.22653
Tb927.3.4760;Tb427.03.4760;Tb927.3.4720;Tb427.03.4720		Tb927.3.4760;Tb427.03.4760;Tb927.3.4720;Tb427.03.4720	20;20;14;14	20;20;14;14	20;20;14;14	>Tb927.3.4760 | organism=Trypanosoma_brucei_TREU927 | product=dynamin, putative,vacuolar sortin protein 1, putative | location=Tb927_03_v5.1:1342547-1344529(-) | length=660 | sequence_SO=chromosome | SO=protein_coding;>Tb427.03.4760 | organism=Trypanosoma_	4	20	20	20	73.148	11	12	17	25	17	26	1.4526e-159	12566000	40943000	18086000	42535000	26983000	57955000	1	11	5	11	8	14	564	6.80042	7.30426	7.50399	7.71554	7.44853	7.75218	6.50985	6.88672	7.60654	7.55067	7.52476	8.03242	1.67373	0.702742	1.00872	1.87536	0.877815	1.20947
Tb427tmp.01.0950;Tb927.11.9210		Tb427tmp.01.0950;Tb927.11.9210	4;3	4;3	4;3	>Tb427tmp.01.0950 | organism=Trypanosoma_brucei_Lister_strain_427 | product=hypothetical protein, conserved | location=Tb427_11_01_v4:2472205-2473905(+) | length=566 | sequence_SO=chromosome | SO=protein_coding;>Tb927.11.9210 | organism=Trypanosoma_brucei_	2	4	4	4	62.431	2	2	3	3	2	2	3.9946e-24	0	0	2492300	5259100	0	0	0	1	2	2	1	2	2098	6.14978	6.72508	6.56174	6.74998	6.29929	6.54953	5.84686	6.2605	6.6636	6.56529	6.413	6.84935	1.91114	0.62533	0.831259	2.11277	0.800403	1.032
Tb927.6.1900;Tb427.06.1900		Tb927.6.1900;Tb427.06.1900	5;5	5;5	5;5	>Tb927.6.1900 | organism=Trypanosoma_brucei_TREU927 | product=U3/U14 snoRNA-associated small subunit rRNA processing protein, putative | location=Tb927_06_v5.1:628406-629833(-) | length=475 | sequence_SO=chromosome | SO=protein_coding;>Tb427.06.1900 | orga	2	5	5	5	52.9			4	9	5	7	1.6578e-18	0	0	4727400	4933500	5166400	5460400	0	0	0	3	2	3	934			6.54235	6.86389	6.64298	6.99733			6.64798	6.67018	6.72541	7.30136		1.06813	1.17715		1.2432	1.3779
Tb927.11.13710;Tb427tmp.01.5280		Tb927.11.13710;Tb427tmp.01.5280	4;2	4;2	4;2	>Tb927.11.13710 | organism=Trypanosoma_brucei_TREU927 | product=hypothetical protein, conserved | location=Tb927_11_v5.1:3650896-3651453(-) | length=185 | sequence_SO=chromosome | SO=protein_coding;>Tb427tmp.01.5280 | organism=Trypanosoma_brucei_Lister_str	2	4	4	4	20.895			2	4	10	11	5.5629e-35	0	0	0	0	5303900	10342000	0	0	1	1	0	4	3139			5.8308	6.22533	6.2675	6.54618			5.91727	6.05626	6.38383	6.84479		1.31059	0.925752		1.48566	1.1265
Tb927.1.1700;Tb427.01.1700		Tb927.1.1700;Tb427.01.1700	4;4	4;4	4;4	>Tb927.1.1700 | organism=Trypanosoma_brucei_TREU927 | product=hypothetical protein, conserved | location=Tb927_01_v5.1:428873-430357(+) | length=493 | sequence_SO=chromosome | SO=protein_coding;>Tb427.01.1700 | organism=Trypanosoma_brucei_Lister_strain_427	2	4	4	4	55.093	1	2	7	3	13	12	3.0633e-41	0	0	2497400	5920100	6905600	8834700	1	1	1	2	2	5	276	6.5572	7.14625	6.52064	6.66353	6.81174	7.08507	6.22737	6.71024	6.62726	6.48753	6.89813	7.39312	1.95678	0.474665	0.907994	2.15841	0.649738	1.10874
Tb927.1.4400;Tb427.01.4400		Tb927.1.4400;Tb427.01.4400	5;5	5;5	5;5	>Tb927.1.4400 | organism=Trypanosoma_brucei_TREU927 | product=hypothetical protein, conserved | location=Tb927_01_v5.1:908100-908966(+) | length=288 | sequence_SO=chromosome | SO=protein_coding;>Tb427.01.4400 | organism=Trypanosoma_brucei_Lister_strain_427	2	5	5	5	30.868		1	9	9	13	10	9.8641e-82	0	0	9692200	29495000	18538000	20395000	0	1	3	4	3	5	317	6.02545	6.4602	6.60101	7.12025	6.83409	6.88463		5.99829	6.70835	6.90087	6.92439	7.18907	1.44422	1.72486	0.167892	1.64585	1.89993	0.368636
Tb927.11.10780;Tb427tmp.01.2550		Tb927.11.10780;Tb427tmp.01.2550	7;7	7;7	7;7	>Tb927.11.10780 | organism=Trypanosoma_brucei_TREU927 | product=hypothetical protein, conserved | location=Tb927_11_v5.1:2885617-2886456(+) | length=279 | sequence_SO=chromosome | SO=protein_coding;>Tb427tmp.01.2550 | organism=Trypanosoma_brucei_Lister_str	2	7	7	7	30.902			5	6	4	11	2.1885e-36	0	0	13875000	21035000	10602000	19385000	0	0	4	3	2	9	2173			6.51189	6.69014	6.34456	6.83635			6.62103	6.50899	6.46082	7.1411		0.592148	1.63368		0.767221	1.83443
Tb927.8.3950		Tb927.8.3950	41	41	2	>Tb927.8.3950 | organism=Trypanosoma_brucei_TREU927 | product=hypothetical protein, conserved | location=Tb927_08_v5.1:1180246-1182990(-) | length=914 | sequence_SO=chromosome | SO=protein_coding	1	41	41	2	102.13	15	16	22	26	62	79	7.694e-283	45487000	66168000	74141000	131080000	202540000	203520000	5	13	13	17	37	42	3401	7.37533	8.04325	7.83272	8.12767	8.37073	8.40786	7.10168	7.65298	7.95155	7.95332	8.42266	8.67733	2.21879	0.979799	0.12336	2.42042	1.15487	0.324104
Tb927.11.7780;Tb427tmp.02.5660		Tb927.11.7780;Tb427tmp.02.5660	13;13	13;13	13;13	>Tb927.11.7780 | organism=Trypanosoma_brucei_TREU927 | product=hypothetical protein, conserved | location=Tb927_11_v5.1:2203569-2204851(-) | length=419 | sequence_SO=chromosome | SO=protein_coding;>Tb427tmp.02.5660 | organism=Trypanosoma_brucei_Lister_stra	2	13	13	13	46.237	6	6	18	37	18	26	2.0702e-105	44858000	78888000	56578000	128590000	27543000	64508000	4	4	9	13	7	16	2612	7.31479	7.51389	7.39783	7.93184	7.46216	7.72884	7.02197	7.11321	7.50035	7.76016	7.53657	8.00903	0.661384	1.77394	0.885889	0.863014	1.94902	1.08663
Tb927.2.340;Tb427.04.220;Tb427.04.240;Tb11.0050;N19B2.075		Tb927.2.340	28;3;2;1;1	11;0;1;0;1	2;0;0;0;0	>Tb927.2.340 | organism=Trypanosoma_brucei_TREU927 | product=retrotransposon hot spot protein 4 (RHS4), putative | location=Tb927_02_v5.1:46167-48743(-) | length=858 | sequence_SO=chromosome | SO=protein_coding	5	28	11	2	97.84	9	16	20	29	21	28	6.1442e-138	44787000	72523000	61122000	114710000	52869000	87872000	6	6	8	15	6	11	3241	7.71886	8.14217	7.93631	8.24784	7.75161	8.01407	7.45361	7.75769	8.03531	8.09517	7.81301	8.29557	1.40621	1.03488	0.871869	1.60784	1.20996	1.07261
Tb927.10.4740;Tb427.10.4740		Tb927.10.4740;Tb427.10.4740	2;2	2;2	2;2	>Tb927.10.4740 | organism=Trypanosoma_brucei_TREU927 | product=nucleolar RNA-binding protein, putative | location=Tb927_10_v5.1:1192523-1192714(-) | length=63 | sequence_SO=chromosome | SO=protein_coding;>Tb427.10.4740 | organism=Trypanosoma_brucei_Lister_	2	2	2	2	7.4056	2		2	2	2	3	2.1345e-05	0	0	11675000	23590000	17693000	12562000	1	0	1	2	2	3	1862	5.96739		6.0935	6.35633	6.21555	6.61863	5.71285		6.15186	6.1833	6.33534	6.91573		0.873092	1.33899		1.04816	1.53974
Tb427.04.5200;Tb927.4.5200		Tb427.04.5200;Tb927.4.5200	14;12	14;12	14;12	>Tb427.04.5200 | organism=Trypanosoma_brucei_Lister_strain_427 | product=nucleoporin (NUP54/57), putative (TbNup62) | location=Tb427_04_v4:1419039-1420964(-) | length=641 | sequence_SO=chromosome | SO=protein_coding;>Tb927.4.5200 | organism=Trypanosoma_bru	2	14	14	14	62.408	3	5	9	10	21	29	2.8763e-183	12275000	16216000	20820000	39426000	58275000	61631000	0	3	2	5	12	17	750	6.67838	7.16594	7.2642	7.45089	7.76573	8.08287	6.37088	6.72955	7.36829	7.26586	7.827	8.36668	1.61965	0.62019	1.05352	1.82128	0.795263	1.25427
Tb927.8.6440;Tb427.08.6440		Tb927.8.6440;Tb427.08.6440	2;2	2;2	2;2	>Tb927.8.6440 | organism=Trypanosoma_brucei_TREU927 | product=RNA-binding protein, putative (RPB20) | location=Tb927_08_v5.1:1863511-1864065(+) | length=184 | sequence_SO=chromosome | SO=protein_coding;>Tb427.08.6440 | organism=Trypanosoma_brucei_Lister_st	2	2	2	2	20.37	3	4	3	7	2	3	3.0688e-07	1936500	12419000	7500800	12279000	4483500	3971500	0	2	2	2	1	1	1480	6.14075	6.78993	6.27791	6.53927	6.06185	6.14178	5.84055	6.33284	6.36303	6.35864	6.17684	6.43484	2.15651	0.868212	0.26554	2.35814	1.04328	0.466284
Tb927.11.14090;Tb427tmp.01.5680		Tb927.11.14090;Tb427tmp.01.5680	9;9	9;9	9;9	>Tb927.11.14090 | organism=Trypanosoma_brucei_TREU927 | product=hypothetical protein, conserved | location=Tb927_11_v5.1:3731214-3732656(+) | length=480 | sequence_SO=chromosome | SO=protein_coding;>Tb427tmp.01.5680 | organism=Trypanosoma_brucei_Lister_str	2	9	9	9	51.674	6	6	13	14	16	18	7.564e-88	22090000	28993000	19799000	21150000	21488000	28197000	2	5	4	6	9	8	2301	7.12623	7.58239	7.31021	7.60486	7.49977	7.73867	6.83399	7.19067	7.41741	7.43056	7.5752	8.01932	1.51535	0.978802	0.79361	1.71698	1.15387	0.994354
Tb427.02.4280;Tb927.2.4280		Tb427.02.4280;Tb927.2.4280	15;13	15;13	15;13	>Tb427.02.4280 | organism=Trypanosoma_brucei_Lister_strain_427 | product=kinetoplastid-specific dual specificity phosphatase, putative | location=Tb427_02_v4:760222-763350(-) | length=1042 | sequence_SO=chromosome | SO=protein_coding;>Tb927.2.4280 | organi	2	15	15	15	114.89	18	26	2	2	3	6	5.535e-82	28945000	63240000	0	0	0	0	4	12	1	1	1	4	374	7.42172	8.06667	6.39809	6.31059	6.49922	6.92889	7.14308	7.67752	6.50516	6.13624	6.59658	7.23464	2.14247	-0.290667	1.42735	2.3441	-0.115594	1.6281
Tb427tmp.03.0810;Tb927.11.330		Tb427tmp.03.0810;Tb927.11.330	30;28	30;28	30;28	>Tb427tmp.03.0810 | organism=Trypanosoma_brucei_Lister_strain_427 | product=Nucleoporin (TbMlp-1) | location=Tb427_11_01_v4:74361-77315(-) | length=984 | sequence_SO=chromosome | SO=protein_coding;>Tb927.11.330 | organism=Trypanosoma_brucei_TREU927 | produ	2	30	30	30	109.84	14	20	28	29	44	43	8.2283e-304	45906000	67311000	77060000	114600000	129320000	138260000	6	16	20	18	30	35	2649	7.39656	8.12777	7.86048	8.01708	8.157	8.25597	7.11644	7.74422	7.97859	7.84497	8.22871	8.52833	2.42905	0.520226	0.328768	2.63068	0.695299	0.529513
Tb927.8.5040;Tb427.08.5040		Tb927.8.5040;Tb427.08.5040	8;8	8;8	8;8	>Tb927.8.5040 | organism=Trypanosoma_brucei_TREU927 | product=hypothetical protein, conserved | location=Tb927_08_v5.1:1489698-1490534(+) | length=278 | sequence_SO=chromosome | SO=protein_coding;>Tb427.08.5040 | organism=Trypanosoma_brucei_Lister_strain_4	2	8	8	8	31.11	3	3	7	3	7	7	1.0547e-63	0	0	7471500	12431000	9667300	11934000	2	2	2	1	1	7	1428	6.27624	6.87975	6.38596	6.43032	6.47082	6.80888	5.94682	6.42909	6.49539	6.26734	6.571	7.10897	2.00479	0.147377	1.12302	2.20642	0.32245	1.32377
Tb927.9.14220;Tb427tmp.211.4760		Tb927.9.14220;Tb427tmp.211.4760	4;4	4;4	4;4	>Tb927.9.14220 | organism=Trypanosoma_brucei_TREU927 | product=metacaspase 5, putative (MCA5) | location=Tb927_09_v5.1:2225476-2227234(-) | length=500 | sequence_SO=chromosome | SO=protein_coding;>Tb427tmp.211.4760 | organism=Trypanosoma_brucei_Lister_stra	2	4	4	4	55.442			3	9	7	10	1.2485e-39	0	0	13032000	11645000	9561500	15819000	0	0	3	3	2	5	2943			7.03044	7.24643	6.99472	7.43813			7.14161	7.05285	7.07922	7.72835		0.717492	1.47297		0.892565	1.67371
Tb927.6.2490;Tb427.06.2490		Tb927.6.2490;Tb427.06.2490	4;4	4;4	4;4	>Tb927.6.2490 | organism=Trypanosoma_brucei_TREU927 | product=hypothetical protein, conserved | location=Tb927_06_v5.1:759002-759724(+) | length=240 | sequence_SO=chromosome | SO=protein_coding;>Tb427.06.2490 | organism=Trypanosoma_brucei_Lister_strain_427	2	4	4	4	28.031	1	1	4	5	4	5	2.6159e-11	0	0	6173600	9890600	9328400	5501000	0	1	1	3	2	4	954	5.51351	6.04686	6.21018	6.50655	6.34769	6.50263	5.38833	5.53758	6.28867	6.33608	6.46217	6.79666	1.77173	0.984518	0.514701	1.97336	1.15959	0.715445
Tb427tmp.01.2290;Tb927.11.10520		Tb427tmp.01.2290;Tb927.11.10520	29;25	29;25	29;25	>Tb427tmp.01.2290 | organism=Trypanosoma_brucei_Lister_strain_427 | product=protein kinase, putative | location=Tb427_11_01_v4:2745947-2749726(+) | length=1259 | sequence_SO=chromosome | SO=protein_coding;>Tb927.11.10520 | organism=Trypanosoma_brucei_TREU9	2	29	29	29	139.25	15	30	18	21	36	35	3.7208e-232	12493000	60179000	31959000	74445000	37844000	54289000	1	12	9	17	16	19	2163	7.07615	7.58673	7.55673	7.86827	7.58636	7.74205	6.78076	7.19521	7.65006	7.69809	7.66117	8.02358	1.69611	1.0349	0.517222	1.89774	1.20998	0.717967
Tb427tmp.01.4650;Tb927.11.13080		Tb427tmp.01.4650;Tb927.11.13080	11;8	11;8	11;8	>Tb427tmp.01.4650 | organism=Trypanosoma_brucei_Lister_strain_427 | product=hypothetical protein, conserved | location=Tb427_11_01_v4:3435019-3436599(-) | length=526 | sequence_SO=chromosome | SO=protein_coding;>Tb927.11.13080 | organism=Trypanosoma_brucei	2	11	11	11	54.24	4	5	12	12	25	27	2.5467e-134	10321000	68558000	68390000	77223000	161670000	117690000	0	4	10	7	21	20	2254	6.68541	7.41633	7.48688	7.71857	8.00788	8.01598	6.37723	7.01144	7.58745	7.55512	8.08572	8.29682	2.42809	0.769635	0.0269302	2.62972	0.944708	0.227675
Tb427.07.2300;Tb927.7.2300		Tb427.07.2300;Tb927.7.2300	39;31	39;31	39;31	>Tb427.07.2300 | organism=Trypanosoma_brucei_Lister_strain_427 | product=Nucleoporin (TbNup132) | location=Tb427_07_v4:591146-594757(-) | length=1203 | sequence_SO=chromosome | SO=protein_coding;>Tb927.7.2300 | organism=Trypanosoma_brucei_TREU927 | product	2	39	39	39	132.27	21	34	64	64	69	90	0	81721000	176480000	124860000	219310000	292690000	318720000	9	22	32	27	34	48	1101	7.66236	8.38944	8.26964	8.36367	8.44521	8.59279	7.41202	8.05123	8.37546	8.20148	8.50215	8.85901	2.41533	0.312381	0.49027	2.61696	0.487453	0.691015
Tb927.10.13800;Tb427.10.13800		Tb927.10.13800;Tb427.10.13800	11;10	11;10	11;10	>Tb927.10.13800 | organism=Trypanosoma_brucei_TREU927 | product=hypothetical protein, conserved | location=Tb927_10_v5.1:3370491-3371462(-) | length=323 | sequence_SO=chromosome | SO=protein_coding;>Tb427.10.13800 | organism=Trypanosoma_brucei_Lister_strai	2	11	11	11	34.401	3	6	11	13	13	21	8.0424e-60	7846900	38541000	14063000	45151000	38808000	69708000	1	4	4	6	3	11	3050	6.80747	7.31322	7.54059	7.6303	7.48726	7.85457	6.51228	6.89492	7.63733	7.4488	7.56409	8.13609	1.68005	0.298011	1.22017	1.88168	0.473083	1.42091
Tb427tmp.02.4150;REV__Tb927.10.5140;REV__Tb427.10.5140		Tb427tmp.02.4150	56;1;1	56;1;1	1;0;0	>Tb427tmp.02.4150 | organism=Trypanosoma_brucei_Lister_strain_427 | product=pyruvate phosphate dikinase (PPDK) | location=Tb427_11_01_v4:1744754-1747495(-) | length=913 | sequence_SO=chromosome | SO=protein_coding	3	56	56	1	100.29	113	156	181	307	156	280	0	641590000	978310000	729350000	1568300000	532990000	606610000	59	74	81	123	83	162	2557	8.80991	9.12158	8.88398	9.21797	8.84795	9.15299	8.59462	8.87562	9.02853	9.06243	8.86118	9.37411	1.03537	1.10949	1.01331	1.237	1.28456	1.21406
Tb427tmp.01.7630;Tb927.11.15990		Tb427tmp.01.7630;Tb927.11.15990	36;31	36;31	36;31	>Tb427tmp.01.7630 | organism=Trypanosoma_brucei_Lister_strain_427 | product=nucleoporin Nup109 (TbNup109) | location=Tb427_11_01_v4:4175211-4178216(-) | length=1001 | sequence_SO=chromosome | SO=protein_coding;>Tb927.11.15990 | organism=Trypanosoma_brucei_	2	36	36	36	108.58	20	27	48	53	66	80	0	80897000	178900000	131430000	222880000	319710000	351430000	10	17	26	22	44	44	2368	7.70211	8.44251	8.18423	8.30992	8.56328	8.64625	7.44507	8.11193	8.29183	8.14987	8.60461	8.9006	2.45953	0.417545	0.275631	2.66116	0.592618	0.476376
Tb427tmp.01.6430;Tb927.11.14800		Tb427tmp.01.6430;Tb927.11.14800	7;5	7;5	7;5	>Tb427tmp.01.6430 | organism=Trypanosoma_brucei_Lister_strain_427 | product=hypothetical protein, conserved | location=Tb427_11_01_v4:3876164-3877585(-) | length=473 | sequence_SO=chromosome | SO=protein_coding;>Tb927.11.14800 | organism=Trypanosoma_brucei	2	7	7	7	52.111	6	2	5	5	4	4	1.6562e-73	4792400	3836500	5642900	6776900	7961200	8171600	1	1	3	4	2	3	2323	6.27444	6.61395	6.89745	7.1457	6.79271	7.15267	5.94451	6.16167	7.00091	6.94313	6.88776	7.45419	1.12782	0.824669	1.19577	1.32945	0.999742	1.39651
Tb927.7.2500;Tb427.07.2500		Tb927.7.2500;Tb427.07.2500	13;13	11;11	10;10	>Tb927.7.2500 | organism=Trypanosoma_brucei_TREU927 | product=proteasome regulatory ATPase subunit 1 | location=Tb927_07_v5.1:641555-642868(-) | length=437 | sequence_SO=chromosome | SO=protein_coding;>Tb427.07.2500 | organism=Trypanosoma_brucei_Lister_str	2	13	11	10	48.475	2	3	5	14	6	12	3.3013e-46	0	0	15025000	21440000	6764800	14720000	0	3	3	6	2	6	1109	6.30126	6.60586	7.15578	7.42948	6.71169	7.07955	5.96871	6.15448	7.26675	7.24227	6.78948	7.38693	1.01184	0.909201	1.22202	1.21347	1.08427	1.42276
Tb427tmp.02.5210;Tb927.11.7310;Tb11.v5.0252	RNA binding protein, putative	Tb427tmp.02.5210;Tb927.11.7310;Tb11.v5.0252	3;2;2	3;2;2	3;2;2	>Tb427tmp.02.5210 | organism=Trypanosoma_brucei_Lister_strain_427 | product=RNA binding protein, putative | location=Tb427_11_01_v4:2040663-2041547(+) | length=294 | sequence_SO=chromosome | SO=protein_coding;>Tb927.11.7310 | organism=Trypanosoma_brucei_TR	3	3	3	3	33.464	2	2	7	5	8	11	4.7732e-66	0	0	8164700	28705000	9451000	33557000	1	1	2	2	2	5	2596	6.68269	6.75154	6.65418	7.02057	6.54966	7.05211	6.37449	6.28434	6.77173	6.8157	6.65113	7.35966	0.228699	1.21711	1.6691	0.430329	1.39218	1.86985
Tb427tmp.03.0080;Tb927.11.1030		Tb427tmp.03.0080;Tb927.11.1030	16;15	16;15	16;15	>Tb427tmp.03.0080 | organism=Trypanosoma_brucei_Lister_strain_427 | product=hypothetical protein, conserved | location=Tb427_11_01_v4:263769-265703(+) | length=644 | sequence_SO=chromosome | SO=protein_coding;>Tb927.11.1030 | organism=Trypanosoma_brucei_TR	2	16	16	16	70.975	3	4	9	7	14	17	3.612e-92	8285300	17906000	30125000	41750000	34306000	44732000	2	3	8	5	10	10	2621	6.86143	7.34026	7.58186	7.76328	7.61916	7.89477	6.55995	6.9336	7.67881	7.6009	7.68601	8.17586	1.59065	0.60265	0.915553	1.79228	0.777723	1.1163
Tb427.10.3810;Tb927.10.3810		Tb427.10.3810;Tb927.10.3810	19;11	19;11	19;11	>Tb427.10.3810 | organism=Trypanosoma_brucei_Lister_strain_427 | product=hypothetical protein, conserved | location=Tb427_10_v5:1002086-1003873(-) | length=595 | sequence_SO=chromosome | SO=protein_coding;>Tb927.10.3810 | organism=Trypanosoma_brucei_TREU92	2	19	19	19	64.618	8	14	16	14	35	40	8.6351e-187	13264000	33609000	26232000	47349000	66843000	64354000	2	9	4	9	15	21	1833	7.01958	7.6691	7.38856	7.63149	7.90973	7.94372	6.71803	7.26373	7.49154	7.45123	7.97847	8.22274	2.15766	0.806994	0.112903	2.35929	0.982067	0.313647
Tb427.10.13180;Tb927.10.13180		Tb427.10.13180;Tb927.10.13180	25;24	25;24	25;24	>Tb427.10.13180 | organism=Trypanosoma_brucei_Lister_strain_427 | product=hypothetical protein, conserved | location=Tb427_10_v5:3205294-3209004(-) | length=1236 | sequence_SO=chromosome | SO=protein_coding;>Tb927.10.13180 | organism=Trypanosoma_brucei_TRE	2	25	25	25	136.37	28	36	31	25	23	25	3.0295e-156	22802000	91937000	37366000	60269000	25862000	60629000	0	13	8	16	4	16	1636	7.4745	7.83344	7.58891	7.78967	7.34414	7.70725	7.21317	7.43781	7.68507	7.62955	7.42632	7.98907	1.19239	0.666918	1.20622	1.39402	0.841991	1.40697
Tb927.10.7810;Tb427.10.7810		Tb927.10.7810;Tb427.10.7810	6;6	6;6	6;6	>Tb927.10.7810 | organism=Trypanosoma_brucei_TREU927 | product=hypothetical protein, conserved | location=Tb927_10_v5.1:1956827-1958965(-) | length=712 | sequence_SO=chromosome | SO=protein_coding;>Tb427.10.7810 | organism=Trypanosoma_brucei_Lister_strain_	2	6	6	6	80.305	8	10	9	7	8	10	1.1146e-52	9850600	22231000	11319000	25489000	16660000	14506000	2	4	3	5	5	3	1984	7.03363	7.61896	7.19775	7.39666	7.20429	7.34237	6.73861	7.2183	7.30101	7.20591	7.28899	7.63285	1.94442	0.660759	0.458688	2.14605	0.835832	0.659433
Tb927.7.3700		Tb927.7.3700	8	8	1	>Tb927.7.3700 | organism=Trypanosoma_brucei_TREU927 | product=hypothetical protein, conserved | location=Tb927_07_v5.1:964950-965867(-) | length=305 | sequence_SO=chromosome | SO=protein_coding	1	8	8	1	33.765	19	10	11	8	21	20	1.3129e-72	40313000	73540000	13139000	45952000	21397000	39725000	5	6	3	4	6	12	3349	7.4154	7.57741	6.77212	7.23329	7.18608	7.48203	7.13919	7.18336	6.87274	7.04072	7.26366	7.7705	0.538196	1.53195	0.983118	0.739825	1.70702	1.18386
Tb927.3.1590;Tb427.03.1590		Tb927.3.1590;Tb427.03.1590	24;24	24;24	24;24	>Tb927.3.1590 | organism=Trypanosoma_brucei_TREU927 | product=mitochondrial RNA binding complex 1 subunit (MRB1590) | location=Tb927_03_v5.1:414759-416765(-) | length=668 | sequence_SO=chromosome | SO=protein_coding;>Tb427.03.1590 | organism=Trypanosoma_br	2	24	24	24	72.678	15	22	17	25	36	47	2.3561e-211	34122000	122370000	62046000	99054000	94154000	117040000	4	17	12	10	17	23	449	7.29077	7.8514	7.75471	7.95288	8.05558	8.21519	7.0035	7.45697	7.86865	7.79039	8.12398	8.49111	1.86239	0.658289	0.530213	2.06402	0.833362	0.730957
Tb427tmp.01.6600		Tb427tmp.01.6600	27	27	1	>Tb427tmp.01.6600 | organism=Trypanosoma_brucei_Lister_strain_427 | product=pumilio/PUF RNA binding protein 7, putative (PUF7) | location=Tb427_11_01_v4:3921323-3923437(-) | length=704 | sequence_SO=chromosome | SO=protein_coding	1	27	27	1	78.494	26	30	30	47	30	32	8.45e-179	78116000	160000000	59438000	146410000	61202000	96993000	15	15	11	22	12	21	2330	7.68435	7.95707	7.85234	8.29575	7.81898	8.01824	7.42846	7.57128	7.97069	8.13675	7.87659	8.29911	0.905965	1.47298	0.661933	1.1076	1.64805	0.862678
Tb927.8.1510;Tb427.08.1510		Tb927.8.1510;Tb427.08.1510	30;30	30;30	30;30	>Tb927.8.1510 | organism=Trypanosoma_brucei_TREU927 | product=ATP-dependent DEAD/H RNA helicase, putative | location=Tb927_08_v5.1:490106-493862(+) | length=569 | sequence_SO=chromosome | SO=protein_coding;>Tb427.08.1510 | organism=Trypanosoma_brucei_Liste	2	30	30	30	62.439	18	19	34	57	32	62	5.2478e-249	93241000	148610000	112870000	108340000	88762000	127840000	13	14	27	20	20	31	1326	7.94475	8.28766	8.14775	8.23048	7.94009	8.41818	7.68379	7.9236	8.25278	8.07838	8.01355	8.6936	1.13912	0.274813	1.58819	1.34075	0.449886	1.78894
Tb11.v5.0713;Tb427.02.1330;Tb427.02.980;N19B2.120;Tb927.4.190		Tb11.v5.0713	16;2;1;1;1	16;2;1;1;1	5;0;0;0;0	>Tb11.v5.0713 | organism=Trypanosoma_brucei_TREU927 | product=retrotransposon hot spot (RHS) protein, putative | location=Tb927_11_bin_v5.1:3629729-3631795(+) | length=688 | sequence_SO=random_sequence | SO=protein_coding	5	16	16	5	78.342	9	9	20	33	15	28	5.6479e-77	33298000	42549000	49431000	80110000	46899000	64505000	7	6	13	14	7	10	233	7.56421	7.89179	7.71928	8.1386	7.74623	7.89697	7.31326	7.50047	7.83243	7.96834	7.80649	8.17759	1.08818	1.39294	0.500758	1.28981	1.56801	0.701503
Tb927.11.6130;Tb427tmp.02.3990		Tb927.11.6130;Tb427tmp.02.3990	5;5	5;5	5;5	>Tb927.11.6130 | organism=Trypanosoma_brucei_TREU927 | product=S-phase kinase-associated protein, putative,Skp1 family protein, putative,Cyclin A/CDK2-associated protein,Cyclin A/CDK2- associated protein | location=Tb927_11_v5.1:1729404-1729952(-) | length	2	5	5	5	21.125	2		6	9	8	13	6.6108e-36	0	0	39313000	28818000	9558700	15211000	2	0	3	3	4	6	2548	6.47686		6.93805	7.09147	6.45495	6.90244	6.13922		7.04139	6.87609	6.55375	7.20602		0.50967	1.48653		0.684743	1.68728
Tb427.10.14480;Tb927.10.14480		Tb427.10.14480;Tb927.10.14480	6;5	6;5	6;5	>Tb427.10.14480 | organism=Trypanosoma_brucei_Lister_strain_427 | product=hypothetical protein, conserved | location=Tb427_10_v5:3538837-3541434(-) | length=865 | sequence_SO=chromosome | SO=protein_coding;>Tb927.10.14480 | organism=Trypanosoma_brucei_TREU	2	6	6	6	92.27			11	8	4	5	1.1583e-45	0	0	6248200	13919000	5230000	10098000	0	0	4	5	0	3	1683			6.98843	7.26746	6.52586	6.84597			7.09871	7.07878	6.62515	7.14842		0.926925	1.06337		1.102	1.26412
Tb427.07.5610;Tb927.7.5610		Tb427.07.5610;Tb927.7.5610	14;13	14;13	14;13	>Tb427.07.5610 | organism=Trypanosoma_brucei_Lister_strain_427 | product=hypothetical protein, conserved | location=Tb427_07_v4:1517675-1520947(+) | length=1090 | sequence_SO=chromosome | SO=protein_coding;>Tb927.7.5610 | organism=Trypanosoma_brucei_TREU92	2	14	14	14	121.96	13	17	4	6	3	8	4.7425e-66	11517000	48274000	5337600	5456400	10622000	13812000	5	11	1	3	3	4	1228	7.44309	7.93681	6.47445	6.6145	6.77589	7.03258	7.17129	7.54978	6.58386	6.43409	6.86721	7.33826	1.64011	0.465238	0.852679	1.84174	0.640311	1.05342
Tb927.9.8160;Tb427tmp.211.0140		Tb927.9.8160;Tb427tmp.211.0140	6;6	6;6	6;6	>Tb927.9.8160 | organism=Trypanosoma_brucei_TREU927 | product=chaperone protein DNAj, putative | location=Tb927_09_v5.1:1338797-1340089(-) | length=430 | sequence_SO=chromosome | SO=protein_coding;>Tb427tmp.211.0140 | organism=Trypanosoma_brucei_Lister_str	2	6	6	6	47.83	1	1	8	5	9	13	7.9503e-59	0	0	11091000	20798000	7821600	13925000	1	1	3	2	0	7	2796	5.94611	6.40603	6.70288	6.60876	6.42775	6.95105	5.6963	5.92909	6.81655	6.42372	6.52998	7.25789	1.52782	-0.312672	1.73837	1.72945	-0.1376	1.93912
Tb927.11.8800;Tb427tmp.12.0014		Tb927.11.8800;Tb427tmp.12.0014	8;8	8;8	8;8	>Tb927.11.8800 | organism=Trypanosoma_brucei_TREU927 | product=hypothetical protein, conserved | location=Tb927_11_v5.1:2416693-2417526(+) | length=277 | sequence_SO=chromosome | SO=protein_coding;>Tb427tmp.12.0014 | organism=Trypanosoma_brucei_Lister_stra	2	8	8	8	30.621			6	5	5	9	2.4389e-38	0	0	5784400	13392000	13555000	13637000	0	0	2	3	4	6	2659			6.34309	6.43259	6.46124	6.96466			6.43135	6.26809	6.5656	7.27121		0.297325	1.67234		0.472398	1.87308
Tb927.11.12510;Tb427tmp.01.4350		Tb927.11.12510;Tb427tmp.01.4350	3;3	3;3	3;3	>Tb927.11.12510 | organism=Trypanosoma_brucei_TREU927 | product=hypothetical protein, conserved | location=Tb927_11_v5.1:3353574-3356327(+) | length=917 | sequence_SO=chromosome | SO=protein_coding;>Tb427tmp.01.4350 | organism=Trypanosoma_brucei_Lister_str	2	3	3	3	106.15	3	4	2	2	1	2	6.1505e-07	4455500	4182900	0	0	0	0	1	1	1	0	1	1	2245	6.61236	6.89739	6.53886	6.7867	6.23198	6.58397	6.2931	6.44386	6.64596	6.59059	6.34584	6.88468	0.946841	0.823309	1.16927	1.14847	0.998382	1.37002
Tb927.10.7990;Tb427.10.7990		Tb927.10.7990;Tb427.10.7990	7;7	7;7	7;7	>Tb927.10.7990 | organism=Trypanosoma_brucei_TREU927 | product=replication factor C, subunit 5, putative,ATPase, putative | location=Tb927_10_v5.1:1989085-1990134(-) | length=349 | sequence_SO=chromosome | SO=protein_coding;>Tb427.10.7990 | organism=Trypan	2	7	7	7	38.734	6	4	4	6	11	9	2.9414e-53	20132000	30265000	11354000	28450000	12467000	28617000	4	4	2	2	4	9	1991	7.15641	7.30335	6.56788	6.96474	7.04064	7.36838	6.8715	6.88613	6.67474	6.76324	7.12071	7.65843	0.488126	1.31834	1.08872	0.689756	1.49341	1.28946
Tb927.10.13330;Tb427.10.13330;Tb11.v5.0893		Tb927.10.13330;Tb427.10.13330	19;19;3	19;19;3	19;19;3	>Tb927.10.13330 | organism=Trypanosoma_brucei_TREU927 | product=paraflagellar rod component, putative (PFC20) | location=Tb927_10_v5.1:3251878-3255924(-) | length=1348 | sequence_SO=chromosome | SO=protein_coding;>Tb427.10.13330 | organism=Trypanosoma_bruc	3	19	19	19	148.05	13	26	27	28	14	18	9.2946e-168	11918000	63671000	41240000	55760000	32916000	55942000	1	12	12	14	3	9	1643	7.23297	7.70617	7.66511	7.86692	7.33783	7.52745	6.9464	7.31389	7.77547	7.69559	7.42067	7.81474	1.57195	0.670418	0.629901	1.77358	0.845491	0.830646
Tb427.07.6970;Tb11.v5.0616;Tb927.7.6970		Tb427.07.6970;Tb11.v5.0616;Tb927.7.6970	33;32;31	33;32;31	33;32;31	>Tb427.07.6970 | organism=Trypanosoma_brucei_Lister_strain_427 | product=paraflagellar rod protein, putative | location=Tb427_07_v4:1987815-1989881(-) | length=688 | sequence_SO=chromosome | SO=protein_coding;>Tb11.v5.0616 | organism=Trypanosoma_brucei_TRE	3	33	33	33	77.219	23	28	31	34	37	50	0	87211000	158630000	119600000	172330000	117270000	165600000	17	22	22	27	21	33	1274	7.97061	8.38796	8.21224	8.38117	8.14594	8.42105	7.71713	8.04571	8.31574	8.21447	8.21814	8.69493	1.38641	0.561179	0.913883	1.58804	0.736252	1.11463
Tb927.11.7850;Tb427tmp.02.5725		Tb927.11.7850;Tb427tmp.02.5725	2;2	2;2	2;2	>Tb927.11.7850 | organism=Trypanosoma_brucei_TREU927 | product=hypothetical protein, conserved | location=Tb927_11_v5.1:2223697-2224223(-) | length=173 | sequence_SO=chromosome | SO=protein_coding;>Tb427tmp.02.5725 | organism=Trypanosoma_brucei_Lister_stra	2	2	2	2	19.449			2	3	5	4	2.8112e-12	0	0	1345200	4096700	2507400	4626700	0	0	1	1	3	2	2615			5.73219	6.17612	5.933	6.06503			5.80657	6.01254	6.01708	6.34665		1.4747	0.438615		1.64978	0.63936
Tb927.1.420;Tb427.01.420;Tb427.06.140;Tb927.4.250		Tb927.1.420;Tb427.01.420;Tb427.06.140;Tb927.4.250	13;10;9;9	9;6;5;7	0;0;0;0	>Tb927.1.420 | organism=Trypanosoma_brucei_TREU927 | product=retrotransposon hot spot protein 5 (RHS5), putative | location=Tb927_01_v5.1:156384-158411(+) | length=675 | sequence_SO=chromosome | SO=protein_coding;>Tb427.01.420 | organism=Trypanosoma_brucei	4	13	9	0	76.289	8	9	9	14	10	17	1.8237e-63	11448000	19465000	27265000	33440000	34369000	47657000	3	5	6	4	6	8	3020	7.22359	7.60621	7.53904	7.68597	7.50226	7.83143	6.94009	7.21035	7.63485	7.51287	7.57681	8.1124	1.27103	0.488096	1.0935	1.47266	0.663169	1.29425
Tb427.06.890;Tb927.6.890		Tb427.06.890;Tb927.6.890	23;18	23;18	23;18	>Tb427.06.890 | organism=Trypanosoma_brucei_Lister_strain_427 | product=hypothetical protein, conserved | location=Tb427_06_v4:380028-384719(-) | length=1563 | sequence_SO=chromosome | SO=protein_coding;>Tb927.6.890 | organism=Trypanosoma_brucei_TREU927 |	2	23	23	23	172.82	2	12	17	15	42	44	1.3643e-237	6934700	48924000	35611000	69830000	87897000	44068000	0	7	9	13	19	14	1060	6.56395	7.21376	7.41845	7.57051	7.87775	7.93348	6.23001	6.77983	7.52398	7.39191	7.94459	8.21677	2.15862	0.505111	0.185151	2.36025	0.680184	0.385895
Tb927.2.2970;Tb427.02.2970		Tb927.2.2970;Tb427.02.2970	3;2	3;2	3;2	>Tb927.2.2970 | organism=Trypanosoma_brucei_TREU927 | product=mitochondrial carrier protein (MCP13) | location=Tb927_02_v5.1:564310-565248(+) | length=312 | sequence_SO=chromosome | SO=protein_coding;>Tb427.02.2970 | organism=Trypanosoma_brucei_Lister_stra	2	3	3	3	33.962	5	4	3	8	6	8	6.9126e-28	16170000	20173000	18658000	40172000	18745000	20701000	3	3	3	5	3	4	3237	6.7418	6.81746	6.61708	7.13651	6.69581	6.94686	6.44669	6.36425	6.72075	6.9312	6.77414	7.25368	0.251339	1.7255	0.833947	0.452969	1.90057	1.03469
Tb927.2.2520;Tb927.2.2510;Tb427.02.2520;Tb427.02.2510		Tb927.2.2520;Tb927.2.2510;Tb427.02.2520;Tb427.02.2510	11;11;11;11	11;11;11;11	11;11;11;11	>Tb927.2.2520 | organism=Trypanosoma_brucei_TREU927 | product=voltage-dependent anion-selective channel | location=Tb927_02_v5.1:495348-497012(-) | length=270 | sequence_SO=chromosome | SO=protein_coding;>Tb927.2.2510 | organism=Trypanosoma_brucei_TREU927	4	11	11	11	29.189	16	12	15	43	24	54	4.1531e-75	118820000	109830000	150830000	287490000	72724000	187270000	8	9	7	15	13	28	351	7.7779	7.68419	7.45514	7.93317	7.40342	7.86483	7.52204	7.29001	7.55829	7.76088	7.48379	8.14845	-0.311283	1.58799	1.53276	-0.109653	1.76306	1.73351
Tb427.10.8910;Tb927.10.8910		Tb427.10.8910;Tb927.10.8910	26;20	26;20	26;20	>Tb427.10.8910 | organism=Trypanosoma_brucei_Lister_strain_427 | product=hypothetical protein, conserved | location=Tb427_10_v5:2208802-2213796(+) | length=1664 | sequence_SO=chromosome | SO=protein_coding;>Tb927.10.8910 | organism=Trypanosoma_brucei_TREU9	2	26	26	26	181.86	5	9	14	21	25	36	8.0679e-203	5245500	18476000	22112000	47945000	47155000	82393000	1	4	8	12	15	24	2025	6.62739	6.99731	7.36177	7.60911	7.69898	7.92488	6.31054	6.54973	7.4666	7.43508	7.75876	8.20785	1.22886	0.821646	0.750418	1.43049	0.996719	0.951163
Tb927.10.15760;Tb427.10.15760		Tb927.10.15760;Tb427.10.15760	17;17	17;17	17;17	>Tb927.10.15760 | organism=Trypanosoma_brucei_TREU927 | product=hypothetical protein, conserved | location=Tb927_10_v5.1:3895573-3896520(+) | length=315 | sequence_SO=chromosome | SO=protein_coding;>Tb427.10.15760 | organism=Trypanosoma_brucei_Lister_strai	2	17	17	17	36.411	50	39	15	12	21	27	1.1362e-186	231590000	360460000	22929000	49081000	26991000	62561000	30	29	5	5	3	17	1742	8.28485	8.34748	6.94825	7.22373	7.06471	7.56668	8.03607	7.99294	7.05269	7.03185	7.14183	7.85322	0.208066	0.91513	1.66752	0.409696	1.0902	1.86826
Tb927.11.9290;Tb427tmp.01.1050		Tb927.11.9290;Tb427tmp.01.1050	9;9	9;9	9;9	>Tb927.11.9290 | organism=Trypanosoma_brucei_TREU927 | product=hypothetical protein, conserved | location=Tb927_11_v5.1:2550418-2552709(+) | length=763 | sequence_SO=chromosome | SO=protein_coding;>Tb427tmp.01.1050 | organism=Trypanosoma_brucei_Lister_stra	2	9	9	9	85.448	5	6	8	6	4	7	1.4396e-84	0	0	12868000	12781000	11189000	15414000	1	2	4	5	1	2	2101	6.62001	7.09727	7.32115	7.32526	6.90289	7.25839	6.30548	6.66533	7.42715	7.13811	6.99402	7.55336	1.58541	0.013652	1.18093	1.78704	0.188725	1.38167
Tb427.06.1550;Tb927.6.1550		Tb427.06.1550;Tb927.6.1550	6;4	6;4	6;4	>Tb427.06.1550 | organism=Trypanosoma_brucei_Lister_strain_427 | product=hypothetical protein, conserved | location=Tb427_06_v4:539638-540699(-) | length=353 | sequence_SO=chromosome | SO=protein_coding;>Tb927.6.1550 | organism=Trypanosoma_brucei_TREU927 |	2	6	6	6	38.877			4	6	12	12	1.0044e-33	0	0	17002000	19747000	12802000	14362000	0	0	1	3	1	6	923			6.70538	6.84353	6.74603	7.16626			6.81924	6.64888	6.83257	7.46777		0.458898	1.39598		0.633971	1.59672
Tb427.05.2500		Tb427.05.2500	16	16	3	>Tb427.05.2500 | organism=Trypanosoma_brucei_Lister_strain_427 | product=hypothetical protein, conserved | location=Tb427_05_v4:804028-806115(+) | length=695 | sequence_SO=chromosome | SO=protein_coding	1	16	16	3	75.276	28	22	8	8	5	5	7.4899e-91	29877000	46980000	7014700	18735000	6229800	9218100	15	14	3	5	3	3	820	7.79253	7.92445	6.67152	7.19555	6.68575	6.86195	7.53375	7.52897	6.7889	7.00685	6.76488	7.16358	0.438239	1.7408	0.58532	0.639869	1.91587	0.786065
Tb427.10.2320;Tb927.10.2320		Tb427.10.2320;Tb927.10.2320	11;10	11;10	11;10	>Tb427.10.2320 | organism=Trypanosoma_brucei_Lister_strain_427 | product=hypothetical protein, conserved | location=Tb427_10_v5:599956-601101(+) | length=381 | sequence_SO=chromosome | SO=protein_coding;>Tb927.10.2320 | organism=Trypanosoma_brucei_TREU927	2	11	11	11	41.144	4	6	8	9	23	34	4.0075e-165	22902000	39681000	40246000	28058000	62892000	66936000	2	5	2	6	8	28	1781	6.83333	7.23242	7.07408	7.22929	7.58187	7.85804	6.53857	6.80793	7.19064	7.03551	7.65906	8.14142	1.32577	0.515603	0.917432	1.5274	0.690676	1.11818
Tb427.06.4440;Tb927.6.4440		Tb427.06.4440;Tb927.6.4440	14;12	14;12	14;12	>Tb427.06.4440 | organism=Trypanosoma_brucei_Lister_strain_427 | product=hypothetical protein, conserved | location=Tb427_06_v4:1247530-1248588(-) | length=352 | sequence_SO=chromosome | SO=protein_coding;>Tb927.6.4440 | organism=Trypanosoma_brucei_TREU927	2	14	14	14	37.718	10	18	14	29	29	49	1.8655e-93	114560000	150140000	70975000	149110000	119220000	145430000	7	10	8	14	7	26	1018	7.64564	7.84974	7.55728	7.90731	7.80092	8.06978	7.39333	7.4543	7.65043	7.74137	7.86549	8.35384	0.678025	1.16277	0.893125	0.879655	1.33784	1.09387
Tb927.11.12410;Tb427tmp.01.4230		Tb927.11.12410;Tb427tmp.01.4230	14;14	14;14	4;4	>Tb927.11.12410 | organism=Trypanosoma_brucei_TREU927 | product=protein kinase, putative | location=Tb927_11_v5.1:3314634-3316716(+) | length=465 | sequence_SO=chromosome | SO=protein_coding;>Tb427tmp.01.4230 | organism=Trypanosoma_brucei_Lister_strain_427	2	14	14	4	53.169	13	12	21	20	18	18	1.5679e-85	19792000	38236000	31607000	39812000	36598000	31998000	3	9	11	13	9	8	2238	7.32837	7.6984	7.5646	7.81388	7.59398	7.79191	7.04143	7.30809	7.65845	7.6496	7.66911	8.07185	1.22921	0.828098	0.657512	1.43084	1.00317	0.858257
Tb927.11.2370;Tb427tmp.22.0004		Tb927.11.2370;Tb427tmp.22.0004	18;16	18;16	18;16	>Tb927.11.2370 | organism=Trypanosoma_brucei_TREU927 | product=hypothetical protein, conserved | location=Tb927_11_v5.1:679550-682424(+) | length=575 | sequence_SO=chromosome | SO=protein_coding;>Tb427tmp.22.0004 | organism=Trypanosoma_brucei_Lister_strain	2	18	18	18	62.541	6	7	11	12	23	31	6.9024e-132	25282000	31320000	42280000	42587000	77923000	83327000	4	5	7	7	16	19	3162	7.38402	7.65966	7.57555	7.77245	7.89464	8.23906	7.10527	7.25066	7.67267	7.60798	7.96616	8.51152	0.915637	0.654085	1.14417	1.11727	0.829158	1.34492
Tb427.10.10320;Tb927.10.10320		Tb427.10.10320;Tb927.10.10320	4;3	4;3	4;3	>Tb427.10.10320 | organism=Trypanosoma_brucei_Lister_strain_427 | product=dynein light chain, putative | location=Tb427_10_v5:2537898-2538227(-) | length=109 | sequence_SO=chromosome | SO=protein_coding;>Tb927.10.10320 | organism=Trypanosoma_brucei_TREU927	2	4	4	4	12.133	5	6	3	4	3	6	9.176e-12	8743800	30238000	20672000	56610000	38008000	66095000	2	3	3	3	2	3	1547	6.53456	6.86004	6.56938	6.97567	6.80485	6.8895	6.20677	6.41404	6.67507	6.77342	6.89414	7.19254	1.0812	1.34966	0.281224	1.28283	1.52473	0.481968
Tb427tmp.01.1090;Tb927.11.9320		Tb427tmp.01.1090;Tb927.11.9320	9;8	9;8	9;8	>Tb427tmp.01.1090 | organism=Trypanosoma_brucei_Lister_strain_427 | product=hypothetical protein, conserved | location=Tb427_11_01_v4:2508180-2508815(+) | length=211 | sequence_SO=chromosome | SO=protein_coding;>Tb927.11.9320 | organism=Trypanosoma_brucei_	2	9	9	9	23.751	6	8	11	12	21	25	5.4271e-81	29179000	51665000	33788000	61448000	60992000	28023000	2	7	5	5	10	14	2103	6.86511	7.29662	6.96614	7.33264	7.41932	7.43732	6.56604	6.87386	7.07569	7.1461	7.49511	7.72766	1.43346	1.21746	0.059801	1.63509	1.39254	0.260546
Tb927.5.520;Tb427.05.520		Tb927.5.520;Tb427.05.520	12;12	12;12	12;12	>Tb927.5.520 | organism=Trypanosoma_brucei_TREU927 | product=stomatin-like protein, putative | location=Tb927_05_v5.1:219996-221591(-) | length=531 | sequence_SO=chromosome | SO=protein_coding;>Tb427.05.520 | organism=Trypanosoma_brucei_Lister_strain_427 |	2	12	12	12	55.979	8	10	14	23	9	15	1.7667e-98	16896000	21302000	17132000	28714000	11301000	26266000	3	4	6	9	3	10	891	6.87113	7.03362	7.38485	7.63879	7.00736	7.40303	6.57363	6.58628	7.48717	7.45797	7.08945	7.69375	0.539783	0.843578	1.31439	0.741412	1.01865	1.51514
Tb927.10.12870;Tb427.10.12870		Tb927.10.12870;Tb427.10.12870	7;7	7;7	7;7	>Tb927.10.12870 | organism=Trypanosoma_brucei_TREU927 | product=hypothetical protein, conserved | location=Tb927_10_v5.1:3125652-3128915(-) | length=1087 | sequence_SO=chromosome | SO=protein_coding;>Tb427.10.12870 | organism=Trypanosoma_brucei_Lister_stra	2	7	7	7	118.83	2	2	10	10	7	7	2.2621e-72	0	0	20290000	10322000	10761000	18681000	0	2	6	4	2	3	1622	6.58972	7.00856	7.11316	7.2318	6.73071	7.0048	6.27328	6.56321	7.23024	7.04025	6.81066	7.3094	1.39136	0.394104	0.910486	1.59299	0.569177	1.11123
Tb927.11.13290;Tb427tmp.01.4870		Tb927.11.13290;Tb427tmp.01.4870	3;3	3;3	3;3	>Tb927.11.13290 | organism=Trypanosoma_brucei_TREU927 | product=mitochondrial import inner membrane translocase subunit tim17 (Tim17) | location=Tb927_11_v5.1:3563635-3564093(-) | length=152 | sequence_SO=chromosome | SO=protein_coding;>Tb427tmp.01.4870 |	2	3	3	3	16.296	2	2	2	6	3	5	4.7023e-14	0	0	12923000	20497000	0	13622000	1	1	1	3	1	2	2264	6.31812	6.57956	6.47515	7.04268	6.68212	6.65888	5.98299	6.1293	6.58403	6.83501	6.75893	6.95661	0.86848	1.88531	-0.0772054	1.07011	2.06038	0.123539
Tb427.07.2240;Tb927.7.2240		Tb427.07.2240;Tb927.7.2240	12;10	12;10	12;10	>Tb427.07.2240 | organism=Trypanosoma_brucei_Lister_strain_427 | product=hypothetical protein, conserved | location=Tb427_07_v4:579559-581193(-) | length=544 | sequence_SO=chromosome | SO=protein_coding;>Tb927.7.2240 | organism=Trypanosoma_brucei_TREU927 |	2	12	12	12	59.635	5	7	8	19	9	14	3.9894e-60	22531000	21088000	16064000	17812000	22778000	20973000	5	5	8	6	6	8	1098	7.26534	7.53507	7.3184	7.56924	7.28227	7.56598	6.97469	7.13478	7.42442	7.39111	7.36603	7.85267	0.896049	0.833275	0.942467	1.09768	1.00835	1.14321
Tb427tmp.02.0460		Tb427tmp.02.0460	36	36	1	>Tb427tmp.02.0460 | organism=Trypanosoma_brucei_Lister_strain_427 | product=Nucleoporin (TbNup89) | location=Tb427_11_01_v4:838977-841367(-) | length=796 | sequence_SO=chromosome | SO=protein_coding	1	36	36	1	89.146	21	27	33	34	58	57	0	65693000	127850000	133910000	178160000	193120000	268960000	11	20	25	24	37	39	2427	7.79674	8.25661	8.24064	8.33763	8.43604	8.67662	7.53774	7.88638	8.34276	8.17843	8.49411	8.93295	1.52767	0.322186	0.799169	1.7293	0.497259	0.999914
Tb927.9.5100;Tb427tmp.160.3630		Tb927.9.5100;Tb427tmp.160.3630	42;42	16;16	16;16	>Tb927.9.5100 | organism=Trypanosoma_brucei_TREU927 | product=cAMP-specific phosphodiesterase (PDEB2) | location=Tb927_09_v5.1:908687-911464(+) | length=925 | sequence_SO=chromosome | SO=protein_coding;>Tb427tmp.160.3630 | organism=Trypanosoma_brucei_Liste	2	42	16	16	103.22	15	17	25	27	20	22	0	25991000	90216000	42186000	89244000	27518000	55047000	5	8	12	19	5	12	2734	7.5585	7.94204	7.92478	8.01181	7.572	7.89781	7.30574	7.56025	8.02465	7.84056	7.64929	8.17852	1.2741	0.289094	1.08232	1.47573	0.464167	1.28307
Tb927.10.15720;Tb427.10.15720		Tb927.10.15720;Tb427.10.15720	8;8	8;8	8;8	>Tb927.10.15720 | organism=Trypanosoma_brucei_TREU927 | product=proteasome regulatory non-ATP-ase subunit 9,19S proteasome regulatory subunit (RPN9) | location=Tb927_10_v5.1:3869048-3870265(+) | length=405 | sequence_SO=chromosome | SO=protein_coding;>Tb42	2	8	8	8	45.989	1	1	11	12	10	14	2.6319e-30	0	0	21430000	28022000	13875000	32346000	0	1	5	8	1	8	1739	6.45233	6.41438	6.99328	7.39154	6.8742	7.3088	6.11271	5.93469	7.10353	7.20252	6.96251	7.60177	-0.126075	1.32298	1.44369	0.0755545	1.49805	1.64444
Tb427.05.3050;Tb927.5.3050		Tb427.05.3050;Tb927.5.3050	7;6	7;6	7;6	>Tb427.05.3050 | organism=Trypanosoma_brucei_Lister_strain_427 | product=poly(ADP-ribose) polymerase, putative | location=Tb427_05_v4:955528-957249(+) | length=573 | sequence_SO=chromosome | SO=protein_coding;>Tb927.5.3050 | organism=Trypanosoma_brucei_TRE	2	7	7	7	65.233	9	11	5	3	9	4	7.9899e-43	0	0	0	0	2992800	4482500	1	5	1	2	1	2	845	6.60871	7.19921	6.19177	6.33841	6.5328	6.58703	6.29079	6.76231	6.27142	6.16599	6.63146	6.88564	1.96162	0.487134	0.180154	2.16325	0.662207	0.380899
Tb927.2.5760;Tb427.02.5760		Tb927.2.5760;Tb427.02.5760	19;19	19;19	19;19	>Tb927.2.5760 | organism=Trypanosoma_brucei_TREU927 | product=hypothetical protein, conserved | location=Tb927_02_v5.1:1034074-1043301(+) | length=3075 | sequence_SO=chromosome | SO=protein_coding;>Tb427.02.5760 | organism=Trypanosoma_brucei_Lister_strain_	2	19	19	19	330.07		2	20	30	15	17	1.391e-98	0	0	33301000	59355000	14344000	40933000	0	1	7	16	1	8	414	6.47834	6.67717	7.42831	7.72547	6.97376	7.26629		6.20927	7.53668	7.56305	7.05664	7.56132	0.6605	0.987121	0.971765	0.862129	1.16219	1.17251
Tb927.6.3680;Tb427.06.3680		Tb927.6.3680;Tb427.06.3680	3;3	3;3	3;3	>Tb927.6.3680 | organism=Trypanosoma_brucei_TREU927 | product=hypothetical protein, conserved | location=Tb927_06_v5.1:1100760-1101500(-) | length=246 | sequence_SO=chromosome | SO=protein_coding;>Tb427.06.3680 | organism=Trypanosoma_brucei_Lister_strain_4	2	3	3	3	27.875	2	1	5	5	3	4	1.7102e-09	0	0	4416200	11702000	7492000	5314200	0	1	1	3	1	2	990	6.04529	6.23874	6.2516	6.59829	6.11539	6.361	5.75594	5.75595	6.3382	6.41387	6.23885	6.66124	0.642616	1.15171	0.815909	0.844246	1.32678	1.01665
Tb927.8.7390;Tb927.4.5030;Tb427.08.7390;Tb427.04.5030		Tb927.8.7390;Tb927.4.5030;Tb427.08.7390;Tb427.04.5030	4;4;4;4	3;3;3;3	3;3;3;3	>Tb927.8.7390 | organism=Trypanosoma_brucei_TREU927 | product=protein phosphatase 1,PP1 | location=Tb927_08_v5.1:2127001-2128041(+) | length=346 | sequence_SO=chromosome | SO=protein_coding;>Tb927.4.5030 | organism=Trypanosoma_brucei_TREU927 | product=prot	4	4	3	3	39.294	4	4	3	4	6	5	7.3874e-36	9771700	21491000	12770000	19685000	13093000	22245000	1	2	1	2	2	3	746	6.9446	7.19345	6.81497	6.97698	6.7962	7.17034	6.63237	6.75531	6.91716	6.77643	6.88983	7.47076	0.826668	0.538186	1.24286	1.0283	0.713259	1.4436
Tb427.08.2430;Tb927.8.2430		Tb427.08.2430;Tb927.8.2430	20;19	20;19	20;19	>Tb427.08.2430 | organism=Trypanosoma_brucei_Lister_strain_427 | product=hypothetical protein, conserved | location=Tb427_08_v4:727684-731223(+) | length=1179 | sequence_SO=chromosome | SO=protein_coding;>Tb927.8.2430 | organism=Trypanosoma_brucei_TREU927	2	20	20	20	130.25	9	22	19	21	15	17	2.4374e-99	11804000	63313000	42007000	61217000	29529000	35364000	0	9	8	16	4	10	1354	6.8857	7.48744	7.85362	7.93228	7.2501	7.34316	6.5814	7.08253	7.9719	7.76025	7.33369	7.6329	1.99895	0.261276	0.309148	2.20058	0.436349	0.509893
Tb927.4.470;Tb427.04.470		Tb927.4.470;Tb427.04.470	3;3	3;3	3;3	>Tb927.4.470 | organism=Trypanosoma_brucei_TREU927 | product=snoRNP protein GAR1, putative | location=Tb927_04_v5.1:137277-137966(-) | length=229 | sequence_SO=chromosome | SO=protein_coding;>Tb427.04.470 | organism=Trypanosoma_brucei_Lister_strain_427 | p	2	3	3	3	21.783	4	2	6	8	5	9	6.4887e-18	36441000	37851000	39927000	41121000	29717000	39254000	2	2	2	4	1	6	735	7.06679	7.14769	7.00227	7.19404	6.78952	7.28822	6.76896	6.71218	7.11531	7.00316	6.88173	7.58227	0.268744	0.637027	1.65664	0.470374	0.8121	1.85738
Tb927.11.2880;Tb427tmp.02.0400		Tb927.11.2880;Tb427tmp.02.0400	5;5	5;5	5;5	>Tb927.11.2880 | organism=Trypanosoma_brucei_TREU927 | product=kinesin, putative (KIN-A) | location=Tb927_11_v5.1:843603-846191(-) | length=862 | sequence_SO=chromosome | SO=protein_coding;>Tb427tmp.02.0400 | organism=Trypanosoma_brucei_Lister_strain_427 |	2	5	5	5	96.059	2	3	5	4	4	4	4.3055e-20	0	0	1917800	5024400	0	0	1	1	1	2	1	3	2423	6.76531	7.11974	6.55884	6.77488	6.65545	6.85419	6.4659	6.68343	6.66023	6.5828	6.73356	7.1577	1.17741	0.717671	0.660224	1.37904	0.892744	0.860968
Tb927.9.5840;Tb927.9.5750;Tb427tmp.160.4280;Tb427tmp.160.4250		Tb927.9.5840;Tb927.9.5750;Tb427tmp.160.4280;Tb427tmp.160.4250	19;19;19;19	19;19;19;19	19;19;19;19	>Tb927.9.5840 | organism=Trypanosoma_brucei_TREU927 | product=unspecified product (TRYP1) | location=Tb927_09_v5.1:989953-990552(+) | length=199 | sequence_SO=chromosome | SO=protein_coding;>Tb927.9.5750 | organism=Trypanosoma_brucei_TREU927 | product=unsp	4	19	19	19	22.424	41	42	112	76	94	127	5.1055e-175	1071800000	2643500000	2733900000	1387200000	1378000000	2600800000	22	33	61	44	102	197	2750	8.43742	8.89346	8.73673	8.63171	8.85851	9.27173	8.20866	8.61346	8.85949	8.49354	8.8689	9.50815	1.51492	-0.348882	1.37268	1.71655	-0.173809	1.57342
Tb927.10.8710;Tb427.10.8710		Tb927.10.8710;Tb427.10.8710	8;8	8;8	8;8	>Tb927.10.8710 | organism=Trypanosoma_brucei_TREU927 | product=centrin, putative | location=Tb927_10_v5.1:2151778-2152275(+) | length=165 | sequence_SO=chromosome | SO=protein_coding;>Tb427.10.8710 | organism=Trypanosoma_brucei_Lister_strain_427 | product=	2	8	8	8	18.801	6	2	13	5	7	9	3.0393e-68	60124000	11660000	51855000	24154000	39667000	25861000	7	2	11	6	9	9	2012	7.30607	6.55636	7.25158	6.95527	7.06332	6.91923	7.01397	6.10629	7.35499	6.75203	7.14016	7.22321	-2.49048	-0.9843	-0.478675	-2.28885	-0.809228	-0.27793
Tb927.11.11370;Tb927.11.11360;Tb427tmp.01.3180;Tb427tmp.01.3170		Tb927.11.11370;Tb927.11.11360;Tb427tmp.01.3180;Tb427tmp.01.3170	21;21;21;21	21;21;21;21	21;21;21;21	>Tb927.11.11370 | organism=Trypanosoma_brucei_TREU927 | product=receptor for activated C kinase 1 (RACK1) | location=Tb927_11_v5.1:3037315-3038271(+) | length=318 | sequence_SO=chromosome | SO=protein_coding;>Tb927.11.11360 | organism=Trypanosoma_brucei_TR	4	21	21	21	34.69	26	14	41	43	50	48	3.5411e-247	260760000	92432000	569090000	272380000	887780000	239190000	15	8	28	15	37	21	2204	8.1537	7.68301	8.2845	8.0142	8.54961	8.05231	7.89045	7.28961	8.39129	7.8416	8.59281	8.33814	-1.5636	-0.89794	-1.652	-1.36197	-0.722867	-1.45125
Tb427.03.4100;Tb427.03.4080;Tb927.3.4100;Tb427.03.4090;Tb927.3.4080;Tb927.3.4090;Tb427.03.4070;Tb927.3.4070;Tb927.3.4110;Tb427.03.4110		Tb427.03.4100;Tb427.03.4080;Tb927.3.4100;Tb427.03.4090;Tb927.3.4080;Tb927.3.4090;Tb427.03.4070;Tb927.3.4070;Tb927.3.4110;Tb427.03.4110	9;8;8;8;7;7;7;6;5;5	9;8;8;8;7;7;7;6;5;5	9;8;8;8;7;7;7;6;5;5	>Tb427.03.4100 | organism=Trypanosoma_brucei_Lister_strain_427 | product=hypothetical protein, conserved | location=Tb427_03_v4:1156297-1158024(-) | length=575 | sequence_SO=chromosome | SO=protein_coding;>Tb427.03.4080 | organism=Trypanosoma_brucei_Lister	10	9	9	9	63.094	23	11	8	7	11	10	2.766e-56	154920000	26654000	29480000	4065700	27587000	12945000	9	3	6	1	3	4	550	7.96212	7.51534	7.11137	6.40592	7.11039	7.01595	7.70371	7.11554	7.22763	6.2477	7.18364	7.32073	-1.48417	-2.34345	-0.31371	-1.28254	-2.16838	-0.112965
Tb927.1.2750;Tb427.01.2750		Tb927.1.2750;Tb427.01.2750	10;10	10;10	10;10	>Tb927.1.2750 | organism=Trypanosoma_brucei_TREU927 | product=hypothetical protein, conserved | location=Tb927_01_v5.1:633309-633871(+) | length=168 | sequence_SO=chromosome | SO=protein_coding;>Tb427.01.2750 | organism=Trypanosoma_brucei_Lister_strain_427	2	10	10	10	18.698	2	2	14	8	18	11	4.2344e-59	0	0	22218000	6488900	41709000	8421600	1	1	7	1	10	0	293	6.39823	6.31765	6.8693	6.33972	7.0511	6.4045	6.06726	5.82493	6.97236	6.16605	7.12808	6.69962	-0.267691	-1.75923	-2.14795	-0.066061	-1.58416	-1.94721
Tb927.10.7710;Tb427.10.7710		Tb927.10.7710;Tb427.10.7710	10;10	10;10	10;10	>Tb927.10.7710 | organism=Trypanosoma_brucei_TREU927 | product=40S ribosomal protein S8, putative | location=Tb927_10_v5.1:1940906-1941688(-) | length=260 | sequence_SO=chromosome | SO=protein_coding;>Tb427.10.7710 | organism=Trypanosoma_brucei_Lister_stra	2	10	10	10	29.838	10	6	15	7	9	14	5.7891e-32	18320000	24011000	51224000	13732000	27569000	10461000	3	3	9	2	6	2	1980	7.00179	6.92708	7.19412	6.45803	7.10385	6.64814	6.69516	6.46878	7.29693	6.28974	7.1747	6.946	-0.248176	-2.44526	-1.51384	-0.046546	-2.27018	-1.31309
Tb427.07.5600;Tb927.7.5600		Tb427.07.5600;Tb927.7.5600	11;10	11;10	11;10	>Tb427.07.5600 | organism=Trypanosoma_brucei_Lister_strain_427 | product=hypothetical protein, conserved | location=Tb427_07_v4:1511769-1514849(+) | length=1026 | sequence_SO=chromosome | SO=protein_coding;>Tb927.7.5600 | organism=Trypanosoma_brucei_TREU92	2	11	11	11	114.58	7	8	10	6	3	1	1.7813e-50	24392000	12195000	18282000	14508000	0	0	6	1	6	0	2	1	1227	7.15484	6.96505	6.8135	6.41535	6.4972	5.737	6.87137	6.50386	6.91689	6.26093	6.59482	5.99489	-0.630469	-1.32263	-2.52534	-0.428839	-1.14756	-2.32459
Tb927.1.2260;Tb427.01.2260		Tb927.1.2260;Tb427.01.2260	10;10	6;6	6;6	>Tb927.1.2260 | organism=Trypanosoma_brucei_TREU927 | product=calpain-like protein fragment, putative | location=Tb927_01_v5.1:564977-565366(+) | length=129 | sequence_SO=chromosome | SO=protein_coding;>Tb427.01.2260 | organism=Trypanosoma_brucei_Lister_st	2	10	6	6	14.03	28	14	21	15	23	20	6.1686e-58	1889200000	384900000	1534500000	695850000	995960000	470870000	16	10	14	9	16	15	287	8.8158	8.28821	8.33659	7.97555	8.29705	7.83631	8.59892	7.92397	8.44857	7.80905	8.36103	8.11817	-1.75259	-1.19936	-1.53054	-1.55096	-1.02428	-1.3298
Tb927.8.2080;Tb427.08.2080;Tb927.8.2250;Tb427.08.2250		Tb927.8.2080;Tb427.08.2080;Tb927.8.2250;Tb427.08.2250	3;3;2;2	3;3;2;2	3;3;2;2	>Tb927.8.2080 | organism=Trypanosoma_brucei_TREU927 | product=hypothetical protein, conserved | location=Tb927_08_v5.1:656024-656584(+) | length=186 | sequence_SO=chromosome | SO=protein_coding;>Tb427.08.2080 | organism=Trypanosoma_brucei_Lister_strain_427	4	3	3	3	20.204	3	2	9	4	5	4	5.1255e-07	0	0	4377000	2003800	8992800	2049800	2	0	2	0	2	0	1345	6.46843	6.03665	6.23688	5.71648	6.33782	5.88939	6.12421	5.52543	6.32869	5.72344	6.45859	6.18988	-1.43435	-1.72874	-1.48967	-1.23272	-1.55366	-1.28893
Tb927.7.5340;Tb427.07.5340		Tb927.7.5340;Tb427.07.5340	21;21	21;21	21;21	>Tb927.7.5340 | organism=Trypanosoma_brucei_TREU927 | product=hypothetical protein, conserved | location=Tb927_07_v5.1:1419326-1420822(+) | length=498 | sequence_SO=chromosome | SO=protein_coding;>Tb427.07.5340 | organism=Trypanosoma_brucei_Lister_strain_4	2	21	21	21	56.822	33	27	42	28	25	15	1.9561e-156	211340000	63403000	129660000	28675000	68722000	15072000	29	16	31	6	21	1	1219	8.49127	8.13234	8.29216	7.71649	7.88689	7.38981	8.2571	7.75199	8.40035	7.55171	7.95555	7.6826	-1.19233	-1.91233	-1.65126	-0.990699	-1.73726	-1.45052
Tb927.9.13350;Tb427tmp.211.4200		Tb927.9.13350;Tb427tmp.211.4200	10;10	10;10	10;10	>Tb927.9.13350 | organism=Trypanosoma_brucei_TREU927 | product=hypothetical protein, conserved | location=Tb927_09_v5.1:2107365-2108378(-) | length=337 | sequence_SO=chromosome | SO=protein_coding;>Tb427tmp.211.4200 | organism=Trypanosoma_brucei_Lister_str	2	10	10	10	38.589	4	2	18	7	26	23	1.1886e-97	0	0	57395000	39885000	49777000	27749000	1	0	10	4	11	12	2927	6.82244	6.27353	7.83688	7.32691	7.84706	7.4684	6.52928	5.78487	7.95792	7.13919	7.90203	7.75918	-1.82342	-1.69406	-1.25787	-1.62179	-1.51899	-1.05712
Tb927.10.3540;Tb427.10.3540		Tb927.10.3540;Tb427.10.3540	7;7	7;7	7;7	>Tb927.10.3540 | organism=Trypanosoma_brucei_TREU927 | product=hypothetical protein, conserved | location=Tb927_10_v5.1:915333-916013(+) | length=226 | sequence_SO=chromosome | SO=protein_coding;>Tb427.10.3540 | organism=Trypanosoma_brucei_Lister_strain_42	2	7	7	7	24.291	5	2	8	4	4	4	9.371e-15	19503000	8599300	19432000	6765700	23154000	7778100	2	1	5	0	3	2	1824	6.84232	6.43673	6.89633	6.24561	6.7492	6.29726	6.54689	5.97285	6.99998	6.08296	6.83357	6.59727	-1.34735	-2.16165	-1.5013	-1.14572	-1.98657	-1.30055
Tb927.11.11980;Tb427tmp.01.3805		Tb927.11.11980;Tb427tmp.01.3805	9;9	9;9	9;9	>Tb927.11.11980 | organism=Trypanosoma_brucei_TREU927 | product=microtubule-associated protein,corset-associated protein 15 (CAP15) | location=Tb927_11_v5.1:3216090-3216455(+) | length=121 | sequence_SO=chromosome | SO=protein_coding;>Tb427tmp.01.3805 | or	2	9	9	9	14.091	12	5	4	3	7	4	1.7576e-29	105480000	49382000	14003000	5127700	13318000	4474400	11	2	3	0	4	1	2228	7.57175	6.99607	6.63107	6.29244	6.66811	6.06079	7.31923	6.54673	6.74319	6.12924	6.7455	6.34635	-1.91236	-1.1249	-2.01746	-1.71073	-0.949822	-1.81671
Tb427.01.2230;Tb927.1.2230		Tb427.01.2230;Tb927.1.2230	10;9	10;9	6;5	>Tb427.01.2230 | organism=Trypanosoma_brucei_Lister_strain_427 | product=unspecified product | location=Tb427_01_v4:562341-562736(+) | length=131 | sequence_SO=chromosome | SO=protein_coding;>Tb927.1.2230 | organism=Trypanosoma_brucei_TREU927 | product=cal	2	10	10	6	14.56	47	35	62	36	49	41	4.6493e-88	3582000000	2353000000	3089900000	1066500000	2679600000	964620000	27	15	43	15	40	28	286	9.099	8.68177	8.76695	8.31656	8.91819	8.24575	8.91712	8.37992	8.89322	8.15488	8.93295	8.51705	-1.38599	-1.49616	-2.23379	-1.18436	-1.32108	-2.03305
Tb927.7.5940		Tb927.7.5940	13	13	0	>Tb927.7.5940 | organism=Trypanosoma_brucei_TREU927 | product=Protein Associated with Differentiation (TbPAD2) | location=Tb927_07_v5.1:1592980-1594797(+) | length=605 | sequence_SO=chromosome | SO=protein_coding	1	13	13	0	67.151	27	15	66	38	42	32	1.2788e-123	255640000	79341000	227720000	49716000	232610000	52817000	11	6	26	9	24	11	3365	8.15941	7.65001	8.2894	7.75269	8.30737	7.73612	7.89443	7.24388	8.39623	7.59073	8.36791	8.01561	-1.69217	-1.7829	-1.89764	-1.49054	-1.60783	-1.69689
Tb927.11.9700;Tb427tmp.01.1465		Tb927.11.9700;Tb427tmp.01.1465	7;5	7;5	7;5	>Tb927.11.9700 | organism=Trypanosoma_brucei_TREU927 | product=nascent polypeptide associated complex alpha subunit, putative | location=Tb927_11_v5.1:2632312-2632617(-) | length=101 | sequence_SO=chromosome | SO=protein_coding;>Tb427tmp.01.1465 | organism	2	7	7	7	11.406	3	1	13	5	11	11	5.5359e-48	120550000	0	125960000	80700000	171990000	45382000	4	1	10	4	18	9	3224	7.38017	6.93386	7.44626	6.91765	7.55254	6.88655	7.10346	6.47557	7.55022	6.72013	7.63432	7.19056	-1.48258	-1.75602	-2.21238	-1.28095	-1.58094	-2.01163
Tb927.10.14810;Tb427.10.14810		Tb927.10.14810;Tb427.10.14810	3;3	3;3	3;3	>Tb927.10.14810 | organism=Trypanosoma_brucei_TREU927 | product=hypothetical protein, conserved | location=Tb927_10_v5.1:3611012-3611494(-) | length=160 | sequence_SO=chromosome | SO=protein_coding;>Tb427.10.14810 | organism=Trypanosoma_brucei_Lister_strai	2	3	3	3	17.974	6	3	6	4	8	5	5.6385e-18	27406000	4834600	14817000	9921000	12485000	8413900	4	0	4	2	4	2	1702	6.99541	6.05095	6.59948	6.19904	6.51415	6.17292	6.68973	5.54102	6.70771	6.03846	6.614	6.47141	-3.13746	-1.33022	-1.13355	-2.93583	-1.15514	-0.932809
Tb927.10.13140;Tb427.10.13140		Tb927.10.13140;Tb427.10.13140	4;4	4;4	4;4	>Tb927.10.13140 | organism=Trypanosoma_brucei_TREU927 | product=hypothetical protein, conserved | location=Tb927_10_v5.1:3196208-3196753(-) | length=181 | sequence_SO=chromosome | SO=protein_coding;>Tb427.10.13140 | organism=Trypanosoma_brucei_Lister_strai	2	4	4	4	20.909			9	5	5	4	2.0283e-19	0	0	17070000	2424400	0	0	0	0	3	1	0	2	1634			6.63321	5.9509	6.41705	5.95841			6.74775	5.81277	6.5171	6.25823		-2.26657	-1.52357		-2.0915	-1.32282
[truncated: 1,322 more rows]
[truncated: 7 more columns]

## Sheet: Proteins overrepr in gran
Gene ID	description	classification	(predicted) domain (non comprehensive)	Identified in a genome-wide screen for genes involved in driving stumpy formation in life cycle (Mony 2014)		Protein.IDs	Majority.protein.IDs	Peptide.counts..all.	Peptide.counts..razor.unique.	Peptide.counts..unique.	Fasta.headers	Number.of.proteins	Peptides	Razor...unique.peptides	Unique.peptides	Mol..weight..kDa.	Experiment.No0145_control	Experiment.No0145_induced	Experiment.No0182_control	Experiment.No0182_induced	Experiment.No0202_control	Experiment.No0202_induced	PEP	LFQ.intensity.No0145_control	LFQ.intensity.No0145_induced	LFQ.intensity.No0182_control	LFQ.intensity.No0182_induced	LFQ.intensity.No0202_control	LFQ.intensity.No0202_induced	MS.MS.Count.No0145_control	MS.MS.Count.No0145_induced	MS.MS.Count.No0182_control	MS.MS.Count.No0182_induced	MS.MS.Count.No0202_control	MS.MS.Count.No0202_induced	id	log10.Intensity.No0145_control	log10.Intensity.No0145_induced	log10.Intensity.No0182_control	log10.Intensity.No0182_induced	log10.Intensity.No0202_control	log10.Intensity.No0202_induced	ori.log10.Intensity.No0145_control	ori.log10.Intensity.No0145_induced	ori.log10.Intensity.No0182_control	ori.log10.Intensity.No0182_induced	ori.log10.Intensity.No0202_control	ori.log10.Intensity.No0202_induced	log2.Ratio.Intensity.No0145_induced.vs.control
[truncated: 463 more rows]
[truncated: 12 more columns]

[truncated: 2 more sheets: Proteins underrepr in gran, Table legend]
