# Supplementary material for: Novel insights into RNP granules by employing the trypanosome's microtubule skeleton as a molecular sieve
Source: Nucleic Acids Res. 2015 Jul 17;43(16):8013–32. doi: 10.1093/nar/gkv731 (PMC4652759; doi:10.1093/nar/gkv731)
Supplement: SUPPLEMENTARY DATA [file supp_gkv731_nar-00751-y-2015-File014.xlsx]

## Sheet: Table S2
Gene ID	description	tag	C or N terminus tagged	mother plasmid	final Plasmid	coexpressed with	classification	image shown in Figure	low expression	starvation stress granules	obvious change in localization at starvation	localization (at starvation)	localization without starvation
Tb927.6.600	CAF1	eYFP	C	2710	3218	3387 (SCD6-mChFP)	RNA metabolism /translation	S3		YES	YES	STARVATION STRESS GRANULES	P-bodies (Kramer 2012, SF)
Tb927.10.1510	NOT1	eYFP	N	2675	2703	3342 (PABP2-mChFP)	RNA metabolism /translation	S3		YES	YES	STARVATION STRESS GRANULES	N.D.
Tb927.5.1490	eIF4G1	eYFP	C	2948	SK60	3925 (mChFP-DHH1)	RNA metabolism /translation	S3		YES	YES	STARVATION STRESS GRANULES	N.D.
Tb927.11.10560	eIF4G4	eYFP	C	2948	SK64	3925 (mChFP-DHH1)	RNA metabolism /translation	S3		YES	YES	STARVATION STRESS GRANULES	N.D.
Tb927.5.2140	UPF1	eYFP	C	2948	4181	3925 (mChFP-DHH1)	RNA metabolism /translation	S3	X	YES	YES	STARVATION STRESS GRANULES	N.D.
Tb927.3.1920	NOT5	eYFP	C	2710	3631	2845 (mChFP-DHH1)	RNA metabolism /translation	S3		YES	YES	STARVATION STRESS GRANULES	N.D.
Tb927.11.9610	eIF3-beta	mChFP	C	3086	3087	2829 (eYFP-DHH1)	RNA metabolism /translation	S3	X	NO	NO
Tb927.11.14100	DRBD4	eYFP	C	2710	3217	2845 (mChFP-DHH1)	RNA metabolism /translation	S3		YES	YES	NUCLEUS + STARVATION STRESS GRANULES	nucleus
Tb927.10.14550	RNA helicase DBP1	eYFP	C	2710	3675	2845 (mChFP-DHH1)	RNA metabolism /translation	S3		YES	YES	STARVATION STRESS GRANULES	N.D.
Tb927.3.2900	eIF2α	eYFP	N	2827	3289	3342 (PABP2-mChFP)	RNA metabolism /translation	S3		NO	NO	cytoplasm
Tb927.10.10850	AGO1	eYFP	C	2710	3119	2845 (mChFP-DHH1)	RNA metabolism /translation	S3	X	YES	YES	STARVATION STRESS GRANULES	N.D.
Tb927.11.8290	Dis3-like 2	eYFP	N C	2675 2710	SK108 SK109	2845 (mChFP-DHH1)	RNA metabolism /translation	S3		NO	NO	mainly nucleus
Tb927.11.1890	Serine-threonine kinase receptor-associated protein (STRAP), putative	4Ty1-eYFP	C	SK141	SK208	2845 (mChFP-DHH1)	RNA metabolism /translation	S3		YES	YES	STARVATION STRESS GRANULES	N.D.
Tb927.11.6720	mRNA cap guanine-N7 methyltransferase	4Ty1-eYFP	C	SK141	SK248	2845 (mChFP-DHH1)	RNA metabolism /translation	S3	X	YES	YES	STARVATION STRESS GRANULES	N.D.
Tb927.3.3130	SAM domain containing protein	4Ty1-eYFP	C	SK141	SK250	2845 (mChFP-DHH1)	RNA metabolism /translation, putative	S3	X	NO	YES	other cytoplasmic granules	close to/at plasma membrane (?)
Tb927.7.3880	protein kinase, putative	4Ty1-eYFP	C	SK141	SK168	2845 (mChFP-DHH1)	Signalling	S3A		NO	YES	other cytoplasmic granules + some structure (basal body? Flagellar pocket ?)	some structure (basal body? Flagellum?) but no other granules
Tb927.6.640	Ser/Thr Metallophosphatase, kinetoplastid specific	4Ty1-eYFP	C	SK141	SK169	2845 (mChFP-DHH1)	Signalling	6		YES	YES	STARVATION STRESS GRANULES	P-bodies
Tb927.8.3770	mitogen-activated protein kinase (MPK10)	4Ty1-eYFP	C	SK141	SK212	2845 (mChFP-DHH1)	Signalling	S4C		NO	(NO)	cytoplasm	perhaps slightly less pixelate
Tb927.10.1070	cell division protein kinase 2 homolog (CRK1)	4Ty1-eYFP	C	SK141	SK234	2845 (mChFP-DHH1)	Signalling	S4C		NO	NO	cytoplasm (some association with FAZ/flagellum ???)
Tb927.8.6930; Tb927.4.5390	serine/threonine-protein kinase Nrk	4Ty1-eYFP	C	SK141	SK235	2845 (mChFP-DHH1)	Signalling	S4C	X	NO	NO	cytoplasm
Tb927.10.5950, Tb927.10.5930, Tb927.10.5940	protein kinase (Nek1-like)	4Ty1-eYFP	C	SK141	SK236	2845 (mChFP-DHH1)	Signalling	S4C		NO	(NO)	cytoplasm / cannot exclude starvation stress granules
Tb927.10.14780	mitogen activated protein kinase (CBPK1)	4Ty1-eYFP	C	SK141	SK237	2845 (mChFP-DHH1)	Signalling	S4C		NO	NO	cytoplasm
Tb927.9.6560	protein kinase	4Ty1-eYFP	C	SK141	SK238	2845 (mChFP-DHH1)	Signalling	S4A		NO	YES	granule at posterior pole	cytoplasm, often some structure close to flagellar pocket (?)
Tb927.9.12880	protein kinase	4Ty1-eYFP	C	SK141	SK239	2845 (mChFP-DHH1)	Signalling	S4C	X	NO	(NO)	cytoplasm, some structure /granules
Tb927.3.3190	serine/threonine-protein kinase, putative	4Ty1-eYFP	C	SK141	SK240	2845 (mChFP-DHH1)	Signalling	S4C		NO	(NO)	cytoplasm / cannot exclude starvation stress granules
Tb927.7.6310	polo-like protein kinase (PLK)	4Ty1-eYFP	C	SK141	SK241	2845 (mChFP-DHH1)	Signalling	S4C	X	NO	NO	cytoplasm (too weak expression to say more)
Tb927.8.5780	protein tyrosine phosphatase	4Ty1-eYFP	C	SK141	SK243	2845 (mChFP-DHH1)	Signalling	S4C		NO	NO	cytoplasm (and nucleus)
Tb927.5.590	protein phosphatase 1, regulatory subunit	4Ty1-eYFP	C	SK141	SK244	2845 (mChFP-DHH1)	Signalling	S4C	X	NO	(NO)	cytoplasm / nucleus /cannot exclude starvation stress granules
Tb927.1.1380	serine/threonine protein phosphatase 2A regulatory subunit	4Ty1-eYFP	C	SK141	SK245	2845 (mChFP-DHH1)	Signalling	S4B	X	NO	NO	some structure (to weak expression to say more)
Tb927.10.1620	dual specificity protein phosphatase	4Ty1-eYFP	C	SK141	SK246	2845 (mChFP-DHH1)	Signalling	S4C	X	NO	NO	cytoplasm (too weak expression to say more)
Tb927.2.4580	UNC119	4Ty1-eYFP	C	SK141	SK247	2845 (mChFP-DHH1)	Signalling	S4C		NO	NO	cytoplasm
Tb927.11.1340	protein kinase like domain protein	4Ty1-eYFP	C	SK141	SK242	2845 (mChFP-DHH1)	Signalling, putative	S4B	X	NO	NO	one distinct spot in most cells
Tb927.11.8120	protein transport protein SEC13	4Ty1-eYFP	C	SK141	SK180	2845 (mChFP-DHH1)	trafficking	S4B		NO	NO	some structure (mostly 2 distinct spots in posterior end of the cell)
Tb927.11.5300	kinesin	4Ty1-eYFP	C	SK141	SK177	2845 (mChFP-DHH1)	trafficking	S4B		NO	NO	cytoplasm, some structure (flagellum /FP)
Tb927.5.1090	threonyl-tRNA synthetase	4Ty1-eYFP	C	SK141	SK178	2845 (mChFP-DHH1)	tRNA synthetase	S4C		NO	NO	cytoplasm
Tb927.6.2360	adenosine kinase	4Ty1-eYFP	C	SK141	SK176	2845 (mChFP-DHH1)	metabolism	S4C		NO	NO	cytoplasm (nucleus)
Tb927.9.2320	hypothetical, SAM dependent methyltransferase domain	4Ty1-eYFP	C	SK141	SK249	2845 (mChFP-DHH1)	methyltransferase	S4B		NO	NO	mitochondrion / mitochondrion associated (?)
Tb927.4.3350	hypothetical, conserved	4Ty1-eYFP	C	SK141	SK251	2845 (mChFP-DHH1)	methyltransferase	6		YES	YES	STARVATION STRESS GRANULES	N.D.
Tb927.9.1340	nucleoporin (Mlp-2)	4Ty1-eYFP	C	SK141	SK179	2845 (mChFP-DHH1)	nucleoporin	S4B		NO	NO	spindle pole body during anaphase
Tb927.9.11270	T-complex protein 1, eta	4Ty1-eYFP	C	SK141	SK173	2845 (mChFP-DHH1)	chaperone / protein degradation	S4C		NO	NO	cytoplasm
Tb927.4.2220	TPR-repeat-containing chaperone protein DNAJ	4Ty1-eYFP	C	SK141	SK174	2845 (mChFP-DHH1)	chaperone / protein degradation	S4C		NO	(NO)	cytoplasm, some pixelate structures
Tb927.7.3040	hypothetical, conserved	4Ty1-eYFP	C	SK141	SK202	2845 (mChFP-DHH1)	HYP CONS	6		YES	YES	STARVATION STRESS GRANULES	N.D.
Tb927.4.3150	hypothetical, conserved	4Ty1-eYFP	C	SK141	SK204	2845 (mChFP-DHH1)	HYP CONS	S4B		NO	NO	nucleus
Tb927.4.4060	hypothetical, conserved	4Ty1-eYFP	C	SK141	SK214	2845 (mChFP-DHH1)	HYP CONS	S4B		NO	NO	some structure (basal body, flagellar pocket?)
Tb927.11.6600	hypothetical, conserved	4Ty1-eYFP	C	SK141	SK182	2845 (mChFP-DHH1)	HYP CONS	6		YES	YES	STARVATION STRESS GRANULES	N.D.
Tb927.10.1150	hypothetical, conserved	4Ty1-eYFP	C	SK141	SK183	2845 (mChFP-DHH1)	HYP CONS	S4B	X	NO	NO	one or two elongated spots (beginning of flagellum?)
Tb927.8.3820	hypothetical, conserved	4Ty1-eYFP	C	SK141	SK184	2845 (mChFP-DHH1)	HYP CONS	6		YES	YES	STARVATION STRESS GRANULES	N.D.
Tb927.11.2250	hypothetical, conserved	4Ty1-eYFP	C	SK141	SK186	2845 (mChFP-DHH1)	HYP CONS	6		YES	YES	STARVATION STRESS GRANULES	P-bodies
Tb927.10.720	hypothetical, conserved	4Ty1-eYFP	C	SK141	SK200	2845 (mChFP-DHH1)	HYP CONS	S4A	(X)	NO	YES	posterior pole granule + in some cells elongated structure in the middle of the cell and /or tip of flagellum (cell cycle dependency?)	as with starvation, but no localization to the posterior pole granule

## Sheet: legend
Table S2
List of the 50 granule-predicted proteins that were analysed for localization to starvation stress granules by eYFP tagging. The table provides details on the fusion proteins (protein classification, which tag, C- or N-terminally tagged, stress granule marker protein used for co-expression), summarizes the protein localization, indicates whether the protein expression level was low (judged by mic…
