# Supplementary material for: Novel insights into RNP granules by employing the trypanosome's microtubule skeleton as a molecular sieve
Source: Nucleic Acids Res. 2015 Jul 17;43(16):8013–32. doi: 10.1093/nar/gkv731 (PMC4652759; doi:10.1093/nar/gkv731)
Supplement: SUPPLEMENTARY DATA [file supp_gkv731_nar-00751-y-2015-File015.xlsx]

## Sheet: S3A
			STARVATION																										UNTREATED
				P4 starvation no pA					Total starvation pA replicate 1					Total starvation pA replicate 2					P4 starvation pA replicate 1					P4 starvation pA replicate 2					Total untreated pA					P4 untreated pA
geneID	description	rngLength		readCount_s	norm readCount_s	RPKM_s	readCount_a		readCount_s	norm readCount_s	RPKM_s	readCount_a		readCount_s	norm readCount_s	RPKM_s	readCount_a		readCount_s	norm readCount_s	RPKM_s	readCount_a		readCount_s	norm readCount_s	RPKM_s	readCount_a		readCount_s	norm readCount_s	RPKM_s	readCount_a		readCount_s	norm readCount_s	RPKM_s	readCount_a
13J1.15	hypothetical transmembrane protein	485		0	0	0	0		0	0	0	0		0	0	0	0		0	0	0	0		0	0	0	0		0	0	0	0		0	0	0	0
13J3.01	RNA polymerase III pseudogene, possible	1604		58	10.7774	6.7191	0		189	27.8764	17.3793	0		119	14.65	9.13339	0		72	12.4127	7.73861	1		83	15.6416	9.7516	0		353	52.2476	32.5733	0		114	22.8484	14.2446	1
13J3.02	folate transporter, putative,expression site-associated gene 10 (ESAG10) protein, putative	2060		2	0.371636	0.180406	0		3	0.442482	0.214797	0		4	0.492435	0.239046	0		1	0.172399	0.0836889	0		0	0	0	0		8	1.18408	0.574797	0		2	0.400849	0.194587	0
13J3.03	hypothetical protein	317		0	0	0	0		1	0.147494	0.465281	0		0	0	0	0		0	0	0	0		0	0	0	1		0	0	0	0		0	0	0	0
13J3.04	nucleoside transporter pseudogene, putative	959		0	0	0	0		0	0	0	0		0	0	0	0		0	0	0	0		0	0	0	0		1	0.14801	0.154338	0		0	0	0	0
13J3.05	hypothetical protein	326		0	0	0	0		0	0	0	0		0	0	0	0		0	0	0	0		0	0	0	0		0	0	0	0		0	0	0	1
13J3.06	hypothetical transmembrane protein	551		0	0	0	5		0	0	0	2		0	0	0	4		0	0	0	0		0	0	0	1		0	0	0	3		0	0	0	1
13J3.08	hypothetical protein	398		0	0	0	0		0	0	0	0		0	0	0	3		0	0	0	0		0	0	0	0		0	0	0	1		0	0	0	1
13J3.09	transferrin-binding protein, putative,expression site-associated gene 7 (ESAG7) protein, putative	1016		17	3.1589	3.10916	0		46	6.78472	6.67787	0		58	7.14031	7.02787	0		21	3.62038	3.56337	0		31	5.84203	5.75003	0		38	5.62439	5.53581	0		14	2.80594	2.76175	0
13J3.10	transferrin-binding protein, putative,expression site-associated gene 6 (ESAG6) protein, putative	1199		7	1.30073	1.08484	0		17	2.5074	2.09124	0		40	4.92435	4.10705	0		7	1.20679	1.0065	0		27	5.08822	4.24372	0		24	3.55224	2.96267	0		12	2.40509	2.00592	0
13J3.11	hypothetical protein	293		0	0	0	1		0	0	0	1		0	0	0	3		0	0	0	0		0	0	0	1		0	0	0	0		0	0	0	0
13J3.12	expression site-associated gene 5 (ESAG5) protein, putative	1442		5	0.929089	0.644306	0		30	4.42482	3.06853	0		26	3.20083	2.21972	0		7	1.20679	0.836889	1		6	1.13072	0.78413	0		25	3.70025	2.56606	0		14	2.80594	1.94587	0
13J3.13	expression site-associated gene 3 (ESAG3, pseudogene), putative	716		5	0.929089	1.29761	0		2	0.294988	0.411994	0		5	0.615544	0.859699	0		10	1.72399	2.40781	1		2	0.376905	0.526404	0		1	0.14801	0.206718	0		1	0.200424	0.279922	0
13J3.14	hypothetical protein	314		0	0	0	0		1	0.147494	0.469726	0		0	0	0	0		0	0	0	0		0	0	0	0		0	0	0	0		0	0	0	0
13J3.16	expression site-associated gene 4 (ESAG4, pseudogene), putative	3803		11	2.044	0.537469	0		11	1.62243	0.426619	0		11	1.3542	0.356087	0		12	2.06879	0.543989	0		7	1.31917	0.346876	0		24	3.55224	0.934064	0		23	4.60976	1.21214	0
13J3.17	expression site-associated gene 8 (ESAG8) protein, putative (ESAG8)	1748		1	0.185818	0.106303	0		2	0.294988	0.168757	0		1	0.123109	0.0704284	0		1	0.172399	0.0986265	0		1	0.188453	0.10781	0		1	0.14801	0.084674	0		2	0.400849	0.229319	0
H25N7.01	retrotransposon hot spot protein, RHS2 (RHS2)	2456		372	69.1242	28.1451	1		328	48.378	19.6979	1		343	42.2263	17.1931	1		293	50.5129	20.5672	1		231	43.5325	17.725	0		780	115.448	47.0065	1		463	92.7965	37.7836	9
H25N7.02	RHS, pseudogene	11906		575	106.845	8.97407	6		482	71.0921	5.97111	7		646	79.5283	6.67968	6		435	74.9936	6.29881	9		284	53.5205	4.49526	16		1501	222.163	18.6598	24		865	173.367	14.5613	16
H25N7.03	ingi protein (ORF1)	4973		76	14.1222	2.83977	1		38	5.60477	1.12704	1		52	6.40166	1.28728	2		70	12.0679	2.42669	2		22	4.14596	0.833693	2		117	17.3172	3.48224	6		112	22.4475	4.51388	8
H25N7.04	ingi protein (ORF1)	4973		54	10.0342	2.01773	3		22	3.24487	0.652497	1		22	2.70839	0.54462	0		44	7.58556	1.52535	0		4	0.75381	0.151581	5		111	16.4291	3.30367	8		89	17.8378	3.58693	3
H25N7.05	hypothetical protein	368		0	0	0	164		0	0	0	133		1	0.123109	0.334535	88		1	0.172399	0.468476	113		0	0	0	144		4	0.592041	1.60881	134		2	0.400849	1.08926	133
H25N7.06	hypothetical protein	626		300	55.7454	89.0501	0		214	31.5637	50.4212	3		198	24.3756	38.9386	1		241	41.5482	66.3709	1		150	28.2679	45.1564	1		229	33.8943	54.1443	1		169	33.8717	54.1082	5
H25N7.07	hypothetical protein	608		144	26.7578	44.0095	0		92	13.5694	22.3182	0		123	15.1424	24.9052	0		113	19.4811	32.0413	1		46	8.66882	14.2579	0		194	28.714	47.2269	0		80	16.034	26.3716	1
H25N7.08	RHS, pseudogene	7127		1309	243.236	34.1287	4		2584	381.124	53.4761	5		2462	303.094	42.5276	2		1789	308.422	43.2751	8		1824	343.737	48.2303	4		2955	437.37	61.368	10		3853	772.236	108.354	18
H25N7.09	hypothetical leucine-rich repeat protein 1 (LRRP1)	4181		87	16.1662	3.86658	0		49	7.2272	1.72858	3		59	7.26342	1.73725	0		65	11.2059	2.68021	3		11	2.07298	0.495809	0		141	20.8694	4.99149	3		93	18.6395	4.45814	8
H25N7.10	hypothetical protein	362		6	1.11491	3.07985	0		9	1.32745	3.66698	1		8	0.984871	2.72064	0		8	1.37919	3.80992	0		5	0.942263	2.60294	0		11	1.62811	4.49755	0		4	0.801698	2.21464	0
H25N7.11	ESAG4, pseudogene	2942		236	43.853	14.9059	4		116	17.1093	5.81553	0		213	26.2222	8.91305	0		241	41.5482	14.1224	1		90	16.9607	5.76503	1		136	20.1294	6.84207	3		176	35.2747	11.99	0
H25N7.12	retrotransposon hot spot protein, RHS4 (RH4)	2570		4097	761.296	296.224	2		5830	859.89	334.587	10		6832	841.08	327.268	2		5628	970.262	377.534	6		14986	2824.15	1098.89	3		11781	1743.71	678.486	1		11906	2386.25	928.504	5
H25N7.14	transferrin-binding protein, putative,expression site-associated gene 7 (ESAG7) protein, putative	1019		66	12.264	12.0353	0		220	32.4487	31.8436	0		258	31.7621	31.1699	0		73	12.5851	12.3505	0		177	33.3561	32.7342	0		167	24.7177	24.2568	0		100	20.0424	19.6687	1
H25N7.15	transferrin-binding protein, putative,expression site-associated gene 6 (ESAG6) protein, putative	1202		73	13.5647	11.2851	0		177	26.1064	21.7192	0		106	13.0495	10.8565	0		41	7.06836	5.8805	0		107	20.1644	16.7757	0		99	14.653	12.1905	0		49	9.8208	8.17038	0
H25N7.16	expression site-associated gene 5 (ESAG5, pseudogene), putative	1433		26	4.83126	3.37143	0		26	3.83484	2.67609	0		29	3.57016	2.49139	0		24	4.13758	2.88735	0		14	2.63834	1.84113	0		58	8.58459	5.99064	0		32	6.41358	4.47563	0
H25N7.17	expression site-associated gene 3 (ESAG3, pseudogene), putative	1019		26	4.83126	4.74118	0		91	13.4219	13.1717	0		8	0.984871	0.966507	0		1	0.172399	0.169185	0		3	0.565358	0.554816	0		5	0.740051	0.726252	0		5	1.00212	0.983437	0
H25N7.18	hypothetical protein	374		1	0.185818	0.496839	0		1	0.147494	0.394369	0		0	0	0	0		0	0	0	0		0	0	0	0		0	0	0	0		0	0	0	0
H25N7.19	hypothetical protein	335		0	0	0	0		0	0	0	0		0	0	0	1		0	0	0	0		0	0	0	0		0	0	0	0		0	0	0	1
H25N7.20	receptor-type adenylate cyclase, putative,expression site-associated gene 4 (ESAG4) protein, putative	3806		5	0.929089	0.244112	0		3	0.442482	0.116259	0		1	0.123109	0.032346	0		2	0.344798	0.0905933	0		2	0.376905	0.0990292	0		1	0.14801	0.0388886	0		4	0.801698	0.210641	0
H25N7.21	hypothetical protein	698		56	10.4058	14.908	0		100	14.7494	21.1309	0		63	7.75586	11.1115	0		50	8.61995	12.3495	0		80	15.0762	21.5991	0		222	32.8583	47.0749	0		35	7.01486	10.0499	0
H25N7.22	expression site-associated gene 8 (ESAG8) protein, putative	1892		7	1.30073	0.687487	0		14	2.06492	1.09139	0		1	0.123109	0.0650681	0		1	0.172399	0.09112	0		0	0	0	0		1	0.14801	0.0782295	0		1	0.200424	0.105933	0
H25N7.23	expression site-associated gene 3 (ESAG3) protein, putative	1106		47	8.73344	7.89642	0		107	15.7819	14.2693	0		5	0.615544	0.55655	0		4	0.689596	0.623505	0		6	1.13072	1.02235	0		4	0.592041	0.535299	0		1	0.200424	0.181216	0
H25N7.24	hypothetical protein	374		2	0.371636	0.993678	0		1	0.147494	0.394369	0		0	0	0	0		0	0	0	0		0	0	0	0		0	0	0	0		0	0	0	0
H25N7.25	hypothetical protein	422		0	0	0	0		1	0.147494	0.349512	0		0	0	0	0		0	0	0	0		0	0	0	0		0	0	0	0		0	0	0	0
H25N7.26	receptor-type adenylate cyclase, putative,expression site-associated gene 4 (ESAG4) protein, putative	3806		3	0.557454	0.146467	0		3	0.442482	0.116259	0		3	0.369327	0.097038	0		1	0.172399	0.0452967	0		0	0	0	0		4	0.592041	0.155555	0		2	0.400849	0.10532	0
H25N7.27	expression site-associated gene 8 (ESAG8) protein, putative	1892		6	1.11491	0.589274	0		9	1.32745	0.70161	0		1	0.123109	0.0650681	0		1	0.172399	0.09112	0		0	0	0	0		0	0	0	0		0	0	0	0
H25N7.28	expression site-associated gene 8 (ESAG8) protein, putative	2030		2	0.371636	0.183072	0		12	1.76993	0.871885	0		0	0	0	0		2	0.344798	0.169851	0		1	0.188453	0.0928338	0		2	0.29602	0.145823	0		1	0.200424	0.0987313	0
H25N7.29	expression site-associated gene 3 (ESAG3) protein, putative	1106		16	2.97309	2.68814	0		49	7.2272	6.53454	0		4	0.492435	0.44524	0		2	0.344798	0.311752	0		4	0.75381	0.681564	0		3	0.444031	0.401474	0		2	0.400849	0.362431	0
H25N7.30	hypothetical protein	374		1	0.185818	0.496839	0		2	0.294988	0.788738	0		0	0	0	0		0	0	0	0		0	0	0	0		1	0.14801	0.395749	0		0	0	0	0
H25N7.31	expression site-associated gene 2 (ESAG2) protein, putative	1412		30	5.57454	3.94797	0		23	3.39236	2.40252	0		1	0.123109	0.0871876	0		1	0.172399	0.122096	0		1	0.188453	0.133465	0		1	0.14801	0.104823	0		0	0	0	0
H25N7.32	expression site-associated gene 11 (ESAG11, pseudogene), putative	701		0	0	0	0		5	0.73747	1.05203	0		0	0	0	0		0	0	0	0		0	0	0	0		1	0.14801	0.211141	0		1	0.200424	0.285912	0
H25N7.33	expression site-associated gene 1 (ESAG1) protein, putative	989		21	3.90218	3.94558	0		29	4.27732	4.3249	0		1	0.123109	0.124478	0		0	0	0	1		0	0	0	0		0	0	0	0		0	0	0	0
H25N7.34	variant surface glycoprotein (VSG, pseudogene), putative	1478		1	0.185818	0.125723	0		2	0.294988	0.199586	0		0	0	0	0		0	0	0	0		1	0.188453	0.127505	0		0	0	0	0		0	0	0	0
N19B2.005	RHS5, pseudogene	542		15	2.78727	5.14256	1		19	2.80238	5.17045	0		17	2.09285	3.86135	0		8	1.37919	2.54464	0		5	0.942263	1.73849	0		37	5.47638	10.104	1		13	2.60552	4.80723	4
N19B2.010	hypothetical leucine-rich repeat protein 1, LRRP1	4184		58	10.7774	2.57587	0		65	9.58711	2.29137	2		62	7.63275	1.82427	0		69	11.8955	2.8431	0		11	2.07298	0.495454	0		131	19.3893	4.63416	4		97	19.4412	4.64655	6
N19B2.015	hypothetical protein	425		1	0.185818	0.437218	0		8	1.17995	2.77636	2		7	0.861762	2.02768	0		4	0.689596	1.62258	0		3	0.565358	1.33025	0		16	2.36816	5.57215	1		5	1.00212	2.35794	1
N19B2.020	ESAG4, pseudogene	2906		399	74.1413	25.5132	5		264	38.9384	13.3993	0		403	49.6129	17.0726	5		346	59.6501	20.5265	3		93	17.5261	6.031	1		261	38.6307	13.2934	4		197	39.4836	13.5869	12
N19B2.025	hypothetical protein	371		37	6.87526	18.5317	0		59	8.70214	23.4559	1		57	7.01721	18.9143	0		59	10.1715	27.4166	0		71	13.3801	36.065	0		95	14.061	37.9002	0		46	9.21953	24.8505	2
N19B2.030	hypothetical protein	341		0	0	0	52		1	0.147494	0.432534	56		2	0.246218	0.722046	40		0	0	0	45		0	0	0	17		0	0	0	59		0	0	0	41
N19B2.035	hypothetical tansmembrane protein	320		1	0.185818	0.580681	19		4	0.589976	1.84367	13		3	0.369327	1.15415	14		2	0.344798	1.07749	14		1	0.188453	0.588914	2		11	1.62811	5.08785	32		2	0.400849	1.25265	20
N19B2.040	retrotransposon hot spot protein, RHS3 (RHS3)	1730		158	29.3592	16.9706	1		105	15.4869	8.95194	0		89	10.9567	6.33335	0		90	15.5159	8.96874	0		46	8.66882	5.01088	0		250	37.0025	21.3888	0		153	30.6649	17.7254	0
N19B2.045	RHS3, pseudogene	1742		500	92.9089	53.3346	1		325	47.9355	27.5175	1		456	56.1376	32.226	0		402	69.3044	39.7844	1		225	42.4018	24.3409	0		962	142.386	81.737	0		410	82.174	47.1722	1
N19B2.050	RHS5, pseudogene	2027		278	51.6574	25.4846	0		278	41.0033	20.2286	0		287	35.3322	17.4308	0		294	50.6853	25.0051	2		169	31.8485	15.7121	0		548	81.1096	40.0146	3		442	88.5876	43.7038	4
N19B2.055	RHS2, pseudogene	2957		492	91.4224	30.9173	0		514	75.8119	25.6381	2		412	50.7209	17.1528	3		412	71.0284	24.0204	3		289	54.4628	18.4183	4		780	115.448	39.0423	7		524	105.022	35.5165	3
N19B2.060	RHS3, pseudogene	1739		177	32.8898	18.913	0		140	20.6492	11.8742	0		127	15.6348	8.9907	0		103	17.7571	10.2111	0		40	7.5381	4.33473	0		332	49.1394	28.2573	1		193	38.6819	22.2438	0
N19B2.065	hypothetical protein	350		1	0.185818	0.530908	0		0	0	0	0		0	0	0	0		0	0	0	0		1	0.188453	0.538436	0		1	0.14801	0.422886	0		1	0.200424	0.572641	0
N19B2.070	RHS3, pseudogene	1739		137	25.457	14.6389	0		66	9.7346	5.59781	0		56	6.8941	3.9644	0		75	12.9299	7.43527	0		36	6.78429	3.90126	0		195	28.862	16.5969	0		160	32.0679	18.4404	1
N19B2.075	RHS4, pseudogene	2129		294	54.6305	25.6601	1		452	66.6673	31.3139	1		417	51.3364	24.1129	2		259	44.6514	20.9729	0		522	98.3722	46.2058	0		604	89.3981	41.9907	1		592	118.651	55.731	4
N19B2.080	hypothetical protein, unlikely	347		1	0.185818	0.535498	1691		2	0.294988	0.850109	2550		1	0.123109	0.354781	2618		2	0.344798	0.993654	1858		2	0.376905	1.08618	4889		1	0.14801	0.426542	3633		5	1.00212	2.88796	5656
N19B2.085	hypothetical transmembrane protein	326		20	3.71636	11.3999	1		29	4.27732	13.1206	0		42	5.17057	15.8607	0		21	3.62038	11.1055	0		24	4.52286	13.8738	0		62	9.17663	28.1492	0		15	3.00637	9.22199	1
N19B2.090	RNA polymerase III, pseudogene	1862		272	50.5425	27.1442	0		278	41.0033	22.0211	1		244	30.0386	16.1324	3		234	40.3414	21.6656	2		158	29.7755	15.9911	0		408	60.3882	32.4319	0		200	40.0849	21.5279	2
N19B2.095	RHS3, pseudogene	1742		396	73.5839	42.241	0		279	41.1508	23.6227	0		250	30.7772	17.6677	0		205	35.3418	20.2881	0		150	28.2679	16.2273	0		554	81.9976	47.071	0		400	80.1698	46.0217	2
N19B2.100	retrotransposon hot spot protein, RHS4 (RHS4)	2057		97	18.0243	8.76244	1		101	14.8969	7.24205	1		77	9.47938	4.60835	0		89	15.3435	7.45917	1		63	11.8725	5.77176	1		271	40.1108	19.4996	2		275	55.1167	26.7947	4
N19B2.105	hypothetical transmembrane protein	326		1	0.185818	0.569993	19		0	0	0	41		0	0	0	26		0	0	0	20		1	0.188453	0.578075	35		0	0	0	59		1	0.200424	0.614799	152
N19B2.110	RNA polymerase III, pseudogene	1892		153	28.4301	15.0265	0		247	36.431	19.2553	2		116	14.2806	7.5479	1		99	17.0675	9.02088	0		60	11.3072	5.9763	0		165	24.4217	12.9079	4		88	17.6374	9.32207	4
N19B2.115	hypothetical protein	308		14	2.60145	8.44627	12		6	0.884964	2.87326	1		9	1.10798	3.59734	3		10	1.72399	5.59737	10		3	0.565358	1.83558	4		11	1.62811	5.28608	0		13	2.60552	8.45948	17
N19B2.120	RHS5, pseudogene	500		15	2.78727	5.57454	0		21	3.09737	6.19475	0		19	2.33907	4.67814	1		9	1.55159	3.10318	1		11	2.07298	4.14596	0		43	6.36444	12.7289	1		10	2.00424	4.00849	1
N19B2.125	leucine-rich repeat protein (LRRP), pseudogene	4178		101	18.7676	4.49201	3		81	11.947	2.8595	4		66	8.12518	1.94475	1		91	15.6883	3.75498	0		15	2.82679	0.676589	0		211	31.2301	7.4749	4		151	30.2641	7.24368	4
N19B2.130	hypothetical protein	425		6	1.11491	2.62331	1		8	1.17995	2.77636	0		11	1.3542	3.18635	0		10	1.72399	4.05645	0		10	1.88453	4.43418	0		21	3.10821	7.31344	1		19	3.80807	8.96015	2
N19B2.135	retrotransposon hot spot protein, RHS4 (RHS4)	2537		1069	198.639	78.2969	1		933	137.612	54.242	3		1214	149.454	58.9098	0		1190	205.155	80.8651	1		1719	323.95	127.69	0		3400	503.235	198.358	1		3801	761.814	300.281	4
N19B2.140	unspecified product (DNA-directed RNA polymerase III, pseudogene)	1976		278	51.6574	26.1424	0		479	70.6496	35.7538	1		383	47.1507	23.8617	1		238	41.031	20.7647	0		206	38.8212	19.6464	0		715	105.827	53.5563	1		302	60.5282	30.6317	2
N19B2.150	hypothetical protein	452		0	0	0	4		0	0	0	4		0	0	0	2		0	0	0	1		0	0	0	0		0	0	0	0		0	0	0	1
N19B2.155	transferrin-binding protein, putative,expression site-associated gene 7 (ESAG7) protein, putative	1022		46	8.54762	8.36362	0		96	14.1594	13.8546	0		118	14.5268	14.2141	0		46	7.93036	7.75964	0		99	18.6568	18.2552	0		73	10.8047	10.5722	0		54	10.8229	10.5899	0
N19B2.160	transferrin-binding protein, putative,expression site-associated gene 7 (ESAG7) protein, putative	1022		37	6.87526	6.72726	0		88	12.9795	12.7001	0		102	12.5571	12.2868	0		30	5.17197	5.06064	0		89	16.7723	16.4112	0		71	10.5087	10.2825	0		39	7.81656	7.64829	0
N19B2.165	transferrin-binding protein, putative,expression site-associated gene 6 (ESAG6) protein, putative	1205		36	6.68944	5.5514	0		74	10.9146	9.05772	0		72	8.86384	7.35588	0		33	5.68917	4.7213	0		81	15.2647	12.6678	0		60	8.88061	7.3698	0		29	5.81231	4.82349	0
N19B2.170	hypothetical protein	314		0	0	0	0		2	0.294988	0.939452	0		1	0.123109	0.392066	0		1	0.172399	0.549042	0		1	0.188453	0.600167	0		2	0.29602	0.94274	0		2	0.400849	1.27659	0
N19B2.175	expression site-associated gene 5 (ESAG5, pseudogene), putative	1433		8	1.48654	1.03736	0		27	3.98234	2.77902	0		32	3.93948	2.74912	0		20	3.44798	2.40613	0		15	2.82679	1.97264	0		47	6.95648	4.85449	0		30	6.01273	4.19591	0
N19B2.180	expression site-associated gene 3 (ESAG3, pseudogene), putative	1016		8	1.48654	1.46313	0		9	1.32745	1.30654	0		8	0.984871	0.969361	0		2	0.344798	0.339368	0		5	0.942263	0.927424	0		6	0.888061	0.874076	0		4	0.801698	0.789073	0
N19B2.185	hypothetical protein	314		0	0	0	0		0	0	0	0		2	0.246218	0.784133	0		1	0.172399	0.549042	0		1	0.188453	0.600167	0		2	0.29602	0.94274	0		0	0	0	0
N19B2.190	hypothetical transmembrane protein	521		0	0	0	0		0	0	0	0		0	0	0	0		0	0	0	1		0	0	0	0		0	0	0	0		0	0	0	1
N19B2.195	receptor-type adenylate cyclase, putative,expression site-associated gene 4 (ESAG4) protein, putative	1904		3	0.557454	0.29278	0		0	0	0	0		0	0	0	0		2	0.344798	0.181091	0		0	0	0	0		1	0.14801	0.0777364	0		2	0.400849	0.21053	0
Tb427_PUF10	pumilio/PUF RNA binding protein 10, putative	2051		368	68.381	33.3403	0		529	78.0243	38.0421	0		751	92.4548	45.0779	3		506	87.2339	42.5324	0		603	113.637	55.4056	0		1348	199.518	97.2783	0		1064	213.252	103.974	0
Tb427_PUF11	pumillio/PUF RNA binding protein 11	2678		590	109.633	40.9382	1		191	28.1713	10.5195	1		182	22.4058	8.36662	0		508	87.5787	32.703	0		124	23.3681	8.72596	0		64	9.47265	3.53721	0		678	135.888	50.7423	0
Tb427.01.100	RNA polymerase (pseudogene), putative	1780		174	32.3323	18.1642	1		470	69.3221	38.945	1		363	44.6885	25.1059	0		191	32.9282	18.499	0		123	23.1797	13.0223	2		773	114.412	64.2763	1		210	42.0891	23.6456	3
Tb427.01.1000	developmentally regulated phosphoprotein	1262		201	37.3494	29.5954	0		780	115.045	91.1611	2		429	52.8137	41.8492	0		253	43.617	34.5618	1		186	35.0522	27.7751	0		451	66.7526	52.8943	0		191	38.2811	30.3337	0
Tb427.01.1010	hypothetical protein, conserved	2159		193	35.8628	16.6109	0		272	40.1183	18.5819	1		292	35.9478	16.6502	0		228	39.307	18.2061	0		145	27.3256	12.6566	0		475	70.3048	32.5636	2		220	44.0934	20.4231	2
Tb427.01.1020	hypothetical protein, conserved	1280		152	28.2443	22.0659	0		213	31.4162	24.5439	1		230	28.315	22.1211	0		159	27.4114	21.4152	1		76	14.3224	11.1894	1		219	32.4142	25.3236	1		83	16.6352	12.9963	0
Tb427.01.1030	hypothetical protein, conserved	1373		354	65.7795	47.9093	0		1110	163.718	119.241	0		1155	142.191	103.562	0		399	68.7872	50.0999	0		586	110.433	80.4321	1		1030	152.45	111.035	1		213	42.6904	31.0928	1
Tb427.01.1040	hypothetical protein, conserved	509		51	9.47671	18.6183	0		192	28.3188	55.6362	1		253	31.1465	61.1916	0		101	17.4123	34.2088	0		187	35.2406	69.235	0		240	35.5224	69.7887	0		48	9.62038	18.9005	0
Tb427.01.1050	hypothetical protein, conserved	3356		162	30.1025	8.96975	1		173	25.5164	7.60323	0		270	33.2394	9.90447	0		308	53.0989	15.8221	2		144	27.1372	8.08617	0		418	61.8683	18.4351	1		451	90.3914	26.9343	1
Tb427.01.1060	hypothetical protein, conserved	917		62	11.5207	12.5635	1		138	20.3542	22.1965	0		105	12.9264	14.0964	0		109	18.7915	20.4924	2		90	16.9607	18.4959	0		154	22.7936	24.8567	1		65	13.0276	14.2068	0
Tb427.01.1080	hypothetical protein, conserved	1457		113	20.9974	14.4114	0		248	36.5785	25.1053	1		267	32.8701	22.5601	1		206	35.5142	24.3749	0		179	33.733	23.1524	0		285	42.1829	28.9519	0		144	28.8611	19.8086	0
Tb427.01.110	hypothetical protein, conserved	326		0	0	0	372		0	0	0	532		0	0	0	470		0	0	0	407		0	0	0	862		0	0	0	684		3	0.601273	1.8444	978
Tb427.01.1100	hypothetical protein, conserved	2912		1138	211.461	72.617	0		792	116.815	40.1151	1		944	116.215	39.9089	0		1056	182.053	62.5183	0		605	114.014	39.1531	1		900	133.209	45.7449	0		801	160.54	55.1305	0
Tb427.01.1120	hypothetical protein, conserved	1109		184	34.1905	30.83	0		320	47.1981	42.5591	0		298	36.6864	33.0806	0		214	36.8934	33.2673	1		176	33.1677	29.9077	0		261	38.6307	34.8338	0		127	25.4539	22.9521	0
Tb427.01.1130	glycerol-3-phosphate dehydrogenase (FAD-dependent), putative	1853		141	26.2003	14.1394	1		110	16.2243	8.75571	0		170	20.9285	11.2944	0		191	32.9282	17.7702	1		37	6.97275	3.76295	0		226	33.4503	18.052	0		139	27.859	15.0345	1
Tb427.01.1140	hypothetical protein, conserved	1073		101	18.7676	17.4908	1		154	22.7141	21.1687	1		230	28.315	26.3887	0		197	33.9626	31.652	0		137	25.818	24.0615	0		209	30.9341	28.8296	1		156	31.2662	29.1391	1
Tb427.01.1150	zeta tubulin	1442		206	38.2785	26.5454	0		261	38.4959	26.6962	0		304	37.4251	25.9536	1		369	63.6152	44.116	0		249	46.9247	32.5414	0		294	43.515	30.1768	0		151	30.2641	20.9876	0
Tb427.01.1160	hypothetical protein, conserved	1595		153	28.4301	17.8245	2		367	54.1303	33.9375	1		423	52.075	32.6489	0		166	28.6182	17.9425	0		235	44.2864	27.7657	0		279	41.2948	25.8902	0		124	24.8526	15.5816	0
Tb427.01.1170	DNA-directed RNA polymerase subunit RBP12, putative (RBP12)	248		14	2.60145	10.4897	0		51	7.52219	30.3314	0		103	12.6802	51.1299	0		38	6.55116	26.416	0		58	10.9302	44.0736	0		123	18.2053	73.4083	0		43	8.61825	34.751	0
Tb427.01.120	retrotransposon hot spot (RHS) protein, putative	2579		2060	382.785	148.424	2		2712	400.004	155.1	1		3546	436.544	169.269	4		2312	398.587	154.551	2		3533	665.803	258.163	0		6588	975.091	378.089	2		5185	1039.2	402.947	4
Tb427.01.1200	hypothetical protein, conserved	1289		248	46.0828	35.7508	0		322	47.493	36.8449	0		305	37.5482	29.1297	0		294	50.6853	39.3214	1		208	39.1981	30.4097	0		335	49.5834	38.4666	2		172	34.473	26.744	0
Tb427.01.1210	hypothetical protein, conserved	434		220	40.8799	94.1934	1		279	41.1508	94.8175	0		226	27.8226	64.1074	0		223	38.445	88.5829	0		231	43.5325	100.305	0		425	62.9043	144.941	0		102	20.4433	47.1044	0
Tb427.01.1220	hypothetical protein, conserved	683		897	166.679	244.039	0		1934	285.253	417.648	2		2124	261.483	382.845	1		1102	189.984	278.161	1		2677	504.488	738.635	1		1724	255.17	373.601	0		286	57.3214	83.9259	0
Tb427.01.1230	chaperone protein DNAj, putative	1442		111	20.6258	14.3036	0		153	22.5666	15.6495	2		185	22.7751	15.7941	0		168	28.963	20.0853	0		68	12.8148	8.88681	0		138	20.4254	14.1646	0		67	13.4284	9.31237	1
Tb427.01.1240	cytidine triphosphate synthase, putative	1769		1677	311.617	176.154	0		800	117.995	66.7016	2		803	98.8564	55.8827	0		1329	229.118	129.519	1		388	73.1196	41.3339	0		422	62.4603	35.3083	1		475	95.2016	53.8166	2
Tb427.01.1270	unspecified product	1406		887	164.82	117.226	3		361	53.2453	37.8701	0		323	39.7642	28.2818	0		697	120.162	85.4638	4		147	27.7025	19.7031	0		170	25.1617	17.896	1		213	42.6904	30.363	3
Tb427.01.1300	hypothetical protein, conserved	923		183	34.0047	36.8415	0		294	43.3632	46.9807	0		209	25.7298	27.8762	0		171	29.4802	31.9396	0		90	16.9607	18.3757	0		165	24.4217	26.459	0		76	15.2323	16.503	1
Tb427.01.1310	hypothetical protein, conserved	1292		286	53.1439	41.1331	0		422	62.2424	48.1753	1		445	54.7834	42.402	0		435	74.9936	58.0446	0		264	49.7515	38.5073	0		386	57.1319	44.2198	0		122	24.4518	18.9255	0
Tb427.01.1330	Mitochondrial Editosome-like Complex TUTase (MEAT1)	1220		301	55.9312	45.8452	0		845	124.632	102.158	0		712	87.6535	71.8471	1		493	84.9927	69.6662	0		526	99.1261	81.2509	0		456	67.4926	55.3218	0		192	38.4815	31.5422	0
Tb427.01.1340	FG-GAP repeat protein, putative	2228		254	47.1977	21.1839	0		402	59.2926	26.6125	0		453	55.7683	25.0307	0		332	57.2365	25.6896	0		276	52.0129	23.3451	0		395	58.464	26.2406	2		189	37.8802	17.0019	1
Tb427.01.1350	kinesin heavy chain, putative	2660		816	151.627	57.0028	0		290	42.7732	16.0802	0		371	45.6734	17.1704	1		599	103.267	38.8222	1		231	43.5325	16.3656	0		343	50.7675	19.0855	0		292	58.524	22.0015	1
Tb427.01.1370	rRNA biogenesis protein, putative	2039		359	66.7086	32.7163	0		384	56.6377	27.7772	0		378	46.5351	22.8225	0		395	68.0976	33.3976	1		425	80.0923	39.2802	0		825	122.108	59.8864	0		655	131.278	64.3835	0
Tb427.01.1380	serine/threonine protein phosphatase 2A regulatory subunit, putative	1721		290	53.8872	31.3116	0		14	2.06492	1.19983	0		28	3.44705	2.00293	0		220	37.9278	22.0382	0		40	7.5381	4.38007	0		16	2.36816	1.37604	0		47	9.41995	5.47353	0
Tb427.01.1390	hypothetical protein, conserved	737		535	99.4126	134.888	1		364	53.6878	72.8464	0		371	45.6734	61.972	0		652	112.404	152.516	1		747	140.774	191.01	0		765	113.228	153.633	0		317	63.5346	86.207	0
Tb427.01.1400	hypothetical protein, conserved	581		998	185.446	319.185	0		1608	237.17	408.21	2		3207	394.81	679.535	1		962	165.848	285.452	0		3510	661.469	1138.5	0		1612	238.592	410.658	0		416	83.3766	143.505	0
Tb427.01.1420	hypothetical protein, conserved	1991		868	161.29	81.0095	1		537	79.2042	39.7811	0		695	85.5607	42.9737	0		843	145.332	72.9947	2		274	51.636	25.9347	0		355	52.5436	26.3906	0		902	180.783	90.8	1
Tb427.01.1470	hypothetical protein, conserved	1757		733	136.204	77.5211	0		52	7.66968	4.36522	0		112	13.7882	7.84758	0		673	116.025	66.0356	1		161	30.3409	17.2686	0		37	5.47638	3.11689	0		311	62.332	35.4764	0
Tb427.01.1500	unspecified product	1994		575	106.845	53.5834	0		16	2.3599	1.1835	0		22	2.70839	1.35827	0		501	86.3719	43.3159	2		95	17.903	8.97843	0		9	1.33209	0.66805	0		353	70.7498	35.4814	0
Tb427.01.1530	unspecified product	5228		2941	546.49	104.531	0		849	125.222	23.9522	2		721	88.7615	16.9781	0		2035	350.832	67.1064	9		471	88.7612	16.978	0		457	67.6407	12.9382	1		1458	292.219	55.895	1
Tb427.01.1540	hypothetical protein, conserved	1951		342	63.5497	32.5729	0		328	48.378	24.7965	0		526	64.7553	33.1908	0		432	74.4764	38.1734	1		337	63.5085	32.5518	0		777	115.004	58.9461	1		361	72.3532	37.0852	1
Tb427.01.1550	tubulin-tyrosine ligase, putative	2072		539	100.156	48.3378	0		1037	152.951	73.8181	2		995	122.493	59.1184	0		652	112.404	54.2491	0		759	143.035	69.0326	0		643	95.1705	45.9317	0		324	64.9375	31.3405	1
Tb427.01.1560	vesicular-fusion protein nsf, putative	2177		425	78.9726	36.2759	0		560	82.5966	37.9406	0		541	66.6019	30.5934	0		483	83.2687	38.2493	0		186	35.0522	16.1011	0		331	48.9914	22.5041	0		315	63.1337	29.0003	1
Tb427.01.1580	cytochrome c oxidase assembly factor, putative	905		632	117.437	129.765	0		326	48.083	53.1304	3		335	41.2415	45.5707	0		442	76.2004	84.1993	0		220	41.4596	45.8117	0		271	40.1108	44.3213	1		186	37.279	41.1922	2
Tb427.01.1600	hypothetical protein, conserved	4571		1073	199.383	43.619	0		381	56.1952	12.2938	0		669	82.3598	18.0179	0		1081	186.363	40.7708	1		605	114.014	24.9429	2		972	143.866	31.4736	2		904	181.184	39.6377	0
Tb427.01.1610	hypothetical protein, conserved	812		238	44.2247	54.4639	0		302	44.5432	54.8561	0		391	48.1356	59.2803	0		315	54.3057	66.8789	0		346	65.2046	80.3012	0		426	63.0523	77.6507	0		170	34.0722	41.9608	0
Tb427.01.1620	ATP-dependent DEAD/H RNA helicase, putative	2219		862	160.175	72.1834	0		663	97.7885	44.0687	2		944	116.215	52.3726	1		830	143.091	64.4845	1		566	106.664	48.0686	1		1051	155.559	70.1031	3		737	147.713	66.5673	0
Tb427.01.1630	hypothetical protein, conserved	482		179	33.2614	69.007	0		162	23.894	49.5726	0		170	20.9285	43.4201	0		146	25.1703	52.2205	0		133	25.0642	52.0004	1		136	20.1294	41.7622	0		83	16.6352	34.5129	0
Tb427.01.1640	hypothetical protein, conserved	1052		92	17.0952	16.2502	0		133	19.6167	18.647	0		149	18.3432	17.4365	0		150	25.8599	24.5816	1		145	27.3256	25.9749	0		104	15.3931	14.6322	0		79	15.8335	15.0509	1
Tb427.01.1650	hypothetical protein, conserved	509		70	13.0073	25.5545	0		163	24.0415	47.2328	0		229	28.1919	55.3869	0		100	17.2399	33.8701	0		169	31.8485	62.5707	0		248	36.7065	72.115	0		29	5.81231	11.4191	0
Tb427.01.1660	hypothetical protein, conserved	887		96	17.8385	20.1111	0		312	46.0181	51.8806	1		356	43.8268	49.4101	0		147	25.3427	28.5712	0		303	57.1011	64.3756	0		483	71.4889	80.5963	1		92	18.4391	20.7881	1
Tb427.01.1670	hypothetical protein, conserved	3245		367	68.1952	21.0155	1		340	50.1479	15.4539	0		336	41.3646	12.7472	0		370	63.7876	19.6572	0		99	18.6568	5.7494	0		485	71.7849	22.1217	1		510	102.216	31.4997	1
Tb427.01.1680	hypothetical protein, conserved	713		142	26.3861	37.0072	0		498	73.452	103.018	0		381	46.9045	65.7847	0		213	36.721	51.5021	0		271	51.0706	71.6278	0		265	39.2227	55.0108	0		88	17.6374	24.7368	0
Tb427.01.1690	RNA editing endoribonuclease (KREN1)	2456		311	57.7894	23.5299	0		432	63.7174	25.9436	3		500	61.5544	25.0629	0		383	66.0288	26.8847	1		326	61.4355	25.0145	0		448	66.3086	26.9986	0		211	42.2896	17.2189	1
Tb427.01.1700	hypothetical protein, conserved	1481		813	151.07	102.005	0		372	54.8677	37.0478	0		617	75.9582	51.2884	0		586	101.026	68.2146	0		494	93.0956	62.8599	0		1529	226.308	152.807	0		961	192.608	130.053	0
Tb427.01.1710	hypothetical protein, conserved	5360		2976	552.994	103.171	4		2555	376.847	70.3073	4		2925	360.093	67.1816	5		2769	477.373	89.0621	4		3136	590.987	110.259	0		2048	303.125	56.5531	3		1873	375.395	70.0364	3
Tb427.01.1720	hypothetical protein, conserved	1226		410	76.1853	62.1414	0		896	132.155	107.793	0		784	96.5173	78.7254	0		564	97.2331	79.3092	0		680	128.148	104.525	0		485	71.7849	58.5522	0		216	43.2917	35.3113	0
Tb427.01.1730	hypothetical protein, conserved	2081		612	113.721	54.6471	0		850	125.37	60.245	1		840	103.411	49.6931	0		754	129.989	62.4646	0		758	142.847	68.6435	0		629	93.0984	44.7373	0		644	129.073	62.0247	2
Tb427.01.1740	hypothetical protein	21460		20811	3867.06	180.198	100		3363	496.022	23.1138	13		3797	467.444	21.7821	41		26804	4620.98	215.33	99		5576	1050.81	48.9661	34		1687	249.693	11.6353	9		16988	3404.81	158.658	94
Tb427.01.1750	hypothetical protein, conserved	1412		644	119.667	84.7498	0		174	25.6639	18.1756	0		219	26.9608	19.0941	1		511	88.0959	62.3909	1		104	19.5991	13.8804	0		93	13.7649	9.74855	1		212	42.49	30.0921	1
Tb427.01.1760	hypothetical protein, conserved	581		249	46.2686	79.6362	7		58	8.55465	14.724	1		157	19.3281	33.2669	3		293	50.5129	86.9413	8		159	29.964	51.5731	5		49	7.2525	12.4828	0		152	30.4645	52.4346	13
Tb427.01.1770	glutaredoxin, putative	323		227	42.1807	130.59	0		204	30.0888	93.1541	0		163	20.0667	62.1261	0		305	52.5817	162.792	0		185	34.8637	107.937	0		200	29.602	91.6472	0		157	31.4666	97.42	0
Tb427.01.1790	hypothetical protein	683		853	158.503	232.068	1		941	138.792	203.209	0		945	116.338	170.334	0		492	84.8203	124.188	0		405	76.3233	111.747	0		670	99.1668	145.193	3		314	62.9333	92.1424	1
Tb427.01.180	unspecified product	2501		1995	370.707	148.223	2		3102	457.526	182.937	3		2681	330.055	131.969	2		2269	391.173	156.407	2		2133	401.969	160.723	1		3906	578.128	231.159	5		3480	697.477	278.879	4
Tb427.01.1820	hypothetical protein, conserved	1145		788	146.424	127.882	0		1068	157.524	137.575	1		1280	157.579	137.624	0		726	125.162	109.312	0		409	77.0771	67.3162	1		518	76.6693	66.9601	0		224	44.8951	39.2097	0
Tb427.01.1850	hypothetical protein, conserved	1883		818	151.999	80.7217	0		153	22.5666	11.9844	2		241	29.6692	15.7564	2		748	128.954	68.4835	2		216	40.7058	21.6175	1		89	13.1729	6.9957	0		295	59.1252	31.3995	0
Tb427.01.1880	hypothetical protein, conserved	4331		780	144.938	33.4652	0		558	82.3016	19.0029	0		747	91.9623	21.2335	2		817	140.85	32.5214	4		410	77.2656	17.8401	0		562	83.1817	19.2061	1		508	101.816	23.5086	5
Tb427.01.1890	hypothetical protein, conserved	3524		1556	289.133	82.0467	0		948	139.824	39.6777	3		1056	130.003	36.8907	3		1617	278.769	79.1059	5		868	163.577	46.4179	0		774	114.56	32.5085	1		629	126.067	35.7738	6
Tb427.01.190	retrotransposon hot spot protein (RHS, pseudogene), putative	2492		1834	340.79	136.754	0		1382	203.837	81.7964	1		1412	173.83	69.7551	3		1380	237.911	95.4698	1		768	144.732	58.0785	0		2781	411.616	165.175	0		1679	336.513	135.037	2
Tb427.01.1910	hypothetical protein, conserved	3776		625	116.136	30.7564	1		574	84.6615	22.421	2		643	79.159	20.9637	1		673	116.025	30.7268	7		344	64.8277	17.1683	1		418	61.8683	16.3846	1		301	60.3278	15.9766	2
Tb427.01.1920	hypothetical protein, conserved	1325		889	165.192	124.673	0		495	73.0095	55.1015	2		635	78.1741	58.9993	0		720	124.127	93.681	4		637	120.044	90.5995	0		500	74.0051	55.8529	2		272	54.5155	41.1437	1
Tb427.01.1930	phosphatidylinositol 3-kinase, putative	8711		4039	750.518	86.1575	2		801	118.143	13.5625	3		743	91.4699	10.5005	0		3076	530.299	60.877	7		557	104.968	12.0501	0		434	64.2364	7.37417	0		1378	276.185	31.7053	6
Tb427.01.1960	chaperone protein DNAj, putative	1969		2085	387.43	196.765	2		2081	306.935	155.884	0		2314	284.874	144.679	3		2360	406.862	206.634	1		2044	385.197	195.631	1		1563	231.34	117.491	1		2416	484.226	245.925	5
Tb427.01.1980	hypothetical protein, conserved	905		88	16.352	18.0685	0		224	33.0386	36.5068	1		310	38.1637	42.1699	0		202	34.8246	38.4802	1		225	42.4018	46.8528	0		302	44.6991	49.3912	1		163	32.6692	36.0986	2
Tb427.01.1990	hypothetical protein, conserved	596		117	21.7407	36.4777	0		193	28.4663	47.7623	0		215	26.4684	44.4101	0		105	18.1019	30.3723	0		181	34.1099	57.2314	0		281	41.5909	69.7833	0		97	19.4412	32.6194	2
Tb427.01.2020	hypothetical protein	554		6	1.11491	2.01247	3		0	0	0	2		1	0.123109	0.222218	1		5	0.861995	1.55595	2		3	0.565358	1.0205	1		2	0.29602	0.534333	7		8	1.6034	2.89422	2
Tb427.01.2040	expression site-associated gene 2 (ESAG2) protein, putative	1382		8	1.48654	1.07565	0		10	1.47494	1.06725	0		0	0	0	1		3	0.517197	0.374238	5		0	0	0	1		15	2.22015	1.60648	1		3	0.601273	0.435075	4
Tb427.01.2060	expression site-associated gene (ESAG, pseudogene), putative	137		0	0	0	0		1	0.147494	1.0766	0		0	0	0	0		0	0	0	0		0	0	0	0		0	0	0	0		1	0.200424	1.46295	0
Tb427.01.2070	expression site-associated gene (ESAG, pseudogene), putative	287		1	0.185818	0.647449	0		0	0	0	1		1	0.123109	0.428951	0		1	0.172399	0.600694	0		1	0.188453	0.656629	0		1	0.14801	0.515715	0		3	0.601273	2.09503	1
Tb427.01.2100	calpain-like cysteine peptidase, putative	3440		11136	2069.27	601.531	0		6208	915.642	266.175	4		10096	1242.91	361.31	2		9690	1670.55	485.624	6		6498	1224.56	355.978	3		6364	941.937	273.819	8		4378	877.458	255.075	6
Tb427.01.2110	calpain-like cysteine peptidase, putative	2048		269	49.985	24.4067	0		121	17.8468	8.71424	0		211	25.976	12.6836	0		264	45.5133	22.2233	1		74	13.9455	6.80932	0		144	21.3135	10.407	0		171	34.2726	16.7347	1
Tb427.01.2120	calpain, putative	2198		1511	280.771	127.739	1		314	46.3131	21.0706	0		392	48.2587	21.9557	0		1037	178.778	81.3366	4		373	70.2928	31.9803	0		285	42.1829	19.1915	0		899	180.182	81.9753	1
Tb427.01.2150	unspecified product	422		123	22.8556	54.1602	0		30	4.42482	10.4854	0		68	8.3714	19.8374	0		96	16.5503	39.2187	0		39	7.34965	17.4162	0		15	2.22015	5.26103	0		162	32.4688	76.9402	0
Tb427.01.2160	unspecified product	392		672	124.87	318.545	0		657	96.9035	247.203	0		417	51.3364	130.96	1		328	56.5469	144.252	0		154	29.0217	74.0349	0		67	9.91668	25.2977	0		730	146.31	373.24	0
Tb427.01.2190	unspecified product	5243		1441	267.764	51.0707	2		205	30.2363	5.76698	0		247	30.4079	5.79971	2		1354	233.428	44.5219	5		225	42.4018	8.08732	0		196	29.01	5.53309	0		960	192.408	36.698	0
Tb427.01.220	retrotransposon hot spot protein 1 (RHS1), putative	2501		1639	304.555	121.773	0		2552	376.405	150.502	2		2144	263.945	105.536	4		1764	304.112	121.596	1		1702	320.746	128.247	1		3344	494.946	197.899	3		2872	575.619	230.156	3
Tb427.01.2200	unspecified product	257		47	8.73344	33.9823	0		19	2.80238	10.9042	0		18	2.21596	8.62241	0		74	12.7575	49.6402	1		31	5.84203	22.7316	0		3	0.444031	1.72775	0		81	16.2344	63.1688	0
Tb427.01.2210	unspecified product	980		2553	474.393	484.074	3		2164	319.177	325.691	0		2059	253.481	258.654	0		1585	273.252	278.829	3		1193	224.824	229.412	3		2339	346.196	353.261	4		909	182.186	185.904	3
Tb427.01.2230	unspecified product	395		7444	1383.23	3501.84	7		9897	1459.75	3695.56	9		8325	1024.88	2594.64	3		6782	1169.21	2960.03	4		5831	1098.87	2781.94	0		4981	737.239	1866.43	3		2724	545.956	1382.17	2
Tb427.01.2260	unspecified product	389		8703	1617.17	4157.26	8		3873	571.244	1468.49	3		4646	571.964	1470.34	2		7450	1284.37	3301.73	3		3713	699.724	1798.78	1		1690	250.137	643.026	2		9529	1909.85	4909.63	5
Tb427.01.2310	unspecified product	284		2339	434.628	1530.38	1		720	106.196	373.928	5		1420	174.815	615.544	1		2209	380.83	1340.95	8		958	180.538	635.696	0		397	58.76	206.902	1		1120	224.475	790.406	5
Tb427.01.2320	unspecified product	857		254	47.1977	55.0732	0		449	66.2248	77.2751	0		452	55.6452	64.9302	1		308	53.0989	61.9591	0		395	74.4388	86.8597	0		417	61.7202	72.019	1		212	42.49	49.5799	1
Tb427.01.2330	beta tubulin	1328		3999	743.086	559.552	1		10522	1551.93	1168.62	19		20047	2467.96	1858.41	6		7509	1294.54	974.808	17		6978	1315.02	990.227	0		11891	1759.99	1325.29	3		10700	2144.54	1614.87	18
Tb427.01.2340	alpha tubulin	1355		3043	565.444	417.302	0		12618	1861.08	1373.49	6		16827	2071.55	1528.82	6		8027	1383.85	1021.29	20		8814	1661.02	1225.85	3		11139	1648.69	1216.74	2		19068	3821.69	2820.44	22
Tb427.01.2350	beta tubulin	1328		3396	631.037	475.179	0		8486	1251.63	942.495	9		16306	2007.41	1511.61	3		5654	974.744	733.994	13		5323	1003.13	755.371	0		9140	1352.81	1018.68	3		8533	1710.22	1287.82	12
Tb427.01.2360	alpha tubulin	1355		3033	563.586	415.93	2		12817	1890.43	1395.15	4		16956	2087.43	1540.54	7		8283	1427.98	1053.86	16		8922	1681.37	1240.87	0		11201	1657.86	1223.51	4		19294	3866.99	2853.87	29
Tb427.01.2370	beta tubulin	1328		4088	759.623	572.006	1		11015	1624.65	1223.38	18		21801	2683.9	2021.01	6		7881	1358.68	1023.1	13		7102	1338.39	1007.82	0		13076	1935.38	1457.37	6		11374	2279.63	1716.59	14
Tb427.01.2380	alpha tubulin	1355		3073	571.018	421.416	2		12541	1849.72	1365.11	4		16903	2080.91	1535.73	3		8338	1437.46	1060.86	9		8724	1644.06	1213.33	5		11331	1677.1	1237.71	2		19061	3820.29	2819.4	23
Tb427.01.2390	beta tubulin	1328		3854	716.142	539.264	1		10668	1573.47	1184.84	12		19868	2445.93	1841.81	4		7516	1295.75	975.716	12		6856	1292.03	972.915	0		11642	1723.13	1297.54	4		10886	2181.82	1642.94	16
Tb427.01.240	unspecified product	5930		1344	249.739	42.1145	3		947	139.677	23.5543	5		1112	136.897	23.0855	5		907	156.366	26.3686	6		638	120.233	20.2753	4		2365	350.044	59.0294	2		1210	242.514	40.8961	11
Tb427.01.2400	alpha tubulin	1355		1947	361.787	267.002	1		7648	1128.03	832.497	7		13304	1637.84	1208.74	6		6231	1074.22	792.781	14		6073	1144.47	844.629	2		8700	1287.69	950.324	4		14623	2930.81	2162.96	17
Tb427.01.2410	beta tubulin, pseudogene	1076		1080	200.683	186.509	0		4238	625.079	580.929	10		8479	1043.84	970.112	2		2567	442.548	411.29	11		2001	377.094	350.459	0		5834	863.491	802.501	4		5154	1032.99	960.026	9
Tb427.01.2420	hypothetical protein	530		79	14.6796	27.6974	0		73	10.7671	20.3152	0		95	11.6953	22.0667	0		193	33.273	62.7793	1		170	32.0369	60.4471	0		19	2.81219	5.30603	0		57	11.4242	21.5551	0
Tb427.01.2430	histone H3, putative	401		1002	186.189	464.313	1		2732	402.953	1004.87	2		4445	547.219	1364.64	3		1132	195.156	486.673	1		884	166.592	415.442	1		2555	378.166	943.057	3		894	179.18	446.832	2
Tb427.01.2450	histone H3, putative	401		958	178.014	443.924	0		2782	410.328	1023.26	0		4544	559.407	1395.03	0		1108	191.018	476.354	2		888	167.346	417.321	0		2559	378.758	944.534	2		897	179.781	448.331	1
Tb427.01.2470	histone H3, putative	401		968	179.872	448.558	0		2866	422.718	1054.16	3		4522	556.698	1388.27	0		1147	197.742	493.121	1		925	174.319	434.71	0		2539	375.798	937.152	1		885	177.376	442.333	1
Tb427.01.2490	histone H3, putative	401		763	141.779	353.564	0		1895	279.501	697.01	0		3045	374.866	934.829	1		834	143.781	358.556	0		744	140.209	349.648	0		1739	257.39	641.87	0		608	121.858	303.886	0
Tb427.01.2510	histone H3, putative	401		982	182.473	455.045	0		2759	406.936	1014.8	3		4575	563.223	1404.55	0		1169	201.534	502.58	2		899	169.419	422.491	0		2461	364.253	908.362	2		979	196.216	489.316	2
Tb427.01.2530	histone H3, putative	401		981	182.287	454.582	0		2776	409.443	1021.06	2		4491	552.882	1378.76	3		1195	206.017	513.758	1		904	170.361	424.841	0		2516	372.394	928.662	1		841	168.557	420.342	1
Tb427.01.2550	histone H3, putative	401		875	162.591	405.463	0		2875	424.045	1057.47	1		4497	553.621	1380.6	2		1095	188.777	470.765	3		908	171.115	426.721	0		2594	383.938	957.452	2		889	178.177	444.333	1
Tb427.01.2570	coatomer beta subunit (beta-coP)	2948		2067	384.086	130.287	2		1934	285.253	96.7616	5		1973	242.894	82.3927	1		2139	368.762	125.089	3		1342	252.903	85.7881	2		1520	224.975	76.3146	0		1125	225.478	76.4849	1
Tb427.01.2580	RNasePH-like protein (TbEAP1)	1193		1067	198.268	166.193	0		1067	157.376	131.916	5		954	117.446	98.4458	0		1100	189.639	158.96	1		1306	246.119	206.303	2		1085	160.591	134.611	2		492	98.6089	82.6562	2
Tb427.01.2600	pumilio/PUF RNA binding protein 9 (PUF9)	2003		2165	402.296	200.847	0		149	21.9766	10.9718	2		401	49.3667	24.6464	0		1515	261.185	130.397	7		858	161.692	80.7251	0		166	24.5697	12.2664	1		681	136.489	68.1423	2
Tb427.01.2640	hypothetical protein, conserved	956		1888	350.824	366.971	0		2891	426.405	446.03	10		3989	491.081	513.683	1		2312	398.587	416.932	7		3491	657.888	688.167	2		1489	220.387	230.531	0		1197	239.908	250.95	7
Tb427.01.2670	flagellar protein PF16	1541		514	95.5104	61.9795	0		509	75.0744	48.718	1		658	81.0056	52.5669	1		709	122.231	79.3192	2		375	70.6697	45.8596	1		505	74.7451	48.5043	0		843	168.958	109.642	1
Tb427.01.270	hypothetical protein	374		23	4.27381	11.4273	0		35	5.16229	13.8029	0		32	3.93948	10.5334	1		21	3.62038	9.68016	0		13	2.44988	6.55049	0		55	8.14056	21.7662	2		21	4.20891	11.2538	1
Tb427.01.2700	hypothetical protein, conserved	1232		654	121.525	98.6403	0		858	126.55	102.719	0		1018	125.325	101.725	0		956	164.813	133.777	0		1106	208.429	169.179	0		844	124.921	101.397	2		425	85.1804	69.1399	2
Tb427.01.2710	hypothetical protein, conserved	2147		1268	235.617	109.742	6		233	34.3661	16.0066	1		249	30.6541	14.2776	2		869	149.815	69.7787	8		253	47.6785	22.207	1		88	13.0249	6.06656	2		322	64.5367	30.059	6
Tb427.01.2730	hypothetical protein, conserved	1064		1333	247.695	232.796	0		1403	206.934	194.487	1		2920	359.478	337.855	1		1696	292.389	274.801	1		2407	453.605	426.321	0		1392	206.03	193.637	1		1063	213.051	200.236	3
Tb427.01.2740	lipase-like protein, putative	1619		232	43.1097	26.6274	1		366	53.9828	33.3433	0		348	42.8419	26.4619	1		434	74.8212	46.2144	3		246	46.3593	28.6345	1		180	26.6418	16.4557	2		159	31.8675	19.6834	4
Tb427.01.275	expression site-associated gene (ESAG, pseudogene), putative	95		45	8.3618	88.019	0		23	3.39236	35.7091	0		17	2.09285	22.03	0		16	2.75838	29.0356	1		1	0.188453	1.98371	0		10	1.4801	15.58	0		4	0.801698	8.43893	0
Tb427.01.2750	hypothetical protein, conserved	506		466	86.5911	171.129	0		822	121.24	239.605	2		950	116.953	231.133	1		742	127.92	252.807	2		807	152.081	300.556	1		905	133.949	264.722	0		233	46.6989	92.2903	0
Tb427.01.2760	hypothetical protein	113		333	61.8773	547.587	1		294	43.3632	383.745	6		212	26.0991	230.965	2		268	46.2029	408.876	1		445	83.8614	742.136	3		242	35.8185	316.978	4		79	15.8335	140.12	2
Tb427.01.2770	hypothetical protein, conserved	1211		116	21.5549	17.7992	0		134	19.7642	16.3206	0		146	17.9739	14.8422	1		150	25.8599	21.3541	0		104	19.5991	16.1842	1		179	26.4938	21.8776	1		102	20.4433	16.8813	1
Tb427.01.2780	hypothetical protein	224		0	0	0	25		1	0.147494	0.658455	5		0	0	0	8		2	0.344798	1.53928	15		1	0.188453	0.841306	7		0	0	0	13		1	0.200424	0.894752	7
Tb427.01.2820	pteridine transporter, putative	1958		220	40.8799	20.8784	7		465	68.5847	35.0279	4		629	77.4355	39.5482	2		420	72.4076	36.9804	2		269	50.6937	25.8906	6		362	53.5797	27.3645	2		177	35.4751	18.118	6
Tb427.01.2850	pteridine transporter, putative	1958		164	30.4741	15.5639	2		339	50.0004	25.5365	4		429	52.8137	26.9733	2		246	42.4102	21.6599	4		185	34.8637	17.8058	1		243	35.9665	18.369	2		107	21.4454	10.9527	3
Tb427.01.2880	pteridine transporter, putative	1958		238	44.2247	22.5866	2		447	65.9298	33.672	0		664	81.7443	41.7489	4		462	79.6484	40.6784	4		283	53.3321	27.238	1		355	52.5436	26.8353	1		159	31.8675	16.2755	7
Tb427.01.290	unspecified product	4346		85	15.7945	3.63427	3		45	6.63723	1.5272	1		42	5.17057	1.18973	2		66	11.3783	2.61812	3		17	3.20369	0.737159	0		142	21.0174	4.83604	2		82	16.4348	3.78159	11
Tb427.01.2970	hypothetical protein, conserved	740		81	15.0512	20.3395	0		169	24.9265	33.6844	1		233	28.6844	38.7627	0		92	15.8607	21.4334	1		139	26.1949	35.3985	0		343	50.7675	68.6047	1		107	21.4454	28.9803	1
Tb427.01.2980	hypothetical protein, conserved	3416		218	40.5083	11.8584	3		191	28.1713	8.24688	2		270	33.2394	9.7305	2		280	48.2717	14.1311	1		85	16.0185	4.68925	1		284	42.0349	12.3053	1		230	46.0976	13.4946	3
Tb427.01.2985	hypothetical protein, conserved	296		28	5.2029	17.5774	0		96	14.1594	47.8359	0		113	13.9113	46.9976	0		75	12.9299	43.6822	0		59	11.1187	37.5632	0		179	26.4938	89.5062	0		61	12.2259	41.3037	0
Tb427.01.2990	hypothetical protein, conserved	3074		1317	244.722	79.6103	1		1524	224.781	73.1232	2		1892	232.922	75.7716	2		1735	299.112	97.304	2		1690	318.485	103.606	0		1509	223.347	72.6569	3		1371	274.782	89.3891	2
Tb427.01.300	retrotransposon hot spot protein (RHS, pseudogene), putative	6598		90	16.7236	2.53465	8		57	8.40715	1.2742	13		81	9.97182	1.51134	13		68	11.7231	1.77677	8		26	4.89977	0.742614	11		181	26.7898	4.0603	61		128	25.6543	3.8882	20
Tb427.01.3000	aminoacylase, putative	1208		111	20.6258	17.0743	0		134	19.7642	16.3611	0		195	24.0062	19.8727	0		134	23.1015	19.1237	1		109	20.5413	17.0044	0		197	29.158	24.1374	1		154	30.8654	25.5508	0
Tb427.01.3010	mRNA processing protein, putative	1118		211	39.2076	35.0694	0		283	41.7408	37.3352	0		295	36.3171	32.484	1		229	39.4794	35.3125	1		187	35.2406	31.5211	1		373	55.2078	49.3809	0		169	33.8717	30.2967	2
Tb427.01.3030	RNA-editing complex protein (KREL2)	1250		198	36.7919	29.4335	1		603	88.9388	71.1511	0		642	79.0359	63.2287	1		364	62.7533	50.2026	2		363	68.4083	54.7266	1		690	102.127	81.7016	2		230	46.0976	36.8781	3
Tb427.01.3040	hypothetical protein, conserved	812		36	6.68944	8.23823	0		88	12.9795	15.9846	1		109	13.4189	16.5257	1		85	14.6539	18.0467	0		45	8.48037	10.4438	0		183	27.0859	33.357	0		62	12.4263	15.3033	0
Tb427.01.3050	hypothetical protein, conserved	1679		394	73.2122	43.6047	0		532	78.4668	46.7342	0		680	83.714	49.8595	0		498	85.8547	51.1344	1		400	75.381	44.8964	0		1125	166.511	99.173	1		609	122.059	72.6972	0
Tb427.01.3070	hypothetical protein, conserved	1241		3661	680.279	548.17	1		3313	488.647	393.753	9		5717	703.813	567.134	0		2613	450.479	362.997	6		3776	711.597	573.406	2		3251	481.181	387.737	1		1197	239.908	193.318	1
Tb427.01.3110	soluble N-ethylmaleimide sensitive factor (NSF) attachment protein, putative	845		194	36.0487	42.6611	0		533	78.6143	93.0346	0		585	72.0187	85.2292	1		340	58.6157	69.3677	1		255	48.0554	56.8703	0		427	63.2003	74.7933	1		244	48.9036	57.8741	0
Tb427.01.3120	separase, putative	3479		319	59.2759	17.0382	2		285	42.0358	12.0827	0		353	43.4574	12.4914	0		462	79.6484	22.894	5		261	49.1861	14.138	0		339	50.1755	14.4224	0		387	77.5643	22.295	3
Tb427.01.3130	protein kinase, putative	1499		256	47.5694	31.7341	0		229	33.7761	22.5324	1		249	30.6541	20.4497	0		256	44.1342	29.4424	0		180	33.9215	22.6294	1		184	27.2339	18.168	0		105	21.0446	14.0391	2
Tb427.01.3150	hypothetical protein, conserved	917		912	169.466	184.805	2		1527	225.223	245.609	5		1265	155.733	169.828	0		1142	196.88	214.7	1		1535	289.275	315.458	2		1316	194.781	212.412	1		573	114.843	125.238	0
Tb427.01.3170	hypothetical protein, conserved	917		260	48.3126	52.6855	0		620	91.4462	99.7233	1		557	68.5716	74.7782	1		354	61.0293	66.5532	1		447	84.2383	91.8629	0		583	86.2899	94.1003	1		352	70.5494	76.935	1
Tb427.01.3180	40S ribosomal protein S11, putative	524		1007	187.119	357.097	1		5847	862.397	1645.8	2		9347	1150.7	2195.99	5		1215	209.465	399.742	1		1597	300.959	574.349	1		5225	773.353	1475.86	1		1083	217.06	414.236	0
Tb427.01.320	retrotransposon hot spot protein (RHS, pseudogene), putative	865		52	9.66253	11.1706	0		33	4.8673	5.62694	0		28	3.44705	3.98503	0		31	5.34437	6.17846	0		17	3.20369	3.70369	0		53	7.84454	9.06883	0		50	10.0212	11.5852	2
Tb427.01.3200	phosphatase-like protein, putative	665		531	98.6693	148.375	0		1188	175.223	263.493	1		1542	189.834	285.464	1		658	113.439	170.584	1		1257	236.885	356.218	0		2090	309.341	465.175	2		560	112.238	168.779	0
Tb427.01.3220	GTPase activating protein of Rab-like GTPase, putative	1601		469	87.1486	54.4338	0		684	100.886	63.0143	0		580	71.4031	44.5991	1		667	114.99	71.824	1		449	84.6152	52.8515	0		482	71.3409	44.5602	1		165	33.07	20.6559	0
Tb427.01.3230	cell division cycle protein, putative	2147		162	30.1025	14.0207	0		276	40.7083	18.9606	2		336	41.3646	19.2662	1		260	44.8238	20.8774	3		165	31.0947	14.4828	2		198	29.306	13.6498	1		125	25.0531	11.6689	3
Tb427.01.3250	hypothetical protein, conserved	5306		2110	392.076	73.8929	3		834	123.01	23.1832	4		1074	132.219	24.9188	1		1642	283.079	53.3508	2		632	119.102	22.4467	0		734	108.639	20.4748	1		1560	312.662	58.9262	5
Tb427.01.3260	hypothetical protein, conserved	5660		595	110.562	19.5339	2		443	65.3398	11.5441	5		611	75.2195	13.2897	2		845	145.677	25.738	5		307	57.8549	10.2217	3		508	75.1892	13.2843	2		887	177.777	31.4093	5
Tb427.01.3270	hypothetical protein, conserved	2735		1018	189.163	69.1636	1		537	79.2042	28.9595	1		692	85.1913	31.1486	0		793	136.712	49.9863	1		560	105.533	38.5863	2		726	107.455	39.289	4		537	107.628	39.3521	5
Tb427.01.3280	septum formation protein MAF homologue, putative	755		327	60.7624	80.4801	0		302	44.5432	58.9976	0		318	39.1486	51.8525	0		275	47.4097	62.7944	1		180	33.9215	44.9291	1		287	42.4789	56.2635	1		166	33.2705	44.0668	1
Tb427.01.3290	hypothetical protein, conserved	2966		1050	195.109	65.7818	3		839	123.747	41.722	3		935	115.107	38.8088	2		1448	249.634	84.1651	5		931	175.449	59.1535	0		571	84.5138	28.4942	3		672	134.685	45.4097	3
Tb427.01.330	retrotransposon hot spot protein (RHS, pseudogene), putative	883		51	9.47671	10.7324	1		49	7.2272	8.18483	0		42	5.17057	5.85569	0		40	6.89596	7.8097	1		23	4.33441	4.90873	0		127	18.7973	21.288	0		63	12.6267	14.2998	1
Tb427.01.3300	myotubularin, putative	2618		761	141.407	54.0135	4		520	76.6968	29.296	1		825	101.565	38.7948	0		1215	209.465	80.0095	3		801	150.951	57.6587	1		270	39.9627	15.2646	0		859	172.165	65.7619	0
Tb427.01.3310	hypothetical protein, conserved	758		655	121.711	160.568	0		1362	200.887	265.022	0		2085	256.682	338.631	1		1230	212.051	279.75	1		1252	235.943	311.27	0		1322	195.669	258.139	0		876	175.572	231.625	1
Tb427.01.3320	leucine-rich repeat protein (LRRP), putative	1042		39	7.2469	6.9548	1		16	2.3599	2.26478	2		9	1.10798	1.06332	1		30	5.17197	4.9635	5		9	1.69607	1.62771	4		22	3.25622	3.12498	3		105	21.0446	20.1963	8
Tb427.01.3350	hypothetical protein	520		0	0	0	1		0	0	0	0		1	0.123109	0.236748	0		0	0	0	1		1	0.188453	0.362409	0		1	0.14801	0.284635	2		2	0.400849	0.770863	7
Tb427.01.3390	hypothetical protein, conserved	488		92	17.0952	35.0312	0		256	37.7584	77.3739	0		258	31.7621	65.0862	0		90	15.5159	31.7949	0		158	29.7755	61.0154	0		539	79.7775	163.478	0		208	41.6883	85.4268	1
Tb427.01.3400	hypothetical protein, conserved	1049		186	34.5621	32.9477	0		483	71.2396	67.9119	1		678	83.4678	79.5689	0		284	48.9613	46.6743	0		315	59.3626	56.5897	0		462	68.3807	65.1866	2		177	35.4751	33.8181	4
Tb427.01.3410	hypothetical protein, conserved	1313		489	90.8649	69.2041	0		462	68.1422	51.8981	1		466	57.3687	43.6929	3		461	79.476	60.5301	1		413	77.8309	59.2772	1		682	100.943	76.8796	1		412	82.5749	62.8902	5
Tb427.01.3450	unspecified product	2375		1688	313.661	132.068	1		795	117.258	49.3717	0		1091	134.312	56.5523	1		1065	183.605	77.3074	4		502	94.6032	39.8329	0		845	125.069	52.6605	0		474	95.0012	40.0005	5
Tb427.01.350	retrotransposon hot spot protein (RHS, pseudogene), putative	1894		106	19.6967	10.3995	2		117	17.2568	9.11129	16		169	20.8054	10.9849	16		97	16.7227	8.82931	11		58	10.9302	5.77099	9		235	34.7824	18.3645	50		144	28.8611	15.2382	26
Tb427.01.3550	hypothetical protein	1091		64	11.8923	10.9004	1		12	1.76993	1.6223	0		10	1.23109	1.1284	1		38	6.55116	6.00473	0		5	0.942263	0.863669	0		10	1.4801	1.35665	0		22	4.40934	4.04156	0
Tb427.01.3560	hypothetical protein, conserved	2597		1227	227.999	87.793	1		650	95.8711	36.9161	1		845	104.027	40.0566	2		1160	199.983	77.0054	1		655	123.436	47.5304	0		689	101.979	39.268	1		1160	232.492	89.5235	4
Tb427.01.3610	hypothetical protein	589		8	1.48654	2.52384	17		1	0.147494	0.250414	7		4	0.492435	0.836053	4		4	0.689596	1.17079	15		1	0.188453	0.319953	6		1	0.14801	0.251291	14		6	1.20255	2.04168	17
Tb427.01.3670	expression site-associated gene (ESAG) protein, putative	2141		130	24.1563	11.2827	0		188	27.7289	12.9514	0		173	21.2978	9.94761	2		163	28.101	13.1252	0		178	33.5446	15.6677	0		375	55.5038	25.9242	0		350	70.1486	32.7644	1
Tb427.01.370	leucine-rich repeat protein (LRRP), putative	4312		229	42.5523	9.86834	2		167	24.6315	5.71231	3		167	20.5592	4.7679	2		146	25.1703	5.83726	4		46	8.66882	2.01039	1		379	56.0959	13.0092	2		262	52.5112	12.1779	6
Tb427.01.3750	unspecified product	419		0	0	0	1		0	0	0	1		0	0	0	2		1	0.172399	0.411454	4		0	0	0	0		0	0	0	7		1	0.200424	0.47834	6
Tb427.01.3760	unspecified product	686		1	0.185818	0.270872	0		1	0.147494	0.215006	2		0	0	0	3		4	0.689596	1.00524	1		0	0	0	2		2	0.29602	0.431517	9		4	0.801698	1.16866	1
Tb427.01.3800	hypothetical protein, conserved	545		39	7.2469	13.2971	0		96	14.1594	25.9806	0		99	12.1878	22.3629	1		55	9.48195	17.3981	0		132	24.8757	45.6436	0		346	51.2115	93.9661	0		109	21.8463	40.0849	0
Tb427.01.3810	hypothetical protein, conserved	362		9	1.67236	4.61978	0		60	8.84964	24.4465	0		70	8.61762	23.8056	1		18	3.10318	8.57233	0		34	6.40739	17.7	0		117	17.3172	47.8375	1		39	7.81656	21.5927	1
Tb427.01.3820	ATP synthase subunit, putative	401		46	8.54762	21.3158	0		291	42.9207	107.034	0		352	43.3343	108.066	0		104	17.9295	44.712	1		272	51.2591	127.828	0		621	91.9143	229.213	0		96	19.2408	47.9819	0
Tb427.01.3830	glucose-6-phosphate isomerase, glycosomal (PGI)	1823		451	83.8039	45.9703	0		1244	183.482	100.649	3		1564	192.542	105.618	0		781	134.644	73.8583	1		801	150.951	82.8034	0		1552	229.712	126.008	2		1704	341.523	187.341	0
Tb427.01.3840	hypothetical protein, conserved	1966		210	39.0218	19.8483	0		222	32.7437	16.655	1		209	25.7298	13.0874	0		206	35.5142	18.0642	2		121	22.8028	11.5986	0		216	31.9702	16.2615	0		124	24.8526	12.6412	2
Tb427.01.3850	hypothetical protein, conserved	161		76	14.1222	87.7153	1		257	37.9059	235.441	0		817	100.58	624.72	0		219	37.7554	234.506	0		516	97.2415	603.985	0		719	106.419	660.99	0		65	13.0276	80.9167	0
Tb427.01.3860	hypothetical protein, conserved	3548		381	70.7966	19.9539	0		143	21.0916	5.94465	3		156	19.205	5.4129	1		449	77.4072	21.8171	5		123	23.1797	6.53316	0		352	52.0996	14.6842	0		380	76.1613	21.466	3
Tb427.01.3880	hypothetical protein, conserved	5210		1637	304.184	58.3846	1		479	70.6496	13.5604	2		702	86.4224	16.5878	1		1385	238.773	45.8297	2		501	94.4147	18.1218	1		855	126.549	24.2896	0		963	193.009	37.0458	2
Tb427.01.3890	hypothetical protein	485		102	18.9534	39.0792	0		37	5.45728	11.2521	1		121	14.8962	30.7138	0		157	27.0667	55.8075	3		165	31.0947	64.1127	0		108	15.9851	32.959	0		191	38.2811	78.9301	2
Tb427.01.3910	hypothetical protein, conserved	2723		366	68.0093	24.9759	0		240	35.3985	12.9998	1		334	41.1184	15.1004	0		525	90.5095	33.2389	1		243	45.794	16.8175	0		246	36.4105	13.3715	0		312	62.5324	22.9645	1
Tb427.01.3940	hypothetical protein, conserved	2738		900	167.236	61.0796	1		563	83.0391	30.3284	0		700	86.1762	31.4741	0		847	146.022	53.3316	1		408	76.8886	28.082	0		505	74.7451	27.2992	0		408	81.7732	29.866	0
Tb427.01.3950	D-alanine aminotransferase (ALAT)	1514		815	151.442	100.027	1		546	80.5317	53.1913	0		981	120.77	79.7687	2		913	157.4	103.963	0		469	88.3843	58.378	0		422	62.4603	41.2551	0		276	55.3172	36.5371	0
Tb427.01.400	hypothetical protein, conserved	398		13	2.41563	6.06943	4		13	1.91742	4.81764	0		9	1.10798	2.78387	0		8	1.37919	3.46531	0		5	0.942263	2.36749	1		33	4.88434	12.2722	2		39	7.81656	19.6396	7
Tb427.01.4010	hypothetical protein, conserved	3749		1431	265.905	70.927	0		139	20.5017	5.46857	0		211	25.976	6.92877	0		1142	196.88	52.5153	4		221	41.648	11.1091	0		73	10.8047	2.88203	0		668	133.884	35.7118	0
Tb427.01.4020	hypothetical protein	536		527	97.926	182.698	0		48	7.07971	13.2084	3		91	11.2029	20.9009	0		330	56.8917	106.141	1		124	23.3681	43.5972	0		37	5.47638	10.2171	2		255	51.1082	95.3512	3
Tb427.01.4040	hypothetical protein, conserved	1619		3198	594.246	367.045	1		1070	157.819	97.479	2		1258	154.871	95.6584	2		1984	342.04	211.266	2		1342	252.903	156.21	0		736	108.935	67.2857	0		1379	276.385	170.714	4
Tb427.01.4050	protein phosphatase with EF-Hand domains (PPEF)	2777		1890	351.196	126.466	0		560	82.5966	29.7431	0		1094	134.681	48.4988	1		1206	207.913	74.8697	3		775	146.051	52.593	0		573	84.8098	30.5401	0		326	65.3384	23.5284	0
Tb427.01.410	retrotransposon hot spot protein (RHS, pseudogene), putative	1741		490	91.0508	52.298	0		396	58.4076	33.5483	1		598	73.6191	42.2855	1		438	75.5108	43.3721	2		257	48.4323	27.8187	0		1447	214.171	123.016	0		632	126.668	72.7561	1
Tb427.01.4100	cytochrome oxidase subunit IV (COXIV)	1061		2854	530.324	499.834	0		1723	254.132	239.521	1		4418	543.895	512.625	0		2740	472.373	445.215	2		2060	388.212	365.893	0		2550	377.426	355.727	2		2926	586.442	552.726	5
Tb427.01.4140	hypothetical protein, conserved	1109		705	131.002	118.126	1		585	86.2839	77.8034	0		839	103.288	93.1365	0		785	135.333	122.032	0		991	186.756	168.401	0		781	115.596	104.234	0		219	43.893	39.5789	0
Tb427.01.4160	hypothetical protein, conserved	500		311	57.7894	115.579	0		679	100.148	200.297	0		489	60.2002	120.4	0		315	54.3057	108.611	0		582	109.679	219.359	0		648	95.9106	191.821	0		112	22.4475	44.8951	0
Tb427.01.4180	hypothetical protein, conserved	2234		1730	321.465	143.897	0		1396	205.902	92.1672	0		1805	222.211	99.468	1		1374	236.876	106.032	0		1074	202.398	90.599	0		606	89.6942	40.1496	0		348	69.7477	31.221	1
Tb427.01.420	retrotransposon hot spot (RHS) protein, putative	2027		727	135.09	66.6451	1		922	135.989	67.089	4		897	110.429	54.4789	0		930	160.331	79.0977	2		604	113.825	56.1546	1		1883	278.703	137.495	2		1300	260.552	128.541	4
Tb427.01.4220	hypothetical protein, conserved	1199		261	48.4985	40.4491	0		351	51.7704	43.178	0		409	50.3515	41.9946	0		424	73.0972	60.9651	0		210	39.575	33.0067	0		245	36.2625	30.2439	0		135	27.0573	22.5666	0
Tb427.01.4230	hypothetical protein, conserved	1280		2684	498.735	389.637	1		2010	296.463	231.612	3		2225	273.917	213.998	1		2358	406.517	317.591	6		1941	365.786	285.771	0		841	124.477	97.2473	0		730	146.31	114.305	2
Tb427.01.4250	hypothetical protein, conserved	2369		1026	190.649	80.4766	4		768	113.275	47.8157	0		874	107.597	45.4188	0		723	124.645	52.6148	3		419	78.9616	33.3312	0		454	67.1966	28.365	0		159	31.8675	13.4519	3
Tb427.01.4280	hypothetical protein, conserved	2096		721	133.975	63.9192	0		97	14.3069	6.82582	0		106	13.0495	6.22593	0		671	115.68	55.1907	3		131	24.6873	11.7783	2		34	5.03235	2.40093	0		569	114.042	54.4091	4
Tb427.01.430	retrotransposon hot spot protein (RHS, pseudogene), putative	7267		168	31.2174	4.29578	18		138	20.3542	2.8009	14		161	19.8205	2.72747	10		188	32.411	4.46003	19		92	17.3376	2.3858	7		433	64.0884	8.8191	50		261	52.3108	7.1984	21
Tb427.01.4300	chaperone protein DNAj, putative	1475		1680	312.174	211.643	0		276	40.7083	27.5989	1		613	75.4657	51.1632	0		1267	218.43	148.088	0		480	90.4572	61.3269	0		181	26.7898	18.1626	0		420	84.1783	57.07	1
Tb427.01.4310	hypothetical protein, conserved	4916		2559	475.508	96.7266	1		947	139.677	28.4127	1		1469	180.847	36.7874	0		2614	450.651	91.6703	2		860	162.069	32.9677	0		694	102.719	20.8948	0		5785	1159.46	235.853	5
Tb427.01.4340	hypothetical protein, conserved	2150		1804	335.215	155.914	1		1314	193.807	90.1428	0		1620	199.436	92.7611	4		1690	291.354	135.514	1		1745	328.85	152.953	0		577	85.4019	39.7218	1		650	130.276	60.5935	0
Tb427.01.4370	hypothetical protein, conserved	1802		1082	201.055	111.573	0		1235	182.155	101.085	0		1146	141.083	78.2923	1		1004	173.089	96.0536	1		527	99.3145	55.1135	1		558	82.5897	45.8322	1		352	70.5494	39.1506	0
Tb427.01.4380	hypothetical protein, conserved	1592		314	58.3468	36.65	1		290	42.7732	26.8676	2		380	46.7814	29.3853	0		399	68.7872	43.2081	0		221	41.648	26.1608	0		328	48.5473	30.4946	0		129	25.8548	16.2404	0
Tb427.01.4400	hypothetical protein, conserved	866		1341	249.182	287.739	0		1730	255.164	294.647	0		1822	224.304	259.012	0		1306	225.153	259.992	1		3344	630.185	727.697	0		1458	215.799	249.19	0		290	58.1231	67.1167	0
Tb427.01.4410	hypothetical protein, conserved	2336		4294	797.902	341.568	1		2924	431.272	184.62	1		2666	328.208	140.5	6		3894	671.322	287.381	8		5135	967.704	414.257	4		1976	292.468	125.2	1		1450	290.616	124.407	3
Tb427.01.4420	ABC transporter, putative	2837		751	139.549	49.189	0		256	37.7584	13.3093	0		357	43.9499	15.4917	1		768	132.402	46.6699	0		206	38.8212	13.6839	0		193	28.566	10.0691	0		313	62.7329	22.1124	1
Tb427.01.4440	hypothetical protein, conserved	716		130	24.1563	33.7379	2		69	10.1771	14.2138	0		88	10.8336	15.1307	0		148	25.5151	35.6356	0		51	9.61108	13.4233	0		68	10.0647	14.0568	0		68	13.6289	19.0347	2
Tb427.01.4450	hypothetical protein, conserved	3503		663	123.197	35.1691	3		315	46.4606	13.2631	0		373	45.9196	13.1087	0		842	145.16	41.4388	0		304	57.2896	16.3544	0		385	56.9839	16.2672	0		379	75.9609	21.6845	3
Tb427.01.4470	hypothetical protein, conserved	1331		123	22.8556	17.1717	0		232	34.2186	25.7089	0		270	33.2394	24.9732	1		180	31.0318	23.3147	0		93	17.5261	13.1676	0		141	20.8694	15.6795	0		73	14.631	10.9925	0
Tb427.01.4480	hypothetical protein, conserved	4454		2589	481.082	108.011	1		1573	232.008	52.0898	3		1582	194.758	43.7266	0		1758	303.078	68.0461	6		956	180.161	40.4492	1		1276	188.861	42.4026	2		714	143.103	32.1291	2
Tb427.01.4490	acetyltransferase, putative	518		265	49.2417	95.0613	0		615	90.7088	175.113	0		713	87.7766	169.453	0		199	34.3074	66.2305	0		56	10.5533	20.3733	0		171	25.3097	48.8605	0		65	13.0276	25.1498	0
Tb427.01.450	retrotransposon hot spot protein (RHS, pseudogene), putative	6658		1142	212.204	31.872	6		1086	160.178	24.058	4		1387	170.752	25.6461	13		920	158.607	23.822	11		581	109.491	16.445	7		2610	386.307	58.0214	11		1508	302.24	45.395	13
Tb427.01.4500	hypothetical protein, conserved	887		553	102.757	115.848	0		1187	175.075	197.379	1		2743	337.688	380.708	0		887	152.918	172.399	0		2245	423.076	476.974	0		2109	312.153	351.92	1		362	72.5537	81.7967	0
Tb427.01.4520	hypothetical protein, conserved	2195		973	180.801	82.3694	1		634	93.5112	42.6019	3		593	73.0036	33.259	1		607	104.646	47.6748	1		272	51.2591	23.3527	0		337	49.8794	22.7241	0		210	42.0891	19.175	1
Tb427.01.4540	cyclin-like F-box protein (CFB1A)	1583		88	16.352	10.3297	1		21	3.09737	1.95665	0		50	6.15544	3.88847	0		143	24.6531	15.5736	0		43	8.10346	5.11905	0		20	2.9602	1.87	0		54	10.8229	6.83697	2
Tb427.01.4550	hypothetical protein, conserved	383		90	16.7236	43.6648	1		42	6.19475	16.1743	1		276	33.978	88.7155	0		189	32.5834	85.0742	2		155	29.2101	76.2667	1		24	3.55224	9.27479	0		117	23.4497	61.2263	3
Tb427.01.4560	unspecified product	1583		87	16.1662	10.2124	0		35	5.16229	3.26108	0		49	6.03233	3.8107	0		124	21.3775	13.5044	0		48	9.04572	5.71429	0		19	2.81219	1.7765	0		68	13.6289	8.60952	0
Tb427.01.4600	cyclin-like F-box protein (CFB1D)	1583		106	19.6967	12.4426	0		27	3.98234	2.51569	0		50	6.15544	3.88847	0		153	26.3771	16.6627	3		40	7.5381	4.76191	0		21	3.10821	1.9635	0		65	13.0276	8.22969	1
Tb427.01.4620	hypothetical protein, conserved	581		120	22.2981	38.3789	2		93	13.7169	23.6092	3		380	46.7814	80.5187	1		329	56.7193	97.6236	1		201	37.879	65.1962	0		70	10.3607	17.8326	0		142	28.4603	48.985	3
Tb427.01.4630	cyclin-like F-box protein (CFB1E)	1583		112	20.8116	13.1469	0		30	4.42482	2.79521	0		49	6.03233	3.8107	0		161	27.7562	17.534	2		56	10.5533	6.66667	0		17	2.51617	1.5895	0		65	13.0276	8.22969	1
Tb427.01.4640	unspecified product	401		75	13.9363	34.754	0		52	7.66968	19.1264	0		219	26.9608	67.234	0		184	31.7214	79.1058	1		129	24.3104	60.6244	0		30	4.44031	11.0731	0		119	23.8505	59.4776	4
Tb427.01.4645	unspecified product	1598		134	24.8996	15.5817	0		34	5.01479	3.13817	0		62	7.63275	4.77644	0		178	30.687	19.2034	0		54	10.1764	6.36823	0		12	1.77612	1.11147	0		65	13.0276	8.15244	0
Tb427.01.4650	cyclin-like F-box protein (CFB2)	1430		148	27.501	19.2315	0		60	8.84964	6.18856	0		75	9.23316	6.45676	0		202	34.8246	24.3529	1		20	3.76905	2.6357	0		31	4.58832	3.20861	0		43	8.61825	6.02675	0
Tb427.01.4680	hypothetical protein, conserved	995		1340	248.996	250.247	0		1932	284.958	286.39	1		2091	257.421	258.714	0		1755	302.56	304.081	0		2591	488.281	490.734	0		1421	210.322	211.379	0		705	141.299	142.009	0
Tb427.01.4690	arginine N-methyltransferase (PRMT1)	1037		876	162.776	156.969	1		1624	239.53	230.984	0		2178	268.131	258.564	0		921	158.78	153.114	0		981	184.872	178.276	1		1999	295.872	285.316	0		893	178.979	172.593	0
Tb427.01.470	hypothetical protein, conserved	425		3	0.557454	1.31166	0		7	1.03246	2.42931	1		4	0.492435	1.15867	1		14	2.41359	5.67903	1		9	1.69607	3.99076	0		24	3.55224	8.35822	0		16	3.20679	7.54539	2
Tb427.01.4700	hypothetical protein, conserved	959		560	104.058	108.507	1		497	73.3045	76.4385	0		562	69.1872	72.1451	0		549	94.6471	98.6935	1		276	52.0129	54.2366	0		188	27.8259	29.0156	0		129	25.8548	26.9601	0
Tb427.01.4710	hypothetical protein, conserved	536		627	116.508	217.365	0		415	61.21	114.198	0		433	53.3061	99.4517	0		425	73.2696	136.697	0		320	60.3048	112.509	1		446	66.0125	123.158	0		110	22.0467	41.1319	0
Tb427.01.4720	hypothetical protein, conserved	1895		456	84.7329	44.714	0		408	60.1775	31.7559	1		551	67.833	35.7958	0		629	108.439	57.2237	1		546	102.895	54.2982	0		609	90.1382	47.5663	0		363	72.7541	38.3927	1
Tb427.01.4730	hypothetical protein, conserved	476		97	18.0243	37.8662	0		402	59.2926	124.564	1		398	48.9973	102.936	0		203	34.997	73.5231	1		322	60.6817	127.483	0		342	50.6195	106.343	3		54	10.8229	22.7372	1
Tb427.01.4740	hypothetical protein, conserved	3179		526	97.7402	30.7456	0		333	49.1155	15.45	0		363	44.6885	14.0574	0		622	107.232	33.7314	1		224	42.2134	13.2788	0		142	21.0174	6.61134	1		208	41.6883	13.1137	0
Tb427.01.4760	hypothetical protein, conserved	3086		891	165.564	53.6499	0		732	107.966	34.9856	1		887	109.198	35.3848	0		1148	197.914	64.1329	2		685	129.09	41.8309	0		438	64.8285	21.0073	0		491	98.4084	31.8887	0
Tb427.01.4780	serine peptidase, putative	2012		643	119.481	59.3841	1		898	132.45	65.8298	0		1171	144.16	71.6503	1		879	151.539	75.3175	0		805	151.704	75.3998	0		709	104.939	52.1567	2		243	48.7032	24.2063	0
Tb427.01.480	unspecified product	4016		81	15.0512	3.74782	1		56	8.25966	2.05669	6		54	6.64788	1.65535	1		79	13.6195	3.39132	1		24	4.52286	1.12621	1		179	26.4938	6.59707	6		101	20.2429	5.04056	4
Tb427.01.4800	hypothetical protein, conserved	1403		243	45.1537	32.1837	0		359	52.9503	37.7408	1		495	60.9389	43.4347	0		435	74.9936	53.4523	0		340	64.0739	45.6692	0		229	33.8943	24.1585	0		187	37.4794	26.7137	0
Tb427.01.4810	hypothetical protein, conserved (pseudogene)	1451		92	17.0952	11.7817	0		173	25.5164	17.5854	0		166	20.4361	14.0841	0		129	22.2395	15.327	0		49	9.23418	6.36401	0		162	23.9776	16.5249	1		77	15.4327	10.6359	1
Tb427.01.4830	unspecified product	902		163	30.2883	33.5791	0		534	78.7618	87.319	0		695	85.5607	94.8566	0		263	45.341	50.2671	0		168	31.66	35.0998	0		520	76.9653	85.3274	0		323	64.7371	71.7706	0
Tb427.01.4860	expression site-associated gene (ESAG, pseudogene), putative	146		3	0.557454	3.81818	0		2	0.294988	2.02046	0		2	0.246218	1.68642	0		3	0.517197	3.54245	0		2	0.376905	2.58154	0		0	0	0	0		10	2.00424	13.7277	0
Tb427.01.4870	expression site-associated gene (ESAG) protein, putative	986		22	4.08799	4.14604	1		11	1.62243	1.64547	0		5	0.615544	0.624284	0		9	1.55159	1.57362	0		6	1.13072	1.14677	0		7	1.03607	1.05078	0		18	3.60764	3.65887	1
Tb427.01.4890	expression site-associated gene 2 (ESAG2) protein, putative	1357		16	2.97309	2.19093	0		15	2.21241	1.63037	0		3	0.369327	0.272164	0		6	1.03439	0.762266	0		1	0.188453	0.138874	0		6	0.888061	0.65443	1		5	1.00212	0.738484	0
Tb427.01.490	hypothetical protein	251		4	0.743271	2.96124	0		61	8.99713	35.8451	1		73	8.98695	35.8046	0		17	2.93078	11.6764	1		23	4.33441	17.2686	0		104	15.3931	61.3269	0		9	1.80382	7.18654	0
Tb427.01.4900	expression site-associated gene 11 (ESAG11) protein, putative	1118		12	2.22981	1.99447	0		29	4.27732	3.82587	1		5	0.615544	0.550576	0		8	1.37919	1.23362	0		2	0.376905	0.337124	0		8	1.18408	1.05911	1		1	0.200424	0.179271	0
Tb427.01.4910	expression site-associated gene (ESAG) protein, putative	974		23	4.27381	4.3879	4		17	2.5074	2.57433	0		5	0.615544	0.631976	0		8	1.37919	1.41601	3		5	0.942263	0.967416	0		8	1.18408	1.21569	3		19	3.80807	3.90972	3
Tb427.01.4920	hypothetical protein	587		0	0	0	9		0	0	0	6		1	0.123109	0.209725	19		0	0	0	9		0	0	0	9		0	0	0	11		1	0.200424	0.341439	9
Tb427.01.4970	hypothetical protein	476		8	1.48654	3.12299	1		15	2.21241	4.64792	6		15	1.84663	3.87948	2		3	0.517197	1.08655	2		5	0.942263	1.97954	0		14	2.07214	4.35324	3		5	1.00212	2.1053	8
Tb427.01.500	retrotransposon hot spot protein (RHS, pseudogene), putative	5590		129	23.9705	4.2881	5		67	9.88209	1.76782	2		66	8.12518	1.45352	1		74	12.7575	2.28221	5		36	6.78429	1.21365	2		206	30.4901	5.4544	8		201	40.2853	7.20668	9
Tb427.01.5000	hypothetical protein, conserved	815		423	78.601	96.4429	0		1042	153.689	188.575	0		1797	221.227	271.444	3		718	123.783	151.88	0		1429	269.299	330.428	0		1908	282.403	346.507	0		432	86.5834	106.237	1
Tb427.01.5030	leucine-rich repeat protein (LRRP), putative	2207		86	15.9803	7.24075	0		98	14.4544	6.54935	1		111	13.6651	6.1917	1		105	18.1019	8.20204	0		44	8.29191	3.7571	0		169	25.0137	11.3338	0		120	24.0509	10.8976	1
Tb427.01.5060	variant surface glycoprotein (VSG)-related, putative	1037		510	94.7671	91.3858	0		603	88.9388	85.7655	0		370	45.5503	43.9251	2		403	69.4768	66.9979	0		397	74.8157	72.1463	0		496	73.413	70.7937	0		337	67.5431	65.1331	0
Tb427.01.5080	expression site-associated gene (ESAG) protein, putative	514		9	1.67236	3.25362	0		4	0.589976	1.14781	0		2	0.246218	0.479023	0		4	0.689596	1.34163	0		3	0.565358	1.09992	0		8	1.18408	2.30366	0		2	0.400849	0.779862	0
Tb427.01.5090	expression site-associated gene (ESAG, pseudogene), putative	119		0	0	0	0		0	0	0	0		0	0	0	0		1	0.172399	1.44873	0		0	0	0	0		0	0	0	0		0	0	0	0
Tb427.01.5100	expression site-associated gene 2 (ESAG2) protein, putative	1361		18	3.34472	2.45755	1		29	4.27732	3.14278	0		7	0.861762	0.633183	0		6	1.03439	0.760025	0		8	1.50762	1.10773	0		20	2.9602	2.17502	0		12	2.40509	1.76715	2
Tb427.01.5110	expression site-associated gene 11 (ESAG11) protein, putative	1004		7	1.30073	1.29554	0		21	3.09737	3.08503	1		13	1.60042	1.59404	1		5	0.861995	0.858561	0		8	1.50762	1.50161	0		9	1.33209	1.32678	0		6	1.20255	1.19776	0
Tb427.01.5120	expression site-associated gene (ESAG) protein, putative	787		7	1.30073	1.65276	0		9	1.32745	1.68672	0		3	0.369327	0.469284	1		2	0.344798	0.438117	0		0	0	0	0		0	0	0	0		2	0.400849	0.509338	0
Tb427.01.5150	hypothetical protein	95		0	0	0	0		0	0	0	0		0	0	0	0		0	0	0	0		0	0	0	0		1	0.14801	1.558	0		0	0	0	0
Tb427.01.5160	hypothetical protein	284		0	0	0	0		2	0.294988	1.03869	0		2	0.246218	0.866964	0		2	0.344798	1.21408	0		1	0.188453	0.663565	0		0	0	0	0		2	0.400849	1.41144	0
Tb427.01.5170	variant surface glycoprotein (VSG)-related, putative	1361		8	1.48654	1.09224	0		12	1.76993	1.30046	0		5	0.615544	0.452274	0		6	1.03439	0.760025	0		3	0.565358	0.415399	0		2	0.29602	0.217502	0		5	1.00212	0.736313	1
Tb427.01.5180	hypothetical protein	143		0	0	0	0		2	0.294988	2.06285	0		0	0	0	0		0	0	0	0		1	0.188453	1.31785	0		0	0	0	0		1	0.200424	1.40157	0
Tb427.01.520	variant surface glycoprotein (VSG, pseudogene), putative	843		1	0.185818	0.220425	0		5	0.73747	0.874816	0		5	0.615544	0.730183	1		2	0.344798	0.409013	0		2	0.376905	0.4471	0		3	0.444031	0.526727	0		8	1.6034	1.90201	0
Tb427.01.5200	expression site-associated gene (ESAG) protein, putative	251		2	0.371636	1.48062	0		4	0.589976	2.3505	0		1	0.123109	0.490474	0		6	1.03439	4.12109	0		6	1.13072	4.50484	0		9	1.33209	5.30714	0		4	0.801698	3.19402	0
Tb427.01.5250	hypothetical protein	455		0	0	0	0		0	0	0	0		0	0	0	0		0	0	0	1		0	0	0	0		0	0	0	0		0	0	0	1
Tb427.01.5260	hypothetical protein	539		0	0	0	0		0	0	0	0		0	0	0	0		0	0	0	0		0	0	0	0		0	0	0	0		0	0	0	0
Tb427.01.5280	expression site-associated gene (ESAG, pseudogene), putative	862		0	0	0	0		0	0	0	0		0	0	0	0		0	0	0	1		0	0	0	0		0	0	0	1		0	0	0	1
Tb427.01.530	hypothetical protein, conserved	821		39	7.2469	8.82691	0		88	12.9795	15.8093	4		89	10.9567	13.3455	0		69	11.8955	14.4891	0		67	12.6263	15.3792	0		141	20.8694	25.4195	2		67	13.4284	16.3562	5
Tb427.01.5320	variant surface glycoprotein (VSG, pseudogene), putative	1593		0	0	0	0		1	0.147494	0.0925888	1		0	0	0	0		0	0	0	0		0	0	0	0		0	0	0	1		1	0.200424	0.125816	1
Tb427.01.5330	variant surface glycoprotein (VSG, atypical), putative	1609		0	0	0	1		0	0	0	0		0	0	0	0		0	0	0	0		0	0	0	0		0	0	0	0		0	0	0	1
Tb427.01.5340	expression site-associated gene (ESAG, pseudogene), putative	965		0	0	0	0		3	0.442482	0.45853	0		0	0	0	0		1	0.172399	0.178652	0		0	0	0	0		0	0	0	0		0	0	0	1
Tb427.01.540	DNA-directed RNA polymerase III, putative (RPC128)	3385		335	62.249	18.3897	2		206	30.3837	8.976	2		243	29.9155	8.83765	2		328	56.5469	16.7051	3		116	21.8605	6.45805	0		493	72.969	21.5566	0		639	128.071	37.8349	4
Tb427.01.560	hypothetical protein, conserved	1328		262	48.6843	36.6598	2		395	58.2601	43.8706	2		403	49.6129	37.3591	2		366	63.0981	47.5136	0		328	61.8124	46.5455	1		658	97.3907	73.3364	2		237	47.5006	35.7685	4
Tb427.01.570	Histone-lysine N-methyltransferase, H3 lysine-76 specific (DOT1B)	827		357	66.337	80.214	0		638	94.1011	113.786	1		787	96.8867	117.154	1		634	109.301	132.166	0		834	157.169	190.048	1		830	122.848	148.547	0		252	50.507	61.0725	1
Tb427.01.580	phosphate-repressible phosphate permease, putative	1550		463	86.0337	55.5056	1		437	64.4548	41.5838	4		786	96.7636	62.4281	0		609	104.991	67.7361	0		218	41.0827	26.5049	0		258	38.1866	24.6365	0		181	36.2768	23.4044	4
Tb427.01.600	phosphate-repressible phosphate permease, putative	1547		542	100.713	65.1023	2		353	52.0654	33.6557	0		577	71.0338	45.9171	1		602	103.784	67.0874	3		144	27.1372	17.5418	1		179	26.4938	17.1259	1		169	33.8717	21.8951	3
Tb427.01.610	hypothetical protein, conserved	908		574	106.659	117.466	1		1350	199.117	219.292	0		1413	173.953	191.578	1		906	156.194	172.019	0		1259	237.262	261.302	0		897	132.765	146.217	0		297	59.5261	65.5574	1
Tb427.01.630	anti-silencing protein ASF 1 like protein, putative	515		164	30.4741	59.1731	0		287	42.3308	82.1956	0		271	33.3625	64.7816	0		234	40.3414	78.3328	0		238	44.8517	87.0907	0		162	23.9776	46.5585	1		62	12.4263	24.1288	0
Tb427.01.640	hypothetical protein, conserved	4946		700	130.073	26.2985	3		612	90.2663	18.2504	0		627	77.1893	15.6064	4		971	167.399	33.8454	4		346	65.2046	13.1833	0		338	50.0274	10.1147	0		661	132.481	26.7854	7
Tb427.01.650	hypothetical protein, conserved	599		218	40.5083	67.6265	0		251	37.021	61.8046	1		235	28.9306	48.2981	0		140	24.1359	40.2936	0		169	31.8485	53.1694	0		187	27.6779	46.2069	0		76	15.2323	25.4295	4
Tb427.01.670	hypothetical protein, conserved	1844		195	36.2345	19.6499	0		73	10.7671	5.83897	0		95	11.6953	6.34238	1		294	50.6853	27.4866	1		86	16.2069	8.789	0		167	24.7177	13.4044	0		192	38.4815	20.8685	0
Tb427.01.690	hypothetical protein, conserved	731		322	59.8334	81.8514	0		380	56.0477	76.6726	1		671	82.606	113.004	2		403	69.4768	95.0435	1		403	75.9464	103.894	0		394	58.316	79.7757	1		129	25.8548	35.369	4
Tb427.01.700	phosphoglycerate kinase (PGKC)	1322		426	79.1584	59.8778	0		1401	206.639	156.308	0		1278	157.333	119.011	0		552	95.1643	71.9851	0		793	149.443	113.043	1		765	113.228	85.6489	0		819	164.148	124.166	0
Tb427.01.710	phosphoglycerate kinase (PGKB)	1262		411	76.3711	60.516	2		1792	264.309	209.437	2		1774	218.395	173.055	0		648	111.715	88.5219	1		836	157.546	124.839	0		1182	174.948	138.628	0		1479	296.428	234.887	1
Tb427.01.720	phosphoglycerate kinase (PGKA)	1655		720	133.789	80.8392	1		1991	293.66	177.438	0		1854	228.244	137.912	0		934	161.021	97.2935	0		1087	204.848	123.775	0		1062	157.187	94.9769	0		1058	212.049	128.126	1
Tb427.01.730	hypothetical protein, conserved	1709		183	34.0047	19.8974	0		456	67.2572	39.3547	0		475	58.4767	34.2169	1		236	40.6862	23.807	0		158	29.7755	17.4228	1		510	75.4852	44.1692	1		164	32.8696	19.2332	0
Tb427.01.740	hypothetical protein, conserved	1307		600	111.491	85.3028	0		852	125.665	96.1475	1		691	85.0682	65.0866	0		664	114.473	87.5845	1		486	91.5879	70.0749	0		940	139.13	106.45	1		516	103.419	79.127	1
Tb427.01.750	hypothetical protein, conserved	3647		1085	201.612	55.2817	0		813	119.913	32.8798	2		842	103.658	28.4227	0		1100	189.639	51.9986	2		488	91.9649	25.2166	1		423	62.6083	17.1671	1		478	95.8029	26.269	1
Tb427.01.760	hypothetical protein, conserved	2285		705	131.002	57.3311	1		379	55.9002	24.464	0		563	69.3103	30.3327	0		746	128.61	56.2843	1		508	95.7339	41.8967	0		474	70.1568	30.7032	0		289	57.9227	25.3491	1
Tb427.01.780	hypothetical protein, conserved	1142		57	10.5916	9.27462	0		254	37.4635	32.8051	0		262	32.2545	28.2439	0		149	25.6875	22.4934	1		88	16.5838	14.5217	0		169	25.0137	21.9034	0		73	14.631	12.8117	1
Tb427.01.790	hypothetical protein, conserved	2405		154	28.616	11.8985	1		163	24.0415	9.99647	0		189	23.2676	9.67467	0		213	36.721	15.2686	2		103	19.4106	8.07094	0		304	44.9951	18.709	0		203	40.6862	16.9173	3
Tb427.01.820	hypothetical protein, conserved	1280		253	47.0119	36.7281	0		201	29.6463	23.1612	1		274	33.7318	26.353	0		362	62.4085	48.7566	0		132	24.8757	19.4342	0		212	31.3782	24.5142	0		140	28.0594	21.9214	1
Tb427.01.830	hypothetical protein, conserved	2839		253	47.0119	16.5593	0		273	40.2658	14.1831	0		389	47.8893	16.8684	0		385	66.3736	23.3792	0		266	50.1284	17.6571	0		477	70.6009	24.8682	3		273	54.7159	19.2729	5
Tb427.01.840	hypothetical protein, conserved	719		213	39.5792	55.0476	0		428	63.1274	87.7989	1		320	39.3948	54.7911	1		331	57.0641	79.3659	0		418	78.7732	109.559	1		421	62.3123	86.6652	0		157	31.4666	43.7645	2
Tb427.01.860	hypothetical protein, conserved	806		422	78.4151	97.2893	0		1692	249.56	309.627	0		1628	200.421	248.662	1		642	110.68	137.32	1		690	130.032	161.33	0		1937	286.696	355.702	1		305	61.1295	75.843	0
Tb427.01.870	deoxyhypusine synthase, putative	1028		252	46.8261	45.5507	1		426	62.8324	61.121	0		383	47.1507	45.8664	0		315	54.3057	52.8266	1		200	37.6905	36.6639	1		425	62.9043	61.191	0		135	27.0573	26.3203	0
Tb427.01.880	hypothetical protein, conserved	13778		18887	3509.54	254.721	8		2939	433.485	31.4621	5		3795	467.198	33.909	2		11909	2053.1	149.013	13		7208	1358.37	98.5895	2		7091	1049.54	76.1751	2		14344	2874.89	208.658	17
Tb427.01.890	hypothetical protein, conserved	770		33	6.13199	7.96362	1		161	23.7465	30.8396	3		164	20.1899	26.2206	1		54	9.30955	12.0903	0		61	11.4956	14.9294	0		201	29.75	38.6364	2		31	6.21316	8.06904	1
Tb427.01.90	retrotransposon hot spot protein (RHS, pseudogene), putative	1774		556	103.315	58.2383	1		339	50.0004	28.1851	0		629	77.4355	43.6502	1		343	59.1329	33.3331	3		262	49.3746	27.8323	0		1246	184.421	103.958	1		652	130.677	73.6622	6
Tb427.01.990	hypothetical protein, conserved	1124		419	77.8577	69.2684	0		1183	174.485	155.236	0		1328	163.489	145.452	0		552	95.1643	84.6657	0		793	149.443	132.956	0		1220	180.572	160.652	0		670	134.284	119.47	2
Tb427.02.1050	retrotransposon hot spot protein (RHS, pseudogene), putative	1507		1339	248.81	165.103	0		2496	368.145	244.29	0		2294	282.412	187.4	3		1805	311.18	206.49	4		2220	418.365	277.614	1		3515	520.256	345.226	8		4308	863.429	572.945	9
Tb427.02.1060	retrotransposon hot spot protein (RHS, pseudogene), putative	452		9	1.67236	3.69991	0		2	0.294988	0.652628	0		0	0	0	0		7	1.20679	2.6699	0		2	0.376905	0.833861	0		9	1.33209	2.94711	0		4	0.801698	1.77367	0
Tb427.02.1100	retrotransposon hot spot protein (RHS, pseudogene), putative	1741		638	118.552	68.0941	2		476	70.2071	40.3257	1		754	92.8241	53.3165	1		509	87.7511	50.4027	3		309	58.2318	33.4474	0		1564	231.488	132.963	0		732	146.711	84.2681	1
Tb427.02.1110	DNA-directed RNA polymerase III subunit 2, pseudogene, putative	1831		171	31.7749	17.3538	4		242	35.6935	19.494	4		201	24.7449	13.5144	0		132	22.7567	12.4285	1		114	21.4836	11.7333	0		352	52.0996	28.4542	0		158	31.6671	17.295	1
Tb427.02.1120	retrotransposon hot spot protein (RHS, pseudogene), putative	2135		554	102.943	48.2169	0		837	123.452	57.8231	0		873	107.474	50.3391	0		580	99.9914	46.8344	2		1150	216.72	101.508	1		1408	208.398	97.6105	2		1165	233.495	109.365	3
Tb427.02.1130	retrotransposon hot spot protein (RHS, pseudogene), putative	802		70	13.0073	16.2185	1		81	11.947	14.8965	0		63	7.75586	9.67065	2		66	11.3783	14.1875	0		38	7.1612	8.92917	1		80	11.8408	14.7641	0		53	10.6225	13.245	0
Tb427.02.1140	retrotransposon hot spot protein (RHS, pseudogene), putative	1412		967	179.686	127.256	23		626	92.3312	65.3904	4		870	107.105	75.8532	29		1002	172.744	122.34	41		483	91.0226	64.4636	40		1678	248.361	175.893	13		1237	247.925	175.584	45
Tb427.02.1150	retrotransposon hot spot protein (RHS, pseudogene), putative	1346		551	102.386	76.0666	0		433	63.8649	47.4479	1		425	52.3213	38.8717	0		443	76.3728	56.7405	1		434	81.7884	60.7641	0		764	113.08	84.0117	1		585	117.248	87.1087	0
Tb427.02.1160	retrotransposon hot spot protein (RHS, pseudogene), putative	1009		38	7.06108	6.9981	0		15	2.21241	2.19267	0		25	3.07772	3.05027	0		34	5.86157	5.80928	0		13	2.44988	2.42803	0		90	13.3209	13.2021	0		39	7.81656	7.74683	1
Tb427.02.1170	retrotransposon hot spot (RHS) protein, putative	2027		507	94.2097	46.4774	0		674	99.4109	49.0434	0		704	86.6686	42.7571	2		665	114.645	56.5591	1		536	101.011	49.8325	0		1178	174.356	86.0168	1		935	187.397	92.4504	7
Tb427.02.1180	retrotransposon hot spot (RHS) protein, putative	1739		824	153.114	88.0471	0		547	80.6792	46.394	0		774	95.2863	54.7937	1		677	116.714	67.1157	1		385	72.5542	41.7218	0		1728	255.762	147.074	1		696	139.495	80.2159	1
Tb427.02.1200	DNA-directed RNA polymerase III subunit 2, pseudogene, putative	1825		263	48.8701	26.7781	0		496	73.157	40.086	0		480	59.0923	32.3793	4		290	49.9957	27.3949	0		222	41.8365	22.9241	0		726	107.455	58.8797	1		273	54.7159	29.9813	4
Tb427.02.1210	retrotransposon hot spot (RHS) protein, putative	2530		997	185.26	73.2255	0		981	144.692	57.1903	0		1576	194.02	76.6876	0		948	163.434	64.5985	1		815	153.589	60.7071	0		2845	421.089	166.438	1		1904	381.608	150.833	4
Tb427.02.1250	hypothetical protein	371		66	12.264	33.0565	0		150	22.1241	59.6337	0		88	10.8336	29.201	0		64	11.0335	29.74	2		38	7.1612	19.3024	0		169	25.0137	67.4224	2		66	13.228	35.655	2
Tb427.02.1260	expression site-associated gene (ESAG, pseudogene), putative	3067		231	42.9239	13.9954	5		136	20.0592	6.54032	3		197	24.2524	7.90755	4		210	36.2038	11.8043	9		49	9.23418	3.01082	2		141	20.8694	6.80451	3		142	28.4603	9.27952	16
Tb427.02.1290	hypothetical protein	266		5	0.929089	3.49282	2		10	1.47494	5.54488	3		12	1.47731	5.55378	0		7	1.20679	4.53682	1		4	0.75381	2.83387	0		17	2.51617	9.4593	1		7	1.40297	5.27433	2
Tb427.02.1310	leucine-rich repeat protein (LRRP, pseudogene), putative	4177		126	23.4131	5.60523	5		60	8.84964	2.11866	4		84	10.3411	2.47573	0		111	19.1363	4.58135	3		21	3.9575	0.947451	0		185	27.3819	6.55539	1		132	26.456	6.33374	7
Tb427.02.1330	retrotransposon hot spot protein (RHS, pseudogene), putative	1864		395	73.3981	39.3766	0		644	94.9861	50.9582	2		621	76.4506	41.0143	0		510	87.9235	47.1693	1		658	124.002	66.5246	0		1233	182.497	97.9059	2		1189	238.305	127.846	3
Tb427.02.1344	retrotransposon hot spot protein (RHS, pseudogene), putative	248		25	4.64545	18.7316	0		14	2.06492	8.32627	0		13	1.60042	6.45329	0		13	2.24119	9.03705	0		5	0.942263	3.79945	0		61	9.02862	36.4057	0		56	11.2238	45.2571	1
Tb427.02.1350	retrotransposon hot spot protein (RHS, pseudogene), putative	779		70	13.0073	16.6974	15		138	20.3542	26.1286	12		107	13.1726	16.9097	10		97	16.7227	21.4669	10		91	17.1492	22.0144	4		165	24.4217	31.35	45		199	39.8845	51.1996	34
Tb427.02.1380	leucine-rich repeat protein (LRRP), putative	2510		2	0.371636	0.148062	2		2	0.294988	0.117525	11		1	0.123109	0.0490474	13		1	0.172399	0.0686849	0		0	0	0	6		5	0.740051	0.294841	7		11	2.20467	0.878354	2
Tb427.02.150	hypothetical protein	242		21	3.90218	16.1247	1		14	2.06492	8.53271	1		7	0.861762	3.561	0		18	3.10318	12.8231	0		4	0.75381	3.11492	0		21	3.10821	12.8439	3		25	5.01061	20.705	0
Tb427.02.1560	cyclophilin-type peptidyl-prolyl cis-trans isomerase, putative	590		184	34.1905	57.95	0		934	137.759	233.49	2		622	76.5737	129.786	0		340	58.6157	99.3486	1		570	107.418	182.064	0		1080	159.851	270.934	0		560	112.238	190.233	1
Tb427.02.1600	hypothetical protein	932		73	13.5647	14.5544	1		178	26.2539	28.1694	0		144	17.7277	19.0211	0		81	13.9643	14.9832	0		25	4.71131	5.05506	0		202	29.8981	32.0795	0		26	5.21104	5.59124	1
Tb427.02.1680	cyclophilin-type peptidyl-prolyl cis-trans isomerase, putative	590		148	27.501	46.6119	1		885	130.532	221.241	0		590	72.6342	123.109	0		303	52.2369	88.5371	0		546	102.895	174.398	0		1051	155.559	263.659	0		550	110.233	186.836	1
Tb427.02.170	leucine-rich repeat protein (LRRP), putative	4232		182	33.8189	7.99122	2		163	24.0415	5.68089	2		166	20.4361	4.82894	2		182	31.3766	7.41414	1		102	19.2222	4.5421	1		364	53.8757	12.7306	2		317	63.5346	15.0129	10
Tb427.02.1700	hypothetical protein, conserved	2288		64	11.8923	5.1977	0		51	7.52219	3.28767	1		49	6.03233	2.63651	1		54	9.30955	4.06886	0		22	4.14596	1.81204	0		83	12.2848	5.36925	1		74	14.8314	6.48226	2
Tb427.02.1720	hypothetical protein, conserved	368		39	7.2469	19.6927	0		241	35.546	96.5925	0		120	14.7731	40.1442	0		60	10.3439	28.1085	0		85	16.0185	43.5284	0		183	27.0859	73.6029	0		56	11.2238	30.4994	2
Tb427.02.1730	hypothetical protein, conserved	812		24	4.45963	5.49215	2		84	12.3895	15.258	0		100	12.3109	15.1612	0		48	8.27515	10.1911	0		67	12.6263	15.5497	0		121	17.9092	22.0557	0		44	8.81868	10.8604	0
Tb427.02.1740	hypothetical protein, conserved	617		61	11.3349	18.371	0		44	6.48973	10.5182	0		46	5.66301	9.17829	0		89	15.3435	24.8679	0		28	5.27667	8.55214	0		81	11.9888	19.4308	0		47	9.41995	15.2673	0
Tb427.02.1760	hypothetical protein, conserved	2408		661	122.826	51.0073	0		920	135.694	56.3515	0		1261	155.24	64.4686	0		938	161.71	67.1554	4		522	98.3722	40.8523	0		1157	171.248	71.1162	0		768	153.926	63.9228	5
Tb427.02.1770	hypothetical protein, conserved (pseudogene)	278		95	17.6527	63.4989	0		122	17.9943	64.7276	0		171	21.0516	75.7252	0		102	17.5847	63.2543	0		190	35.806	128.799	0		246	36.4105	130.973	1		60	12.0255	43.2571	2
Tb427.02.1780	UDP-GlcNAc:PI a1-6 GlcNAc-transferase (TbGPI3)	1367		122	22.6698	16.5836	2		151	22.2716	16.2923	1		154	18.9588	13.8689	0		207	35.6866	26.1058	2		126	23.745	17.3702	0		293	43.367	31.7242	0		111	22.2471	16.2744	3
Tb427.02.1790	hypothetical protein, conserved	347		23	4.27381	12.3165	0		230	33.9236	97.7625	0		196	24.1293	69.537	0		88	15.1711	43.7208	0		133	25.0642	72.2311	0		302	44.6991	128.816	0		48	9.62038	27.7244	3
Tb427.02.1800	DNA polymerase delta catalytic subunit, putative	3080		524	97.3686	31.6132	0		488	71.977	23.3692	0		533	65.617	21.3042	0		536	92.4059	30.0019	2		239	45.0402	14.6234	0		598	88.5101	28.737	1		432	86.5834	28.1115	5
Tb427.02.1810	transcription silencer (ISWI)	3482		3486	647.761	186.031	0		1595	235.253	67.5626	1		2211	272.194	78.1717	1		2664	459.271	131.899	2		2127	400.839	115.117	0		4160	615.722	176.83	2		2561	513.287	147.412	3
Tb427.02.1820	protein kinase, putative	1865		1126	209.231	112.188	0		113	16.6668	8.93663	1		169	20.8054	11.1557	0		787	135.678	72.7496	3		267	50.3168	26.9795	0		64	9.47265	5.07917	0		742	148.715	79.7399	1
Tb427.02.1850	hypothetical protein, conserved	1412		930	172.811	122.387	1		866	127.73	90.4602	0		1195	147.115	104.189	1		1246	214.809	152.131	3		1426	268.733	190.321	0		597	88.3621	62.5794	0		669	134.084	94.9603	0
Tb427.02.1860	hypothetical protein, conserved	2618		618	114.835	43.8638	2		420	61.9475	23.6621	0		617	75.9582	29.0138	2		720	124.127	47.413	3		510	96.1108	36.7115	1		627	92.8024	35.4478	3		512	102.617	39.1968	1
Tb427.02.1890	E2-like ubiquitin-conjugation enzyme (ATG3)	884		228	42.3665	47.9259	211		337	49.7055	56.2279	12		279	34.3474	38.8545	35		200	34.4798	39.0043	145		141	26.5718	30.0586	45		233	34.4864	39.0117	8		203	40.6862	46.0251	196
Tb427.02.1920	expression site-associated gene (ESAG) protein, putative	1466		97	18.0243	12.2949	0		66	9.7346	6.64025	0		82	10.0949	6.88603	0		81	13.9643	9.52546	1		31	5.84203	3.98501	1		250	37.0025	25.2405	0		180	36.0764	24.6087	3
Tb427.02.2020	expression site-associated gene (ESAG) protein, putative	1151		71	13.1931	11.4623	1		91	13.4219	11.6611	1		54	6.64788	5.77574	6		31	5.34437	4.64324	0		30	5.65358	4.91188	3		129	19.0933	16.5885	1		53	10.6225	9.22893	2
Tb427.02.2029	expression site-associated gene (ESAG, pseudogene), putative	784		15	2.78727	3.55519	1		19	2.80238	3.57447	0		12	1.47731	1.88432	1		11	1.89639	2.41886	0		9	1.69607	2.16336	1		16	2.36816	3.02062	1		35	7.01486	8.94752	1
Tb427.02.2060	variant surface glycoprotein (VSG)-related, putative	1334		48	8.91926	6.6861	0		17	2.5074	1.87961	2		25	3.07772	2.30714	0		30	5.17197	3.87704	1		9	1.69607	1.27142	1		41	6.06842	4.54904	0		45	9.0191	6.76095	1
Tb427.02.2070	hypothetical protein	472		16	2.97309	6.29891	11		13	1.91742	4.06233	8		22	2.70839	5.73812	7		21	3.62038	7.6703	18		12	2.26143	4.79117	8		8	1.18408	2.50865	1		18	3.60764	7.64331	23
Tb427.02.2090	hypothetical protein	2936		5952	1105.99	376.699	4		4711	694.844	236.663	3		4951	609.512	207.599	2		5256	906.129	308.627	7		5091	959.412	326.775	1		3023	447.435	152.396	0		2144	429.71	146.359	1
Tb427.02.2120	protein kinase, putative	1361		230	42.7381	31.402	8		276	40.7083	29.9106	2		269	33.1163	24.3323	2		290	49.9957	36.7346	10		142	26.7603	19.6622	1		146	21.6095	15.8777	1		185	37.0785	27.2436	3
Tb427.02.2130	small GTP-binding protein RAB6, putative	692		871	161.847	233.883	0		969	142.922	206.534	2		1471	181.093	261.695	1		1095	188.777	272.799	1		812	153.023	221.132	0		877	129.805	187.579	0		902	180.783	261.247	4
Tb427.02.2190	histone deacetylase, putative	2057		2128	395.42	192.232	0		963	142.037	69.0504	1		1629	200.544	97.4936	1		2388	411.689	200.14	1		1918	361.452	175.718	0		1374	203.366	98.8653	3		1361	272.778	132.61	1
Tb427.02.220	retrotransposon hot spot protein (RHS, pseudogene), putative	817		104	19.3251	23.6537	1		59	8.70214	10.6513	1		56	6.8941	8.43831	0		82	14.1367	17.3032	0		45	8.48037	10.3799	0		151	22.3495	27.3556	0		87	17.4369	21.3426	2
Tb427.02.2200	hypothetical protein, conserved	572		292	54.2588	94.8581	0		191	28.1713	49.2506	0		178	21.9134	38.3101	0		269	46.3753	81.0758	1		160	30.1524	52.714	0		207	30.6381	53.5631	0		165	33.07	57.8148	1
Tb427.02.2210	hypothetical protein, conserved	3119		750	139.363	44.6821	1		385	56.7852	18.2062	0		574	70.6645	22.6561	1		773	133.264	42.7267	1		524	98.7491	31.6605	0		519	76.8173	24.6288	1		470	94.1995	30.2018	4
Tb427.02.2220	hypothetical protein, conserved	941		84	15.6087	16.5874	0		109	16.0768	17.0848	1		93	11.4491	12.167	0		111	19.1363	20.3361	1		54	10.1764	10.8145	0		69	10.2127	10.853	0		43	8.61825	9.15861	0
Tb427.02.2230	hypothetical protein, conserved	1166		1292	240.077	205.898	0		2190	323.012	277.025	1		2506	308.511	264.589	1		1521	262.219	224.888	3		1796	338.461	290.275	0		1738	257.242	220.619	1		1173	235.098	201.628	1
Tb427.02.2240	tRNA exportin, putative	3659		467	86.7769	23.716	0		577	85.104	23.2588	0		790	97.256	26.5799	0		609	104.991	28.6939	2		249	46.9247	12.8245	0		251	37.1506	10.1532	0		299	59.9269	16.378	3
Tb427.02.2260	phosphatidylinositol kinase domain protein, putative	12833		3378	627.693	48.9124	1		274	40.4133	3.14917	4		394	48.5049	3.7797	0		2827	487.372	37.978	1		437	82.3538	6.41734	1		198	29.306	2.28364	2		1313	263.157	20.5063	6
Tb427.02.2270	hypothetical protein, conserved	689		310	57.6035	83.6046	0		349	51.4754	74.7103	0		279	34.3474	49.851	0		296	51.0301	74.064	0		303	57.1011	82.8754	0		436	64.5324	93.661	0		180	36.0764	52.3605	2
Tb427.02.2320	hypothetical protein	263		88	16.352	62.1748	0		5	0.73747	2.80407	0		9	1.10798	4.21285	0		79	13.6195	51.7853	0		21	3.9575	15.0475	0		3	0.444031	1.68833	0		38	7.61613	28.9587	1
Tb427.02.2340	hypothetical protein, conserved	3623		2386	443.361	122.374	1		96	14.1594	3.9082	0		109	13.4189	3.7038	0		1368	235.842	65.0957	3		409	77.0771	21.2744	1		80	11.8408	3.26823	0		616	123.461	34.0771	0
Tb427.02.2360	hypothetical protein, conserved	2042		271	50.3566	24.6605	1		61	8.99713	4.40604	1		115	14.1575	6.93316	0		367	63.2705	30.9846	0		92	17.3376	8.49052	0		42	6.21643	3.04428	0		86	17.2365	8.44099	0
Tb427.02.2370	hypothetical protein, conserved	4195		1771	329.083	78.4466	1		997	147.051	35.054	1		1370	168.659	40.2048	2		1663	286.7	68.3432	1		814	153.4	36.5674	0		945	139.87	33.342	0		717	143.704	34.2561	2
Tb427.02.2380	hypothetical protein, conserved	2624		850	157.945	60.1925	1		594	87.6114	33.3885	2		650	80.0208	30.4957	0		721	124.3	47.3703	0		294	55.4051	21.1147	0		598	88.5101	33.731	0		224	44.8951	17.1094	0
Tb427.02.2390	hypothetical protein, conserved	485		149	27.6869	57.0863	0		271	39.9709	82.4141	0		273	33.6087	69.2963	0		167	28.7906	59.3621	0		139	26.1949	54.0101	0		294	43.515	89.7216	0		85	17.0361	35.1259	0
Tb427.02.240	retrotransposon hot spot (RHS) protein, putative	2024		457	84.9188	41.9559	1		590	87.0214	42.9948	2		510	62.7855	31.0205	1		530	91.3715	45.144	0		443	83.4845	41.2473	2		1038	153.635	75.9064	2		713	142.903	70.6041	3
Tb427.02.2400	hypothetical protein, conserved	2249		344	63.9213	28.4221	0		130	19.1742	8.52566	0		188	23.1445	10.291	0		305	52.5817	23.38	2		90	16.9607	7.54145	0		82	12.1368	5.39655	0		69	13.8293	6.14908	0
Tb427.02.2410	hypothetical protein, conserved	1943		442	82.1315	42.2705	0		289	42.6257	21.9381	0		365	44.9347	23.1265	0		429	73.9592	38.0644	0		195	36.7483	18.9132	0		326	48.2513	24.8334	0		270	54.1146	27.8511	0
Tb427.02.2430	casein kinase II, alpha chain (CK2A2)	1118		358	66.5228	59.5016	0		168	24.779	22.1637	2		188	23.1445	20.7017	0		336	57.9261	51.8122	1		79	14.8878	13.3164	0		149	22.0535	19.7259	0		100	20.0424	17.9271	0
Tb427.02.2440	proteasome regulatory non-ATPase subunit 6 (RPN6)	1541		714	132.674	86.096	0		1285	189.53	122.991	0		1465	180.354	117.037	0		981	169.123	109.749	0		1729	325.834	211.444	0		1351	199.962	129.761	0		1095	219.465	142.417	0
Tb427.02.2450	ribosomal RNA methyltransferase, putative	1298		358	66.5228	51.2502	4		710	104.721	80.6785	2		752	92.5779	71.3235	2		335	57.7537	44.4944	7		378	71.2351	54.8806	2		313	46.3272	35.6912	2		130	26.0552	20.0733	7
Tb427.02.2460	ubiquitin-conjugating enzyme e2, putative	596		431	80.0875	134.375	0		201	29.6463	49.7421	1		535	65.8632	110.509	0		429	73.9592	124.093	0		475	89.515	150.193	0		579	85.6979	143.788	0		116	23.2492	39.0088	0
Tb427.02.2470	RNA-editing complex protein (KREPA1)	2288		599	111.305	48.6472	1		618	91.1512	39.8388	0		718	88.3922	38.6329	0		730	125.851	55.0049	0		614	115.71	50.5725	0		596	88.2141	38.5551	0		521	104.421	45.6386	2
Tb427.02.2490	hypothetical protein	830		655	121.711	146.639	2		678	100.001	120.483	1		449	55.2759	66.5974	0		461	79.476	95.7542	0		381	71.8004	86.5065	0		328	48.5473	58.4908	0		141	28.2599	34.048	0
Tb427.02.2500	hypothetical protein, conserved	845		248	46.0828	54.5359	0		377	55.6052	65.805	2		375	46.1658	54.6341	1		275	47.4097	56.1062	0		325	61.2471	72.4818	0		512	75.7812	89.6819	1		120	24.0509	28.4627	1
Tb427.02.2510	hypothetical protein, conserved	812		583	108.332	133.414	0		1451	214.014	263.564	1		2492	306.787	377.817	0		1031	177.743	218.896	0		1977	372.571	458.831	0		2819	417.241	513.843	1		1465	293.622	361.603	2
Tb427.02.2520	hypothetical protein, conserved	812		735	136.576	168.197	1		1881	277.436	341.67	0		3157	388.655	478.639	0		1475	254.289	313.163	7		2707	510.141	628.253	1		3453	511.079	629.408	0		1864	373.591	460.088	2
Tb427.02.2530	hypothetical protein, conserved	2494		603	112.048	44.9271	0		670	98.8209	39.6235	1		742	91.3468	36.6266	2		589	101.543	40.7149	1		369	69.539	27.8825	0		520	76.9653	30.8602	0		284	56.9206	22.823	0
Tb427.02.2540	hypothetical protein, conserved	539		102	18.9534	35.164	0		230	33.9236	62.938	0		217	26.7146	49.5633	0		86	14.8263	27.5071	0		84	15.83	29.3692	0		581	85.9939	159.543	0		115	23.0488	42.7622	0
Tb427.02.2550	hypothetical protein, conserved	1544		46	8.54762	5.53602	0		81	11.947	7.7377	0		109	13.4189	8.69098	0		99	17.0675	11.0541	0		78	14.6993	9.52027	0		96	14.209	9.20271	0		93	18.6395	12.0722	2
Tb427.02.2570	hypothetical protein, conserved	500		29	5.38872	10.7774	0		58	8.55465	17.1093	0		92	11.326	22.652	0		65	11.2059	22.4119	0		68	12.8148	25.6295	0		64	9.47265	18.9453	0		27	5.41146	10.8229	1
Tb427.02.2580	hypothetical protein, conserved	3173		268	49.7992	15.6947	0		98	14.4544	4.55544	1		190	23.3907	7.37179	0		288	49.6509	15.6479	1		121	22.8028	7.1865	0		174	25.7538	8.11654	0		211	42.2896	13.3279	1
Tb427.02.2590	hypothetical protein, conserved	317		11	2.044	6.44794	0		79	11.652	36.7572	0		83	10.218	32.2336	0		16	2.75838	8.70153	0		44	8.29191	26.1575	0		106	15.6891	49.4924	0		37	7.41571	23.3934	0
Tb427.02.2650	hypothetical protein, conserved	10292		956	177.642	17.2602	6		266	39.2334	3.81203	2		342	42.1032	4.09087	1		905	156.021	15.1595	3		247	46.5478	4.52272	0		682	100.943	9.8079	1		1468	294.223	28.5876	5
Tb427.02.2670	histone H4, putative	302		3340	620.632	2055.07	0		2537	374.192	1239.05	1		4271	525.798	1741.05	2		2510	432.722	1432.85	0		2429	457.751	1515.73	0		2741	405.696	1343.36	1		1104	221.269	732.678	2
Tb427.02.270	retrotransposon hot spot protein (RHS, pseudogene), putative	1786		630	117.065	65.5461	2		383	56.4902	31.6294	0		341	41.9801	23.5051	0		423	72.9248	40.8314	0		280	52.7667	29.5446	0		910	134.689	75.4139	1		658	131.879	73.8406	3
Tb427.02.2720	protein kinase, putative	4505		1929	358.443	79.5655	2		118	17.4043	3.86333	0		145	17.8508	3.96244	1		1204	207.568	46.0751	1		258	48.6208	10.7926	0		101	14.949	3.31832	1		430	86.1825	19.1304	6
Tb427.02.280	retrotransposon hot spot (RHS) protein, putative	2369		2423	450.237	190.053	0		1681	247.937	104.659	0		1546	190.326	80.3404	1		1809	311.87	131.646	1		1112	209.559	88.459	1		2688	397.851	167.941	2		2290	458.972	193.741	2
Tb427.02.2830	hypothetical protein, conserved	926		326	60.5766	65.4175	0		65	9.58711	10.3532	0		85	10.4643	11.3005	1		289	49.8233	53.8049	1		54	10.1764	10.9897	0		45	6.66046	7.19272	0		135	27.0573	29.2196	1
Tb427.02.2860	hypothetical protein, conserved	1106		416	77.3002	69.8917	0		221	32.5962	29.4721	0		295	36.3171	32.8365	0		354	61.0293	55.1802	0		254	47.867	43.2793	0		309	45.7351	41.3518	0		207	41.4879	37.5116	1
Tb427.02.2880	hypothetical protein, conserved	1292		786	146.053	113.044	0		233	34.3661	26.5991	0		261	32.1314	24.8695	0		832	143.436	111.019	2		216	40.7058	31.506	0		120	17.7612	13.7471	0		316	63.3341	49.0202	0
Tb427.02.2900	ARP2/3 complex subunit, putative	542		144	26.7578	49.3686	1		458	67.5522	124.635	1		615	75.7119	139.69	0		233	40.169	74.1125	0		351	66.1469	122.042	0		400	59.2041	109.233	0		120	24.0509	44.3744	0
Tb427.02.2910	hypothetical protein, conserved	1217		205	38.0927	31.3005	0		294	43.3632	35.6312	1		328	40.3797	33.1797	0		282	48.6165	39.9478	1		227	42.7787	35.151	0		339	50.1755	41.2288	0		145	29.0616	23.8797	0
Tb427.02.2920	hypothetical protein, conserved	1346		642	119.295	88.6293	0		520	76.6968	56.9813	1		698	85.93	63.841	0		836	144.126	107.077	1		500	94.2263	70.0047	0		320	47.3633	35.1882	0		426	85.3808	63.433	2
Tb427.02.2940	hypothetical protein, conserved	899		140	26.0145	28.9372	0		325	47.9355	53.3209	0		386	47.52	52.8588	0		189	32.5834	36.2441	0		380	71.612	79.6574	1		271	40.1108	44.6171	0		100	20.0424	22.2942	0
Tb427.02.2950	hypothetical protein, conserved	2867		513	95.3246	33.2489	0		407	60.03	20.9383	2		521	64.1397	22.3717	0		666	114.818	40.0481	0		378	71.2351	24.8466	0		756	111.896	39.0288	0		1030	206.437	72.0046	3
Tb427.02.2970	mitochondrial carrier protein, putative	938		223	41.4374	44.1763	2		156	23.0091	24.5299	1		196	24.1293	25.7242	0		205	35.3418	37.6778	0		47	8.85727	9.44272	0		259	38.3346	40.8685	0		105	21.0446	22.4356	0
Tb427.02.2990	hypothetical protein, conserved	1691		89	16.5378	9.77989	0		284	41.8883	24.7713	0		356	43.8268	25.9177	0		161	27.7562	16.4141	0		208	39.1981	23.1804	0		260	38.4826	22.7573	2		101	20.2429	11.9709	1
Tb427.02.300	DNA-directed RNA polymerase, pseudogene, putative	2026		244	45.3396	22.3789	0		411	60.62	29.921	2		300	36.9327	18.2293	0		196	33.7902	16.6783	0		178	33.5446	16.557	0		467	69.1208	34.1169	2		217	43.4921	21.467	1
Tb427.02.3000	hypothetical protein, conserved	1256		152	28.2443	22.4875	0		393	57.9651	46.1506	0		359	44.1961	35.188	0		219	37.7554	30.06	0		173	32.6023	25.9572	0		183	27.0859	21.5652	0		72	14.4306	11.4893	0
Tb427.02.3020	hypothetical protein, conserved	3098		1040	193.251	62.3791	1		763	112.538	36.326	0		888	109.321	35.2875	0		976	168.261	54.3129	0		845	159.242	51.4017	0		1124	166.363	53.7003	0		695	139.295	44.9629	0
Tb427.02.3030	ATP-dependent Clp protease subunit, heat shock protein 78 (HSP78), putative	2438		658	122.268	50.151	1		604	89.0863	36.5407	0		824	101.442	41.6086	0		660	113.783	46.6708	3		222	41.8365	17.1602	0		788	116.632	47.8392	0		529	106.025	43.4883	0
Tb427.02.3080	fatty acid desaturase, putative	1226		769	142.894	116.553	0		350	51.6229	42.1067	0		748	92.0854	75.1105	1		861	148.436	121.073	1		516	97.2415	79.3161	0		331	48.9914	39.9603	0		1953	391.429	319.273	3
Tb427.02.3160	hypothetical protein, conserved	1289		120	22.2981	17.2988	14		170	25.074	19.4523	6		214	26.3453	20.4386	4		151	26.0323	20.1957	18		145	27.3256	21.1991	1		273	40.4068	31.3474	3		153	30.6649	23.7897	27
Tb427.02.3180	hypothetical protein, conserved	3011		1005	186.747	62.0216	1		1112	164.013	54.4714	1		1590	195.743	65.0093	4		1368	235.842	78.3268	0		1332	251.019	83.3673	0		1642	243.033	80.715	1		2020	404.857	134.459	2
Tb427.02.3190	hypothetical protein, conserved	467		6	1.11491	2.38738	0		18	2.65489	5.68499	0		36	4.43192	9.49019	0		20	3.44798	7.38326	0		43	8.10346	17.3522	0		176	26.0498	55.7811	0		27	5.41146	11.5877	0
Tb427.02.3270	65 kDa invariant surface glycoprotein	1310		28	5.2029	3.97168	0		58	8.55465	6.53027	0		16	1.96974	1.50362	1		11	1.89639	1.44763	2		11	2.07298	1.58243	0		37	5.47638	4.18044	1		15	3.00637	2.29494	0
Tb427.02.3280	65 kDa invariant surface glycoprotein	1310		44	8.17599	6.24121	0		75	11.062	8.44431	0		43	5.29368	4.04098	2		17	2.93078	2.23724	0		7	1.31917	1.007	0		64	9.47265	7.23103	0		25	5.01061	3.8249	2
Tb427.02.3290	unspecified product	1310		8	1.48654	1.13477	0		32	4.71981	3.60291	1		14	1.72352	1.31567	2		12	2.06879	1.57923	0		3	0.565358	0.431571	0		31	4.58832	3.50253	0		13	2.60552	1.98895	4
Tb427.02.3300	unspecified product	1310		23	4.27381	3.26245	0		40	5.89976	4.50363	0		13	1.60042	1.22169	0		10	1.72399	1.31602	0		3	0.565358	0.431571	0		41	6.06842	4.63238	0		12	2.40509	1.83595	3
Tb427.02.3310	65 kDa invariant surface glycoprotein	1303		21	3.90218	2.99476	0		49	7.2272	5.54659	0		19	2.33907	1.79514	0		12	2.06879	1.58771	1		6	1.13072	0.867779	0		34	5.03235	3.86212	0		9	1.80382	1.38436	1
Tb427.02.3320	65 kDa invariant surface glycoprotein	1313		31	5.76035	4.38717	1		89	13.127	9.99768	2		31	3.81637	2.90661	0		18	3.10318	2.36343	0		7	1.31917	1.0047	0		54	7.99255	6.08724	1		23	4.60976	3.51086	0
Tb427.02.3330	hypothetical protein	491		0	0	0	0		1	0.147494	0.300395	0		0	0	0	0		1	0.172399	0.351118	0		1	0.188453	0.383814	1		2	0.29602	0.602893	0		0	0	0	0
Tb427.02.3340	hypothetical protein	647		3	0.557454	0.861597	1		11	1.62243	2.50762	1		8	0.984871	1.52221	0		7	1.20679	1.86521	0		9	1.69607	2.62144	1		13	1.92413	2.97393	3		7	1.40297	2.16843	0
Tb427.02.3370	UDP-Gal or UDP-GlcNAc-dependent glycosyltransferase, putative	1133		619	115.021	101.519	0		194	28.6138	25.2549	0		365	44.9347	39.66	0		694	119.645	105.6	1		157	29.5871	26.1139	0		263	38.9267	34.3572	0		558	111.837	98.7086	3
Tb427.02.3390	hypothetical protein, conserved	2285		105	19.5109	8.53868	2		140	20.6492	9.03683	1		112	13.7882	6.03422	0		121	20.8603	9.12923	1		22	4.14596	1.81442	0		150	22.2015	9.7162	0		93	18.6395	8.15732	2
Tb427.02.340	retrotransposon hot spot (RHS) protein, putative	2576		3645	677.306	262.929	3		4083	602.218	233.78	6		4661	573.81	222.752	1		3713	640.118	248.493	1		4149	781.89	303.529	3		10224	1513.26	587.444	1		8278	1659.11	644.066	8
Tb427.02.3400	hypothetical protein, conserved	1004		406	75.4421	75.1415	0		751	110.768	110.327	3		815	100.334	99.934	2		542	93.4403	93.068	1		1009	190.149	189.391	0		730	108.047	107.617	3		213	42.6904	42.5203	2
Tb427.02.3420	hypothetical protein, conserved	275		484	89.9358	327.039	0		798	117.7	428.001	1		912	112.275	408.274	1		664	114.473	416.265	1		1352	254.788	926.501	0		726	107.455	390.747	1		366	73.3554	266.747	0
Tb427.02.3440	D-alanyl-glycyl endopeptidase-like protein	821		112	20.8116	25.3491	0		313	46.1656	56.2309	0		317	39.0255	47.5341	1		130	22.4119	27.2983	1		132	24.8757	30.2993	0		326	48.2513	58.7714	0		83	16.6352	20.2622	0
Tb427.02.3460	D-alanyl-glycyl endopeptidase-like protein	842		160	29.7309	35.3098	0		702	103.541	122.97	0		765	94.1783	111.851	0		206	35.5142	42.1784	0		311	58.6087	69.6066	0		646	95.6146	113.557	0		148	29.6628	35.229	1
Tb427.02.3480	hypothetical protein, conserved (TFIIS2-2)	1145		1299	241.377	210.81	1		1876	276.699	241.658	0		1717	211.378	184.61	1		1170	201.707	176.163	3		2135	402.346	351.394	0		1747	258.574	225.829	0		506	101.415	88.5719	2
Tb427.02.3580	transcription elongation factor s-II, putative (TFIIS2-1)	1403		2789	518.246	369.384	2		856	126.255	89.9892	1		1339	164.843	117.493	0		1531	263.943	188.128	1		744	140.209	99.9349	0		621	91.9143	65.5127	0		1448	290.215	206.853	1
Tb427.02.3610	hypothetical protein, conserved	434		192	35.677	82.2051	1		494	72.862	167.885	0		871	107.228	247.069	0		486	83.7859	193.055	1		530	99.8799	230.138	0		761	112.636	259.529	0		348	69.7477	160.709	0
Tb427.02.3620	GTP-binding elongation factor Tu family, putative	2414		747	138.806	57.5004	0		790	116.52	48.2685	2		880	108.336	44.8781	1		1002	172.744	71.5592	4		706	133.048	55.115	1		639	94.5785	39.1792	0		506	101.415	42.0111	8
Tb427.02.3660	paraflagellar rod component, putative (PFC10)	10733		3281	609.668	56.8032	0		1375	202.804	18.8954	1		1606	197.713	18.421	1		3015	519.783	48.4285	1		1086	204.659	19.0682	1		1032	152.747	14.2315	1		1680	336.713	31.3718	4
Tb427.02.370	retrotransposon hot spot (RHS) protein, putative	2561		2291	425.709	166.228	1		3575	527.291	205.893	5		3465	426.572	166.565	3		2757	475.304	185.593	2		2692	507.314	198.092	1		4952	732.946	286.195	2		4377	877.258	342.545	8
Tb427.02.3720	ubiquitin-conjugating enzyme, putative	755		1304	242.306	320.936	0		146	21.5341	28.522	0		229	28.1919	37.3403	0		846	145.85	193.178	1		224	42.2134	55.9118	0		136	20.1294	26.6614	0		381	76.3617	101.141	1
Tb427.02.3730	hypothetical protein, conserved	1763		540	100.342	56.9153	2		250	36.8735	20.9152	0		341	41.9801	23.8118	0		440	75.8556	43.0264	0		202	38.0674	21.5924	0		377	55.7998	31.6505	0		236	47.3002	26.8294	0
Tb427.02.3750	hypothetical protein, conserved	2216		200	37.1636	16.7706	2		117	17.2568	7.78736	1		106	13.0495	5.88878	0		162	27.9286	12.6032	1		52	9.79953	4.42217	0		93	13.7649	6.21162	0		119	23.8505	10.7629	1
Tb427.02.3780	translation initiation factor IF-2, putative	2501		2020	375.352	150.081	0		1768	260.769	104.266	0		2349	289.183	115.627	0		1655	285.32	114.083	1		1151	216.909	86.7289	1		3336	493.762	197.426	1		2483	497.654	198.982	3
Tb427.02.380	retrotransposon hot spot (RHS) protein, putative	2369		2748	510.627	215.546	0		1843	271.831	114.745	2		1747	215.071	90.7856	4		2140	368.934	155.734	1		1226	231.043	97.5276	1		3578	529.58	223.546	2		2576	516.294	217.937	2
Tb427.02.3800	mRNA processing protein, putative	1478		1590	295.45	199.899	0		1755	258.852	175.137	0		3762	463.136	313.353	0		1537	264.977	179.281	0		2068	389.72	263.681	1		1932	285.956	193.475	0		614	123.061	83.2616	0
Tb427.02.3880	heterogeneous nuclear ribonucleoprotein H/F, putative (HNRNPH)	1459		745	138.434	94.883	0		87	12.832	8.79505	0		65	8.00208	5.48463	0		445	76.7176	52.5823	2		88	16.5838	11.3666	0		14	2.07214	1.42025	0		580	116.246	79.6753	4
Tb427.02.3910	beta-ketoacyl synthase family protein, putative	1502		295	54.8163	36.4955	0		128	18.8792	12.5694	0		237	29.1768	19.4253	0		307	52.9265	35.2374	1		330	62.1893	41.4044	0		324	47.9553	31.9276	0		166	33.2705	22.1508	1
Tb427.02.3920	hypothetical protein, conserved	485		96	17.8385	36.7804	0		138	20.3542	41.9673	0		200	24.6218	50.7665	0		96	16.5503	34.1243	0		115	21.672	44.6846	0		246	36.4105	75.0732	0		87	17.4369	35.9524	0
Tb427.02.3930	minichromosome maintenance (MCM) complex subunit, putative	2438		441	81.9457	33.6118	0		509	75.0744	30.7934	0		555	68.3254	28.0252	0		592	102.06	41.8623	1		354	66.7122	27.3635	0		244	36.1145	14.8132	1		415	83.1762	34.1166	0
Tb427.02.3960	chaperone protein DNAj, putative	692		319	59.2759	85.6588	0		854	125.96	182.023	1		725	89.2539	128.98	0		465	80.1656	115.846	1		793	149.443	215.958	0		455	67.3446	97.3188	0		107	21.4454	30.9905	0
Tb427.02.3970	hypothetical protein, conserved	911		367	68.1952	74.8575	1		876	129.205	141.827	1		921	113.383	124.46	0		539	92.9231	102.001	0		761	143.412	157.423	0		390	57.724	63.3633	1		261	52.3108	57.4213	1
Tb427.02.3990	hypothetical protein, conserved	3176		2312	429.611	135.268	0		1700	250.74	78.9483	2		1582	194.758	61.3219	2		1988	342.729	107.912	0		886	166.969	52.5721	0		724	107.159	33.7404	1		438	87.7859	27.6404	2
Tb427.02.400	retrotransposon hot spot (RHS) protein, putative	2369		2447	454.696	191.936	0		1640	241.89	102.106	0		1739	214.086	90.3699	2		1871	322.559	136.158	0		1286	242.35	102.301	2		3026	447.879	189.058	0		2285	457.97	193.318	3
Tb427.02.4000	hypothetical protein, conserved	2678		361	67.0802	25.0486	0		292	43.0682	16.0822	1		293	36.0709	13.4693	1		548	94.4747	35.2781	2		247	46.5478	17.3815	1		438	64.8285	24.2078	1		448	89.7902	33.5288	2
Tb427.02.4020	ubiquitin activating enzyme, putative	1811		457	84.9188	46.8905	0		272	40.1183	22.1526	2		423	52.075	28.7549	1		555	95.6815	52.8335	0		519	97.8069	54.0071	0		519	76.8173	42.4171	0		327	65.5388	36.1893	1
Tb427.02.4050	hypothetical protein, conserved	3716		1072	199.197	53.6052	1		484	71.3871	19.2107	0		542	66.725	17.9561	0		834	143.781	38.6924	1		220	41.4596	11.157	1		372	55.0598	14.817	0		536	107.428	28.9095	2
Tb427.02.4060	dynein intermediate chain IC 138, putative	2594		793	147.354	56.8055	0		711	104.868	40.4272	1		948	116.707	44.9912	0		994	171.365	66.0619	4		773	145.674	56.158	1		598	88.5101	34.1211	0		454	90.9927	35.0782	2
Tb427.02.4090	hypothetical protein, conserved	812		55	10.22	12.5862	0		92	13.5694	16.7111	0		109	13.4189	16.5257	0		94	16.2055	19.9575	0		99	18.6568	22.9764	0		139	20.5734	25.3367	0		85	17.0361	20.9804	0
Tb427.02.4110	mitochondrial processing peptidase alpha subunit, putative	1409		449	83.4322	59.2138	1		869	128.172	90.9668	1		973	119.785	85.0141	0		586	101.026	71.7004	1		776	146.239	103.789	0		904	133.801	94.9618	0		732	146.711	104.124	1
Tb427.02.4130	enoyl-CoA hydratase/Enoyl-CoA isomerase/3-hydroxyacyl-CoA dehydrogenase, putative	2411		1148	213.319	88.4774	2		1624	239.53	99.3489	0		1711	210.639	87.3659	1		1548	266.874	110.69	2		2208	416.103	172.585	0		1247	184.569	76.5528	0		900	180.382	74.8163	3
Tb427.02.4140	hypothetical protein, conserved	2189		516	95.882	43.8017	0		523	77.1393	35.2395	1		486	59.8309	27.3325	2		510	87.9235	40.1661	0		151	28.4563	12.9997	0		379	56.0959	25.6262	1		149	29.8633	13.6424	1
Tb427.02.4150	hypothetical protein, conserved	959		269	49.985	52.122	0		495	73.0095	76.1309	0		458	56.3839	58.7944	0		388	66.8908	69.7506	1		369	69.539	72.512	0		415	61.4242	64.0503	1		228	45.6968	47.6505	0
Tb427.02.4160	hypothetical protein, conserved	2504		640	118.923	47.4934	0		592	87.3164	34.8708	0		608	74.8502	29.8922	1		878	151.366	60.4498	1		732	137.947	55.0908	1		410	60.6842	24.2349	0		442	88.5876	35.3784	0
Tb427.02.420	DNA-directed RNA polymerase, pseudogene, putative	2026		251	46.6403	23.0209	0		618	91.1512	44.9907	1		385	47.3969	23.3943	0		229	39.4794	19.4864	1		195	36.7483	18.1383	0		757	112.044	55.3029	2		233	46.6989	23.0498	4
Tb427.02.4200	protein kinase, putative	3113		2298	427.009	137.17	1		125	18.4367	5.9225	0		141	17.3583	5.57608	0		1493	257.392	82.6829	2		315	59.3626	19.0692	0		67	9.91668	3.18557	1		394	78.9673	25.3669	2
Tb427.02.4210	glycosomal phosphoenolpyruvate carboxykinase	1577		2043	379.626	240.727	0		3313	488.647	309.859	1		4202	517.303	328.03	2		3222	555.47	352.232	4		2132	401.781	254.775	0		2583	382.31	242.429	1		6379	1278.51	810.722	1
Tb427.02.4230	NUP-1 protein, putative	10943		13929	2588.26	236.522	4		3763	555.02	50.7192	4		4927	606.557	55.4288	3		9013	1553.83	141.993	11		4075	767.944	70.1768	0		2509	371.358	33.9356	4		5360	1074.28	98.1701	4
Tb427.02.4240	GTP binding protein, putative	1103		787	146.239	132.583	0		864	127.435	115.535	0		1582	194.758	176.571	0		671	115.68	104.877	0		1017	191.656	173.759	2		776	114.856	104.13	0		347	69.5473	63.0529	0
Tb427.02.4280	kinetoplastid-specific dual specificity phosphatase, putative	3128		1939	360.301	115.186	1		326	48.083	15.3718	0		470	57.8612	18.4978	0		1637	282.217	90.2229	1		402	75.7579	24.2193	0		137	20.2774	6.48254	1		877	175.772	56.1932	1
Tb427.02.4330	PFR5	2288		1266	235.245	102.817	0		1105	162.981	71.2329	0		1346	165.705	72.4233	0		1358	234.118	102.324	1		492	92.7187	40.5239	0		565	83.6258	36.5497	0		447	89.5898	39.1564	1
Tb427.02.4340	hypothetical protein, conserved	1292		310	57.6035	44.5848	0		917	135.252	104.684	0		745	91.7161	70.9877	1		416	71.718	55.5093	0		454	85.5575	66.2209	0		379	56.0959	43.4178	0		127	25.4539	19.7012	0
Tb427.02.4370	trypanothione synthetase (TRYS)	1883		1551	288.204	153.055	0		1476	217.701	115.614	0		1975	243.14	129.124	0		1512	260.667	138.432	0		800	150.762	80.0648	0		1623	240.221	127.573	2		921	184.591	98.0303	2
Tb427.02.4380	hypothetical protein, conserved	1235		548	101.828	82.452	0		658	97.051	78.5838	0		824	101.442	82.139	0		662	114.128	92.4115	0		710	133.801	108.341	0		728	107.751	87.2481	1		281	56.3193	45.6027	0
Tb427.02.4390	endo/exonuclease Mre11 (MRE11)	2258		327	60.7624	26.9098	0		221	32.5962	14.4359	0		254	31.2697	13.8484	0		426	73.442	32.5252	0		241	45.4171	20.1138	0		276	40.8508	18.0916	0		219	43.893	19.4389	0
Tb427.02.4400	hypothetical protein, conserved	3545		895	166.307	46.9131	0		513	75.6644	21.344	1		590	72.6342	20.4892	0		1196	206.189	58.1634	2		435	81.9769	23.1246	0		576	85.2539	24.049	0		1207	241.912	68.2404	2
Tb427.02.4410	hypothetical protein, conserved	674		1269	235.803	349.856	0		1178	173.748	257.786	0		2007	247.079	366.587	0		1168	201.362	298.757	0		1875	353.349	524.256	0		2085	308.601	457.865	1		283	56.7201	84.1545	1
Tb427.02.4420	hypothetical protein, conserved	1136		458	85.1046	74.916	1		756	111.505	98.1562	0		600	73.8653	65.0223	0		730	125.851	110.785	0		722	136.063	119.774	0		503	74.4491	65.5362	0		209	41.8887	36.8739	0
Tb427.02.4440	hypothetical protein	787		3237	601.492	764.285	6		1868	275.519	350.087	3		2394	294.723	374.489	0		2974	512.715	651.48	7		2709	510.518	648.689	1		1318	195.077	247.875	1		1081	216.659	275.297	5
Tb427.02.4445	hypothetical protein, conserved	401		938	174.297	434.656	1		535	78.9093	196.781	0		988	121.632	303.321	0		1151	198.431	494.841	0		752	141.716	353.407	0		563	83.3297	207.805	0		608	121.858	303.886	0
Tb427.02.4460	hypothetical protein, conserved	1790		568	105.545	58.9634	0		762	112.39	62.7879	0		811	99.8413	55.7773	0		669	115.335	64.4329	0		408	76.8886	42.9546	0		582	86.1419	48.124	0		246	49.3044	27.5444	1
Tb427.02.4470	hypothetical protein, conserved	2387		276	51.2857	21.4854	0		281	41.4458	17.3631	1		390	48.0125	20.1141	1		368	63.4429	26.5785	1		377	71.0466	29.764	1		362	53.5797	22.4465	0		182	36.4773	15.2816	2
Tb427.02.4480	hypothetical protein, conserved	590		316	58.7184	99.5228	0		626	92.3312	156.494	0		477	58.7229	99.5304	0		364	62.7533	106.361	1		199	37.5021	63.5628	0		237	35.0784	59.4549	0		99	19.842	33.6306	0
Tb427.02.450	retrotransposon hot spot (RHS) protein, putative	2573		2808	521.777	202.789	2		4225	623.162	242.193	4		5570	685.716	266.505	1		3863	665.978	258.833	1		8893	1675.91	651.344	1		10125	1498.6	582.434	3		8855	1774.76	689.763	7
Tb427.02.4510	cdc2-related kinase, putative (CRK9)	2324		1293	240.262	103.383	0		558	82.3016	35.4138	0		739	90.9774	39.1469	0		1165	200.845	86.4221	2		444	83.6729	36.0038	0		396	58.612	25.2203	0		220	44.0934	18.9731	1
Tb427.02.4520	hypothetical protein, conserved	3764		5978	1110.82	295.117	2		3222	475.225	126.255	4		4410	542.91	144.238	1		4358	751.315	199.605	4		3525	664.295	176.487	2		3193	472.597	125.557	1		1900	380.807	101.171	2
Tb427.02.4530	hypothetical protein, conserved	713		152	28.2443	39.6133	1		312	46.0181	64.5415	0		709	87.2842	122.418	0		361	62.2361	87.2876	0		563	106.099	148.806	0		350	51.8036	72.6558	0		99	19.842	27.8289	0
Tb427.02.4540	Small nuclear ribonucleoprotein-associated protein B (snRNP-B) (Sm protein B) (Sm-B) (SmB), putative (TbSmB)	329		72	13.3789	40.6653	0		149	21.9766	66.7982	0		137	16.8659	51.2642	0		116	19.9983	60.7851	0		99	18.6568	56.7076	0		171	25.3097	76.9293	0		72	14.4306	43.8619	0
Tb427.02.4550	FtsJ cell division protein, putative	2717		1183	219.823	80.9063	0		1148	169.323	62.3198	0		1312	161.519	59.4475	0		1503	259.116	95.3683	1		1191	224.447	82.6084	0		2850	421.829	155.255	1		5309	1064.05	391.628	3
Tb427.02.4560	hypothetical protein, conserved	1688		149	27.6869	16.4022	0		130	19.1742	11.3591	1		148	18.2201	10.7939	1		140	24.1359	14.2985	0		113	21.2951	12.6156	0		206	30.4901	18.0629	0		134	26.8569	15.9105	3
Tb427.02.4580	hypothetical protein, conserved	590		458	85.1046	144.245	0		530	78.1718	132.495	0		657	80.8825	137.089	0		529	91.1991	154.575	2		187	35.2406	59.7299	0		469	69.4168	117.656	0		315	63.1337	107.006	1
Tb427.02.4590	branched-chain amino acid aminotransferase, putative	1103		349	64.8504	58.7946	1		577	85.104	77.1568	0		687	84.5758	76.678	0		419	72.2352	65.4898	0		410	77.2656	70.0504	0		828	122.552	111.108	0		426	85.3808	77.4078	1
Tb427.02.460	DNA-directed RNA polymerase, pseudogene, putative	2023		328	60.9483	30.1277	0		595	87.7589	43.3806	2		521	64.1397	31.7052	3		354	61.0293	30.1677	2		298	56.1589	27.7602	0		888	131.433	64.9694	1		348	69.7477	34.4774	0
Tb427.02.4610	branched-chain amino acid aminotransferase, putative	1103		291	54.073	49.0236	0		447	65.9298	59.7732	0		549	67.5868	61.2754	0		306	52.7541	47.8278	0		191	35.9944	32.6332	0		599	88.6581	80.3791	0		295	59.1252	53.604	0
Tb427.02.4620	hypothetical protein, conserved	638		71	13.1931	20.6788	0		167	24.6315	38.6073	0		151	18.5894	29.137	0		85	14.6539	22.9685	0		46	8.66882	13.5875	0		191	28.2699	44.3103	0		50	10.0212	15.7072	0
Tb427.02.4650	hypothetical protein, conserved	761		699	129.887	170.679	0		1057	155.901	204.863	0		1569	193.158	253.821	0		1086	187.225	246.025	0		2194	413.465	543.318	0		968	143.274	188.271	0		225	45.0955	59.2582	0
Tb427.02.4670	hypothetical protein, conserved	1163		99	18.396	15.8177	0		31	4.57231	3.93148	1		67	8.24829	7.09226	2		154	26.5495	22.8284	1		44	8.29191	7.12976	0		29	4.2923	3.69071	1		64	12.8272	11.0294	0
Tb427.02.4680	hypothetical protein, conserved	1235		184	34.1905	27.6846	0		168	24.779	20.064	0		148	18.2201	14.7531	0		147	25.3427	20.5204	0		74	13.9455	11.2919	0		152	22.4975	18.2166	0		55	11.0233	8.92579	0
Tb427.02.470	retrotransposon hot spot (RHS) protein, putative	2582		1377	255.871	99.0981	0		1941	286.286	110.878	1		2162	266.161	103.083	1		1444	248.944	96.4153	1		2301	433.629	167.943	1		4078	603.586	233.767	3		3295	660.399	255.77	5
Tb427.02.4710	RNA-binding protein, putative (TRRM1)	1325		3269	607.439	458.444	1		2531	373.307	281.741	3		3225	397.026	299.642	0		3362	579.606	437.438	3		1491	280.983	212.062	1		2216	327.991	247.54	0		1770	354.751	267.737	1
Tb427.02.4720	dolichyl-P-Man:Man7GlcNAc2-PP-dolichylalpha6-ma nn osyltransferase,putative (ALG12)	2276		378	70.2392	30.8608	1		88	12.9795	5.70275	0		130	16.0042	7.0317	0		326	56.2021	24.6934	0		86	16.2069	7.12079	0		221	32.7102	14.3718	0		156	31.2662	13.7374	3
Tb427.02.4740	ribosomal protein L11, putative	1028		110	20.44	19.8832	0		211	31.1212	30.2736	0		157	19.3281	18.8016	0		139	23.9635	23.3108	1		150	28.2679	27.4979	0		395	58.464	56.8716	1		124	24.8526	24.1757	0
Tb427.02.4750	hypothetical protein, conserved	980		290	53.8872	54.9869	1		519	76.5493	78.1116	0		670	82.4829	84.1663	0		439	75.6832	77.2277	2		823	155.096	158.262	1		632	93.5424	95.4515	0		250	50.1061	51.1287	1
Tb427.02.4760	hypothetical protein, conserved	1097		146	27.1294	24.7305	1		213	31.4162	28.6383	0		232	28.5613	26.0358	0		146	25.1703	22.9446	0		62	11.6841	10.6509	0		230	34.0423	31.0322	1		55	11.0233	10.0486	0
Tb427.02.4780	hypothetical protein, conserved	2822		919	170.767	60.5126	0		806	118.88	42.1262	2		993	122.247	43.3193	0		941	162.228	57.4867	0		568	107.041	37.9309	1		639	94.5785	33.5147	0		480	96.2038	34.0906	0
Tb427.02.480	retrotransposon hot spot protein (RHS, pseudogene), putative	2459		1697	315.333	128.236	1		1244	183.482	74.6167	3		1183	145.638	59.2264	0		1254	216.188	87.9172	1		875	164.896	67.0582	0		2136	316.15	128.568	0		1484	297.43	120.956	6
Tb427.02.4800	hypothetical protein, conserved	1073		366	68.0093	63.3824	0		706	104.131	97.0463	1		1109	136.528	127.239	0		506	87.2339	81.2991	0		768	144.732	134.885	0		847	125.365	116.836	0		219	43.893	40.9068	1
Tb427.02.4810	hypothetical protein, conserved	4022		1877	348.78	86.7181	0		1862	274.634	68.2829	0		2530	311.465	77.4404	3		1875	323.248	80.37	3		1339	252.338	62.7394	0		1383	204.698	50.8946	1		1151	230.689	57.3567	2
Tb427.02.4830	TFIIF-stimulated CTD phosphatase, putative	1010		442	82.1315	81.3183	0		638	94.1011	93.1694	0		649	79.8977	79.1066	0		534	92.0611	91.1496	1		303	57.1011	56.5358	0		863	127.733	126.468	0		229	45.8972	45.4428	0
Tb427.02.4840	hypothetical protein, conserved	440		42	7.80435	17.7372	0		112	16.5193	37.5439	0		152	18.7125	42.5285	0		116	19.9983	45.4507	0		124	23.3681	53.1094	0		277	40.9988	93.1791	0		46	9.21953	20.9535	0
Tb427.02.4850	hypothetical protein, conserved	758		411	76.3711	100.753	0		949	139.972	184.659	1		896	110.306	145.522	0		500	86.1995	113.72	2		373	70.2928	92.7346	0		708	104.791	138.247	0		369	73.9566	97.5681	0
Tb427.02.4870	kinetoplastid-specific dual specificity phosphatase, putative	908		75	13.9363	15.3484	0		177	26.1064	28.7516	0		242	29.7923	32.811	0		73	12.5851	13.8603	0		85	16.0185	17.6415	0		139	20.5734	22.6579	0		33	6.61401	7.28415	1
Tb427.02.4890	ribosomal protein L11, putative	1028		114	21.1832	20.6063	1		186	27.4339	26.6866	0		128	15.7579	15.3287	0		131	22.5843	21.9691	0		121	22.8028	22.1817	0		378	55.9478	54.424	2		127	25.4539	24.7606	2
Tb427.02.490	DNA-directed RNA polymerase, pseudogene, putative	1900		204	37.9068	19.951	1		554	81.7116	43.0061	0		415	51.0902	26.8896	0		233	40.169	21.1416	2		251	47.3016	24.8956	0		790	116.928	61.5411	1		241	48.3023	25.4223	1
Tb427.02.4900	hypothetical protein, conserved	980		328	60.9483	62.1921	2		491	72.4195	73.8975	0		684	84.2065	85.925	1		414	71.3732	72.8298	0		815	153.589	156.723	0		647	95.7626	97.7169	0		226	45.2959	46.2203	2
Tb427.02.4920	hypothetical protein, conserved	1055		42	7.80435	7.39749	1		81	11.947	11.3242	0		48	5.90923	5.60116	0		71	12.2403	11.6022	0		28	5.27667	5.00158	0		101	14.949	14.1697	0		14	2.80594	2.65966	0
Tb427.02.4930	esterase, putative	737		49	9.10508	12.3542	0		84	12.3895	16.8107	0		68	8.3714	11.3588	0		57	9.82675	13.3334	0		32	6.03048	8.18247	0		70	10.3607	14.058	0		34	6.81443	9.24618	0
Tb427.02.4950	hypothetical protein, conserved	4274		371	68.9384	16.1297	0		225	33.1861	7.76465	0		279	34.3474	8.03635	1		478	82.4067	19.2809	3		349	65.7699	15.3884	0		324	47.9553	11.2202	1		467	93.5982	21.8994	4
Tb427.02.4970	hypothetical protein, conserved	1727		196	36.4203	21.0888	1		254	37.4635	21.6928	0		251	30.9003	17.8925	0		266	45.8581	26.5536	0		222	41.8365	24.2249	0		246	36.4105	21.0831	0		114	22.8484	13.2301	1
Tb427.02.4980	hypothetical protein, conserved	839		253	47.0119	56.0333	0		1079	159.146	189.685	0		802	98.7333	117.68	0		314	54.1333	64.5212	1		492	92.7187	110.511	0		598	88.5101	105.495	0		173	34.6734	41.3271	0
Tb427.02.4990	hypothetical protein, conserved	2597		372	69.1242	26.617	0		385	56.7852	21.8657	2		530	65.2477	25.1243	0		417	71.8904	27.6821	1		271	51.0706	19.6652	0		481	71.1929	27.4135	0		333	66.7414	25.6994	2
Tb427.02.5000	hypothetical protein, conserved	1220		284	52.7723	43.256	0		429	63.2749	51.8647	1		537	66.1095	54.1881	0		595	102.577	84.0799	1		577	108.737	89.1288	0		611	90.4342	74.1264	0		351	70.349	57.6631	2
Tb427.02.5010	hypothetical protein, conserved	1502		139	25.8287	17.1962	0		293	43.2157	28.7721	0		310	38.1637	25.4086	0		197	33.9626	22.6116	0		83	15.6416	10.4138	0		201	29.75	19.807	1		188	37.6798	25.0864	2
Tb427.02.5020	acyl-CoA oxidase, putative	2186		332	61.6915	28.2212	0		385	56.7852	25.9767	1		517	63.6473	29.1159	0		498	85.8547	39.2748	1		276	52.0129	23.7936	0		493	72.969	33.3802	3		474	95.0012	43.4589	0
Tb427.02.5030	transcription initiation protein, putative	2147		877	162.962	75.9023	2		567	83.6291	38.9516	1		683	84.0834	39.1632	0		729	125.679	58.537	3		377	71.0466	33.0911	1		669	99.0188	46.1196	1		636	127.47	59.3712	1
Tb427.02.5040	hypothetical protein, conserved	527		370	68.7526	130.46	0		513	75.6644	143.576	0		594	73.1267	138.76	0		391	67.408	127.909	0		815	153.589	291.44	1		1203	178.056	337.868	2		470	94.1995	178.747	1
Tb427.02.5050	protein phosphatase 2C, putative	959		102	18.9534	19.7637	0		232	34.2186	35.6815	5		229	28.1919	29.3972	1		134	23.1015	24.0891	1		124	23.3681	24.3672	1		295	43.663	45.5297	1		124	24.8526	25.9152	2
Tb427.02.5060	GTP binding protein, putative	1184		1069	198.639	167.77	0		4433	653.841	552.23	0		3440	423.494	357.681	1		1486	256.185	216.372	1		2722	512.968	433.25	0		4174	617.794	521.786	2		1288	258.147	218.029	1
Tb427.02.5070	hypothetical protein, conserved	518		88	16.352	31.5675	0		89	13.127	25.3416	0		81	9.97182	19.2506	0		54	9.30955	17.9721	0		69	13.0032	25.1028	0		224	33.1543	64.0044	0		53	10.6225	20.5068	1
Tb427.02.5080	hypothetical protein, conserved	1547		189	35.1196	22.7017	0		326	48.083	31.0815	2		322	39.6411	25.6245	3		322	55.5125	35.884	1		307	57.8549	37.3982	1		635	93.9865	60.754	2		189	37.8802	24.4863	5
Tb427.02.510	retrotransposon hot spot (RHS) protein, putative	2537		544	101.085	39.8443	1		432	63.7174	25.1152	1		533	65.617	25.864	2		402	69.3044	27.3175	0		340	64.0739	25.2558	1		1823	269.823	106.355	3		1348	270.172	106.493	2
Tb427.02.5120	vesicle-associated membrane protein, putative	665		112	20.8116	31.2956	0		470	69.3221	104.244	0		288	35.4554	53.3163	1		193	33.273	50.0346	0		339	63.8854	96.0683	0		394	58.316	87.6932	0		133	26.6565	40.0849	0
Tb427.02.5130	hypothetical protein, conserved	1172		47	8.73344	7.45174	0		284	41.8883	35.7408	3		319	39.2717	33.5083	0		68	11.7231	10.0027	0		73	13.757	11.7381	0		321	47.5113	40.5386	0		95	19.0403	16.246	0
Tb427.02.5140	hypothetical protein, conserved	449		94	17.4669	38.9017	0		349	51.4754	114.645	0		294	36.194	80.6103	0		135	23.2739	51.8349	0		176	33.1677	73.87	0		329	48.6953	108.453	0		55	11.0233	24.5509	0
Tb427.02.5150	TPR-repeat protein, putative	1469		513	95.3246	64.8908	0		932	137.464	93.5768	1		928	114.245	77.7706	1		586	101.026	68.7718	2		942	177.522	120.846	0		858	126.993	86.4484	1		493	98.8093	67.263	2
Tb427.02.5160	chaperone protein DNAj, putative	1202		842	156.459	130.165	0		2389	352.363	293.147	1		2126	261.729	217.745	2		1195	206.017	171.395	4		1244	234.435	195.037	0		3073	454.835	378.399	3		2046	410.069	341.155	2
Tb427.02.5180	aldo-keto reductase, putative	1019		156	28.9876	28.4471	0		366	53.9828	52.9762	1		377	46.412	45.5467	1		202	34.8246	34.1753	0		199	37.5021	36.8028	0		458	67.7887	66.5247	2		148	29.6628	29.1097	1
Tb427.02.5190	hypothetical protein, conserved	686		231	42.9239	62.5713	0		789	116.373	169.64	1		704	86.6686	126.339	0		390	67.2356	98.0111	0		771	145.297	211.803	0		727	107.603	156.856	0		139	27.859	40.6108	0
Tb427.02.5200	hypothetical protein, conserved	2027		262	48.6843	24.0179	0		353	52.0654	25.6859	2		505	62.17	30.6709	0		477	82.2343	40.5695	8		327	61.624	30.4016	0		291	43.071	21.2486	1		541	108.43	53.4927	1
Tb427.02.5210	3-oxoacyl-ACP reductase, putative	725		151	28.0585	38.7014	0		425	62.6849	86.462	0		435	53.5524	73.8653	2		282	48.6165	67.0573	0		510	96.1108	132.567	0		568	84.0698	115.958	0		176	35.2747	48.6548	1
Tb427.02.5220	hypothetical protein, conserved	1055		134	24.8996	23.6015	0		365	53.8353	51.0287	0		410	50.4746	47.8433	0		247	42.5826	40.3626	0		159	29.964	28.4019	0		334	49.4354	46.8582	1		134	26.8569	25.4568	1
Tb427.02.5230	protein kinase, putative	839		85	15.7945	18.8254	0		84	12.3895	14.767	0		101	12.434	14.82	0		144	24.8255	29.5893	0		81	15.2647	18.1939	0		288	42.6269	50.8068	0		113	22.648	26.994	0
Tb427.02.5240	PRP19-like protein, putative (TbPRP19)	1529		498	92.5373	60.5214	2		637	93.9536	61.4478	0		744	91.593	59.9039	0		772	133.092	87.0452	1		645	121.552	79.4977	0		944	139.722	91.381	1		468	93.7987	61.3464	3
Tb427.02.5250	tubulin-tyrosine ligase, putative	1181		260	48.3126	40.9083	0		584	86.1365	72.9352	0		620	76.3275	64.6295	0		402	69.3044	58.6828	0		474	89.3265	75.6363	0		562	83.1817	70.4333	0		156	31.2662	26.4744	0
Tb427.02.5260	hypothetical protein, conserved	374		165	30.6599	81.9785	0		255	37.611	100.564	0		458	56.3839	150.759	0		223	38.445	102.794	0		588	110.81	296.284	0		717	106.123	283.752	0		121	24.2514	64.8432	0
Tb427.02.5270	dynein heavy chain, putative	12740		6976	1296.27	101.748	5		2128	313.867	24.6363	1		2500	307.772	24.1579	1		6075	1047.32	82.2076	10		1367	257.615	20.2209	1		1688	249.841	19.6108	0		5497	1101.73	86.4783	8
Tb427.02.5280	trans-sialidase, putative	2108		1117	207.559	98.4623	1		1460	215.341	102.154	1		1450	178.508	84.6811	0		1803	310.835	147.455	2		1216	229.158	108.709	0		1600	236.816	112.342	1		2574	515.893	244.731	3
Tb427.02.5290	hypothetical protein, conserved	1103		46	8.54762	7.74943	0		61	8.99713	8.15696	0		58	7.14031	6.47354	0		48	8.27515	7.50241	0		22	4.14596	3.7588	0		72	10.6567	9.66159	0		29	5.81231	5.26955	1
Tb427.02.5300	hypothetical protein, conserved	1097		27	5.01708	4.57346	0		48	7.07971	6.4537	0		26	3.20083	2.9178	0		36	6.20637	5.65758	0		11	2.07298	1.88968	0		105	15.5411	14.1669	0		21	4.20891	3.83675	1
Tb427.02.5310	hypothetical protein, conserved	1091		27	5.01708	4.59861	1		43	6.34224	5.81323	2		33	4.06259	3.72373	0		23	3.96518	3.63444	1		12	2.26143	2.07281	0		215	31.8222	29.1679	0		29	5.81231	5.32751	3
Tb427.02.5320	hypothetical protein, conserved	1091		4	0.743271	0.681275	0		16	2.3599	2.16306	0		15	1.84663	1.69261	0		4	0.689596	0.632077	1		7	1.31917	1.20914	0		77	11.3968	10.4462	0		4	0.801698	0.734829	0
Tb427.02.5330	hypothetical protein, conserved	1109		26	4.83126	4.35642	1		55	8.11217	7.31485	2		62	7.63275	6.88255	1		27	4.65477	4.19727	0		18	3.39215	3.05874	0		127	18.7973	16.9498	0		14	2.80594	2.53016	3
Tb427.02.5340	hypothetical protein, conserved	1109		9	1.67236	1.50799	0		16	2.3599	2.12796	1		9	1.10798	0.99908	0		9	1.55159	1.39909	1		7	1.31917	1.18951	1		83	12.2848	11.0774	0		10	2.00424	1.80725	1
Tb427.02.5350	hypothetical protein, conserved	1109		8	1.48654	1.34044	0		15	2.21241	1.99496	0		18	2.21596	1.99816	1		11	1.89639	1.71	0		7	1.31917	1.18951	2		67	9.91668	8.942	0		13	2.60552	2.34943	2
Tb427.02.5360	hypothetical protein, conserved	1109		10	1.85818	1.67554	0		24	3.53985	3.19193	0		24	2.95461	2.66421	0		17	2.93078	2.64273	2		7	1.31917	1.18951	0		90	13.3209	12.0116	0		10	2.00424	1.80725	3
Tb427.02.5384	retrotransposon hot spot protein (RHS, pseudogene), putative	1135		12	2.22981	1.96459	5		5	0.73747	0.649753	3		3	0.369327	0.325398	4		14	2.41359	2.12651	4		5	0.942263	0.830188	1		8	1.18408	1.04324	3		14	2.80594	2.4722	6
Tb427.02.540	DNA-directed RNA polymerase, pseudogene, putative	1861		168	31.2174	16.7745	0		423	62.3899	33.525	0		360	44.3192	23.8147	0		200	34.4798	18.5276	0		223	42.0249	22.5819	0		680	100.647	54.0822	0		213	42.6904	22.9395	5
Tb427.02.5410	ABC transporter, putative	3845		179	33.2614	8.65056	14		83	12.242	3.18387	8		94	11.5722	3.00968	7		152	26.2047	6.81526	17		52	9.79953	2.54864	3		264	39.0747	10.1625	5		261	52.3108	13.6049	30
Tb427.02.5440	hypothetical protein, conserved	2642		230	42.7381	16.1764	1		88	12.9795	4.91274	2		129	15.881	6.01099	0		237	40.8586	15.465	1		49	9.23418	3.49515	1		157	23.2376	8.79546	2		207	41.4879	15.7032	7
Tb427.02.5480	hypothetical protein, conserved	2294		333	61.8773	26.9736	2		168	24.779	10.8016	2		151	18.5894	8.1035	0		257	44.3066	19.3141	1		114	21.4836	9.36512	0		149	22.0535	9.61356	0		104	20.8441	9.08638	1
Tb427.02.5500	hypothetical protein, conserved	644		175	32.5181	50.494	0		285	42.0358	65.2729	0		308	37.9175	58.8782	1		229	39.4794	61.3034	0		236	44.4748	69.0603	0		308	45.5871	70.7875	0		69	13.8293	21.4741	1
Tb427.02.5530	hypothetical protein, conserved	4564		626	116.322	25.4868	1		212	31.2687	6.85116	2		287	35.3322	7.74151	0		568	97.9227	21.4554	2		107	20.1644	4.41815	1		229	33.8943	7.42645	0		454	90.9927	19.9371	2
Tb427.02.5540	hypothetical protein, conserved	6182		958	178.014	28.7955	2		147	21.6816	3.50722	1		208	25.6066	4.14213	2		805	138.781	22.4492	2		118	22.2374	3.59712	0		190	28.1219	4.549	4		407	81.5728	13.1952	2
Tb427.02.560	retrotransposon hot spot (RHS) protein, putative	2537		1111	206.444	81.3731	1		873	128.762	50.7537	0		987	121.508	47.8945	0		969	167.055	65.8473	1		905	170.55	67.2249	0		2644	391.339	154.253	1		2530	507.074	199.871	1
Tb427.02.5600	hypothetical protein, conserved	6182		906	168.351	27.2324	4		156	23.0091	3.72194	1		191	23.5138	3.80359	0		698	120.335	19.4653	4		137	25.818	4.17632	0		155	22.9416	3.71103	1		370	74.1571	11.9956	7
Tb427.02.5610	hypothetical protein, conserved	4564		619	115.021	25.2019	1		206	30.3837	6.65726	0		264	32.5007	7.12111	2		561	96.7159	21.191	1		88	16.5838	3.63362	0		250	37.0025	8.10748	0		456	91.3936	20.0249	2
Tb427.02.5630	hypothetical protein, conserved	644		162	30.1025	46.743	0		310	45.7231	70.9986	1		317	39.0255	60.5986	0		221	38.1002	59.1618	0		211	39.7635	61.7446	0		254	37.5946	58.3767	0		82	16.4348	25.5199	1
Tb427.02.5650	hypothetical protein, conserved	2294		349	64.8504	28.2696	0		175	25.8114	11.2517	1		129	15.881	6.92286	1		284	48.9613	21.3432	1		109	20.5413	8.95437	1		135	19.9814	8.71028	0		113	22.648	9.8727	0
Tb427.02.5660	adenylate kinase, putative (ADKA)	782		41	7.61853	9.74237	0		78	11.5045	14.7117	0		78	9.60249	12.2794	0		58	9.99914	12.7866	0		44	8.29191	10.6035	0		101	14.949	19.1164	0		67	13.4284	17.1719	0
Tb427.02.5700	hypothetical protein	452		0	0	0	0		0	0	0	0		0	0	0	0		0	0	0	0		0	0	0	0		1	0.14801	0.327456	0		1	0.200424	0.443417	0
Tb427.02.5710	hypothetical protein	593		1	0.185818	0.313352	0		0	0	0	0		0	0	0	0		0	0	0	0		0	0	0	0		0	0	0	0		0	0	0	2
Tb427.02.5720	hypothetical protein	385		1	0.185818	0.482644	0		0	0	0	0		0	0	0	0		0	0	0	0		0	0	0	0		2	0.29602	0.768884	0		4	0.801698	2.08233	0
Tb427.02.5750	tyrosyl-DNA Phosphodiesterase (Tdp1), putative	1661		294	54.6305	32.8901	0		694	102.361	61.626	0		684	84.2065	50.6962	1		417	71.8904	43.2814	0		487	91.7764	55.2537	0		789	116.78	70.3071	0		332	66.5409	40.0608	1
Tb427.02.5760	hypothetical protein, conserved	9227		3024	561.913	60.8988	2		154	22.7141	2.4617	1		171	21.0516	2.28152	2		2326	401	43.4594	1		295	55.5935	6.02509	0		219	32.4142	3.51298	0		818	163.947	17.7682	5
Tb427.02.5800	sedoheptulose-1,7-bisphosphatase (SBPase)	998		312	57.9752	58.0914	0		306	45.1331	45.2236	0		358	44.073	44.1613	0		314	54.1333	54.2418	0		302	56.9127	57.0267	1		429	63.4964	63.6236	1		341	68.3448	68.4817	1
Tb427.02.5810	hypothetical protein, conserved	4631		1383	256.986	55.4926	0		554	81.7116	17.6445	1		570	70.1721	15.1527	0		1120	193.087	41.6944	1		297	55.9704	12.086	1		518	76.6693	16.5557	0		520	104.221	22.505	6
Tb427.02.5820	hypothetical protein, conserved	3245		363	67.4519	20.7864	2		240	35.3985	10.9086	0		288	35.4554	10.9261	0		453	78.0968	24.0668	0		181	34.1099	10.5115	1		449	66.4566	20.4797	0		331	66.3405	20.4439	1
Tb427.02.5830	hypothetical protein, conserved	923		133	24.7138	26.7755	0		214	31.5637	34.1969	0		329	40.5028	43.8817	0		273	47.0649	50.9913	2		218	41.0827	44.5099	0		288	42.6269	46.183	1		78	15.6331	16.9373	0
Tb427.02.5850	small nuclear ribonucleoprotein SmD2 (Sm-D2)	335		72	13.3789	39.937	0		408	60.1775	179.634	0		408	50.2284	149.936	0		123	21.2051	63.2988	0		334	62.9432	187.89	0		473	70.0088	208.982	0		61	12.2259	36.4952	1
Tb427.02.5860	hypothetical protein, conserved	3724		828	153.857	41.315	1		78	11.5045	3.08929	0		73	8.98695	2.41325	0		540	93.0955	24.9988	0		61	11.4956	3.0869	0		67	9.91668	2.66291	0		113	22.648	6.08162	2
Tb427.02.5870	hypothetical protein, conserved	5981		2781	516.759	86.4002	7		342	50.4429	8.43386	0		384	47.2738	7.904	0		2191	377.726	63.1544	2		366	68.9736	11.5321	1		312	46.1792	7.72098	1		905	181.384	30.3267	4
Tb427.02.5890	hypothetical protein, conserved	1358		359	66.7086	49.1227	0		390	57.5226	42.3583	3		481	59.2154	43.6048	0		406	69.994	51.542	1		288	54.2743	39.9664	0		609	90.1382	66.3757	0		209	41.8887	30.8459	5
Tb427.02.5900	hypothetical protein, conserved	3173		270	50.1708	15.8118	1		159	23.4515	7.39097	1		301	37.0558	11.6785	0		372	64.1324	20.2119	2		109	20.5413	6.47379	1		355	52.5436	16.5596	1		205	41.087	12.949	2
Tb427.02.5910	40S ribosomal protein S13, putative	455		312	57.9752	127.418	0		9825	1449.13	3184.9	2		7816	962.219	2114.77	0		830	143.091	314.486	0		1025	193.164	424.536	1		5974	884.213	1943.32	0		1175	235.499	517.58	1
Tb427.02.5930	hypothetical protein, conserved	1571		1198	222.61	141.699	2		1998	294.693	187.583	2		1680	206.823	131.65	0		1282	221.016	140.685	1		1083	204.094	129.914	0		937	138.686	88.2785	0		428	85.7817	54.6032	0
Tb427.02.5950	hypothetical protein, conserved	1592		668	124.126	77.9688	1		895	132.007	82.919	1		1065	131.111	82.3561	0		875	150.849	94.7545	0		941	177.334	111.391	0		575	85.1059	53.4585	0		363	72.7541	45.6998	0
Tb427.02.5970	hypothetical protein, conserved	1262		750	139.363	110.431	2		1013	149.411	118.393	1		1063	130.865	103.696	1		977	168.434	133.466	0		566	106.664	84.5199	0		1056	156.299	123.85	0		553	110.835	87.8247	0
Tb427.02.5980	ATP-dependent Clp protease subunit, heat shock protein 100 (HSP100), putative (HSP100)	2612		376	69.8675	26.7487	0		360	53.0978	20.3284	1		548	67.4637	25.8284	0		421	72.58	27.7871	0		205	38.6328	14.7905	0		276	40.8508	15.6397	0		388	77.7647	29.7721	1
Tb427.02.6000	glycosylphosphatidylinositol-specific phospholipase C (GPI-PLC)	1076		612	113.721	105.688	0		354	52.2129	48.525	1		610	75.0964	69.7922	0		519	89.4751	83.1553	0		388	73.1196	67.955	1		211	31.2301	29.0243	0		1194	239.307	222.404	0
Tb427.02.6050	beta prime COP protein	2555		1999	371.45	145.382	1		2062	304.132	119.034	2		2347	288.936	113.087	1		2982	514.094	201.211	4		1856	349.768	136.895	1		1297	191.969	75.1347	1		1923	385.416	150.848	2
Tb427.02.6070	hypothetical protein, conserved	857		375	69.6817	81.3089	0		1085	160.031	186.734	0		1308	161.026	187.895	0		756	130.334	152.081	1		1183	222.939	260.139	0		705	104.347	121.759	0		291	58.3235	68.0555	0
Tb427.02.6080	hypothetical protein, conserved	1586		194	36.0487	22.7293	2		433	63.8649	40.2679	2		429	52.8137	33.2999	0		226	38.9622	24.5663	0		103	19.4106	12.2387	0		316	46.7712	29.49	0		193	38.6819	24.3896	0
Tb427.02.6090	60S ribosomal protein L44 (RPL44)	320		1062	197.339	616.683	1		8704	1283.79	4011.83	3		5308	653.462	2042.07	0		947	163.262	510.193	0		1021	192.41	601.281	0		3957	585.676	1830.24	0		763	152.924	477.887	0
Tb427.02.6100	hypothetical protein, conserved	1463		3456	642.187	438.952	1		3996	589.386	402.861	1		5641	694.457	474.68	0		3020	520.645	355.875	3		2937	553.485	378.322	0		2512	371.802	254.136	0		1686	337.916	230.975	0
Tb427.02.6130	ABC transporter, putative	3023		534	99.2267	32.8239	1		590	87.0214	28.7864	0		714	87.8997	29.077	1		419	72.2352	23.8952	0		145	27.3256	9.03924	0		413	61.1282	20.221	0		250	50.1061	16.575	0
Tb427.02.6150	unspecified product	896		3	0.557454	0.622158	0		2	0.294988	0.329228	0		1	0.123109	0.137398	0		4	0.689596	0.769639	0		1	0.188453	0.210327	1		6	0.888061	0.99114	0		3	0.601273	0.671064	0
Tb427.02.6180	iron/ascorbate oxidoreductase family protein, putative	959		2	0.371636	0.387524	0		6	0.884964	0.922798	0		0	0	0	0		0	0	0	0		0	0	0	0		1	0.14801	0.154338	0		1	0.200424	0.208993	0
Tb427.02.6200	unspecified product	1403		13	2.41563	1.72176	0		8	1.17995	0.84102	0		3	0.369327	0.263241	0		7	1.20679	0.860152	0		3	0.565358	0.402963	0		13	1.92413	1.37144	0		7	1.40297	0.99998	0
Tb427.02.6220	adenosine transporter 2, putative (TbNT4)	878		5	0.929089	1.05819	0		10	1.47494	1.67989	0		2	0.246218	0.28043	1		0	0	0	0		0	0	0	0		1	0.14801	0.168577	0		0	0	0	0
Tb427.02.6240	unspecified product	2111		2	0.371636	0.176047	0		1	0.147494	0.0698692	0		0	0	0	0		1	0.172399	0.081667	0		0	0	0	0		1	0.14801	0.0701138	0		2	0.400849	0.189886	0
Tb427.02.6270	unspecified product	1748		0	0	0	0		0	0	0	0		0	0	0	0		0	0	0	0		0	0	0	0		0	0	0	0		0	0	0	0
Tb427.02.650	hypothetical protein	371		51	9.47671	25.5437	0		111	16.3718	44.1289	0		69	8.49451	22.8963	0		57	9.82675	26.4872	1		51	9.61108	25.9059	0		79	11.6928	31.517	1		41	8.2174	22.1493	0
Tb427.02.660	expression site-associated gene (ESAG, pseudogene), putative	95		51	9.47671	99.7549	0		18	2.65489	27.9462	0		16	1.96974	20.7341	0		20	3.44798	36.2945	0		9	1.69607	17.8534	0		11	1.62811	17.138	0		5	1.00212	10.5487	0
Tb427.02.690	unspecified product	3332		83	15.4229	4.62872	2		77	11.357	3.40847	3		84	10.3411	3.10358	0		80	13.7919	4.13923	4		17	3.20369	0.961493	1		194	28.714	8.61764	3		138	27.6586	8.30089	7
Tb427.02.720	retrotransposon hot spot protein (RHS, pseudogene), putative	463		3	0.557454	1.204	0		5	0.73747	1.59281	0		6	0.738653	1.59536	1		2	0.344798	0.744704	0		4	0.75381	1.6281	0		9	1.33209	2.87709	1		2	0.400849	0.865765	0
Tb427.02.820	retrotransposon hot spot protein (RHS, pseudogene), putative	1516		2092	388.731	256.419	0		4419	651.776	429.931	8		3762	463.136	305.498	8		2601	448.41	295.785	5		2523	475.466	313.632	2		4141	612.91	404.294	4		4894	980.877	647.017	8
Tb427.02.830	retrotransposon hot spot protein (RHS, pseudogene), putative	1430		1424	264.605	185.038	3		1153	170.061	118.923	0		1354	166.689	116.566	1		1061	182.915	127.913	1		698	131.54	91.9859	0		2856	422.717	295.606	1		1932	387.22	270.783	3
Tb427.02.900	hypothetical protein	371		29	5.38872	14.5248	0		58	8.55465	23.0584	0		31	3.81637	10.2867	0		34	5.86157	15.7994	0		26	4.89977	13.2069	1		69	10.2127	27.5275	0		44	8.81868	23.77	2
Tb427.02.910	expression site-associated gene (ESAG, pseudogene), putative	107		36	6.68944	62.5182	0		23	3.39236	31.7043	0		12	1.47731	13.8066	0		14	2.41359	22.5569	0		1	0.188453	1.76124	0		18	2.66418	24.8989	0		14	2.80594	26.2238	0
Tb427.02.950	unspecified product	3275		45	8.3618	2.55322	0		34	5.01479	1.53123	2		58	7.14031	2.18025	0		49	8.44755	2.57941	3		4	0.75381	0.230171	0		84	12.4329	3.79629	2		65	13.0276	3.97789	5
Tb427.02.960	hypothetical protein	173		0	0	0	0		0	0	0	0		2	0.246218	1.42322	0		1	0.172399	0.996526	0		1	0.188453	1.08932	0		1	0.14801	0.85555	0		1	0.200424	1.15852	0
Tb427.02.980	retrotransposon hot spot protein (RHS, pseudogene), putative	493		13	2.41563	4.89986	0		25	3.68735	7.47941	5		24	2.95461	5.99313	1		16	2.75838	5.5951	2		7	1.31917	2.6758	3		49	7.2525	14.711	3		14	2.80594	5.69157	9
Tb427.03.1000	frataxin-like, mitochondrial precursor, putative	542		370	68.7526	126.85	0		773	114.013	210.356	1		1001	123.232	227.365	0		634	109.301	201.662	0		1799	339.026	625.51	0		1354	200.406	369.752	0		250	50.1061	92.4467	0
Tb427.03.1010	hypothetical protein, conserved	1802		6288	1168.42	648.403	1		3710	547.202	303.664	1		6276	772.631	428.763	1		4449	767.003	425.64	1		3046	574.027	318.55	0		4090	605.362	335.939	2		3820	765.622	424.873	1
Tb427.03.1020	hypothetical protein, conserved	1481		1478	274.639	185.441	1		1175	173.305	117.019	1		1767	217.533	146.883	0		1429	246.358	166.346	1		1337	251.961	170.129	1		860	127.289	85.9478	0		988	198.019	133.707	1
Tb427.03.1030	RNA-binding protein (RPB28)	1076		946	175.784	163.368	0		1929	284.516	264.42	4		3247	399.734	371.5	0		1376	237.221	220.466	2		2118	399.143	370.95	0		2567	379.942	353.106	2		1875	375.796	349.253	3
Tb427.03.1040	hypothetical protein, conserved (pseudogene)	2543		234	43.4814	17.0985	2		226	33.3336	13.108	0		247	30.4079	11.9575	0		177	30.5146	11.9995	1		44	8.29191	3.26068	0		327	48.3993	19.0324	2		249	49.9057	19.6247	0
Tb427.03.1060	hypothetical protein, conserved (pseudogene)	995		106	19.6967	19.7957	0		154	22.7141	22.8282	1		182	22.4058	22.5184	0		148	25.5151	25.6433	0		100	18.8453	18.94	0		271	40.1108	40.3123	0		428	85.7817	86.2127	0
Tb427.03.1070	peptide chain release factor 1, putative	1334		311	57.7894	43.3204	1		434	64.0124	47.9853	0		480	59.0923	44.297	0		285	49.1337	36.8319	1		171	32.2254	24.157	1		595	88.0661	66.0165	0		187	37.4794	28.0955	1
Tb427.03.1080	hypothetical protein, conserved	755		156	28.9876	38.3942	0		378	55.7527	73.8446	0		440	54.1679	71.7456	0		365	62.9257	83.3452	0		388	73.1196	96.8471	0		634	93.8385	124.289	1		263	52.7116	69.8167	1
Tb427.03.1090	small nuclear RNA (snRNA) U1 (TbU1-24K)	638		205	38.0927	59.7064	1		256	37.7584	59.1825	3		252	31.0234	48.6261	1		216	37.2382	58.3671	2		226	42.5903	66.7559	0		639	94.5785	148.242	4		171	34.2726	53.7188	0
Tb427.03.110	expression site-associated gene (ESAG, pseudogene), putative	1003		0	0	0	0		0	0	0	0		0	0	0	0		1	0.172399	0.171883	0		0	0	0	0		0	0	0	0		0	0	0	1
Tb427.03.1100	hypothetical protein, conserved	1193		32	5.94617	4.98422	1		39	5.75226	4.82168	0		52	6.40166	5.36602	0		47	8.10276	6.79192	0		19	3.5806	3.00134	2		136	20.1294	16.8729	0		68	13.6289	11.424	0
Tb427.03.1110	flagellar transport protein, putative (PIFTA1)	1433		1218	226.326	157.939	0		1939	285.991	199.575	3		1595	196.359	137.026	0		1069	184.295	128.608	3		921	173.565	121.12	0		1370	202.774	141.503	1		429	85.9821	60.0015	1
Tb427.03.1120	GTP-binding nuclear protein rtb2, putative (rtb2)	653		1669	310.13	474.931	0		4481	660.92	1012.13	3		9754	1200.8	1838.9	1		2236	385.484	590.328	2		3253	613.036	938.8	0		5520	817.016	1251.17	0		3842	770.031	1179.22	2
Tb427.03.1130	DNA polymerase delta subunit 2, putative	1700		146	27.1294	15.9585	0		219	32.3012	19.0007	1		287	35.3322	20.7837	0		261	44.9962	26.4683	1		188	35.4291	20.8406	0		236	34.9304	20.5473	0		155	31.0658	18.274	0
Tb427.03.1140	hypothetical protein, conserved	1172		216	40.1367	34.2463	0		355	52.3603	44.6761	0		383	47.1507	40.231	0		309	53.2713	45.4533	0		425	80.0923	68.3382	0		577	85.4019	72.8685	0		156	31.2662	26.6777	0
Tb427.03.1150	hypothetical protein, conserved	842		217	40.3225	47.8889	0		491	72.4195	86.0089	1		487	59.954	71.2043	1		267	46.0305	54.6681	0		266	50.1284	59.5349	0		575	85.1059	101.076	1		174	34.8739	41.4179	2
Tb427.03.1160	hypothetical protein, conserved	743		94	17.4669	23.5086	0		102	15.0444	20.2482	0		117	14.4037	19.3859	0		124	21.3775	28.7718	0		97	18.2799	24.6028	0		187	27.6779	37.2516	0		79	15.8335	21.3103	1
Tb427.03.1170	hypothetical protein, conserved	1193		354	65.7795	55.1379	0		316	46.6081	39.068	0		326	40.1335	33.6408	1		373	64.3048	53.9018	0		236	44.4748	37.2798	0		303	44.8471	37.5919	0		196	39.2832	32.9281	1
Tb427.03.1180	hypothetical protein, conserved	2495		205	38.0927	15.2676	0		225	33.1861	13.3011	1		323	39.7642	15.9375	0		306	52.7541	21.1439	1		113	21.2951	8.53513	0		220	32.5622	13.051	0		135	27.0573	10.8446	0
Tb427.03.1190	hypothetical protein, conserved	6986		1028	191.021	27.3434	1		419	61.8	8.84626	0		615	75.7119	10.8377	0		1122	193.432	27.6885	3		405	76.3233	10.9252	0		551	81.5536	11.6739	0		1522	305.046	43.6653	3
Tb427.03.120	variant surface glycoprotein (VSG), putative	1589		0	0	0	0		1	0.147494	0.0928219	0		1	0.123109	0.0774757	0		1	0.172399	0.108495	0		0	0	0	0		0	0	0	0		0	0	0	1
Tb427.03.1200	hypothetical protein, conserved	2321		797	148.097	63.8073	1		825	121.682	52.4268	0		1247	153.517	66.1425	3		925	159.469	68.7071	1		957	180.349	77.7032	1		660	97.6867	42.0882	0		312	62.5324	26.942	2
Tb427.03.1210	protein transport protein Sec24 (SEC24.1)	2921		815	151.442	51.8458	0		843	124.337	42.5667	1		1138	140.098	47.9623	1		943	162.572	55.6564	0		460	86.6882	29.6776	1		582	86.1419	29.4906	0		506	101.415	34.7192	1
Tb427.03.1220	hypothetical protein, conserved	1535		111	20.6258	13.437	0		215	31.7112	20.6588	0		252	31.0234	20.2107	0		186	32.0662	20.89	0		98	18.4684	12.0315	0		182	26.9379	17.5491	0		98	19.6416	12.7958	1
Tb427.03.1230	hypothetical protein	2846		579	107.589	37.8034	0		866	127.73	44.8804	0		980	120.647	42.3917	0		847	146.022	51.3078	1		886	166.969	58.6679	0		724	107.159	37.6526	2		544	109.031	38.3102	0
Tb427.03.1240	protein phosphatase 2A, putative	971		207	38.4643	39.6131	0		299	44.1007	45.4178	2		367	45.181	46.5303	0		289	49.8233	51.3114	0		312	58.7972	60.5532	0		387	57.2799	58.9907	0		181	36.2768	37.3603	0
Tb427.03.1250	DNA-directed RNA polymerase subunit, putative (RPB10)	254		16	2.97309	11.7051	0		37	5.45728	21.4853	0		59	7.26342	28.5962	1		19	3.27558	12.896	0		29	5.46512	21.5162	0		59	8.7326	34.3803	0		15	3.00637	11.8361	0
Tb427.03.1260	hypothetical protein, conserved	581		155	28.8018	49.5728	1		936	138.054	237.615	0		886	109.074	187.736	1		277	47.7545	82.1937	0		395	74.4388	128.122	0		602	89.1021	153.36	0		164	32.8696	56.5742	1
Tb427.03.1270	hypothetical protein, conserved	1622		652	121.153	74.6937	0		1053	155.311	95.7528	2		1052	129.511	79.8462	0		763	131.54	81.0977	0		861	162.258	100.036	0		825	122.108	75.2826	1		282	56.5197	34.8457	1
Tb427.03.1280	hypothetical protein, conserved	1502		264	49.0559	32.6604	0		513	75.6644	50.3758	0		439	54.0448	35.9819	0		296	51.0301	33.9748	0		190	35.806	23.8389	0		438	64.8285	43.1614	0		216	43.2917	28.8227	0
Tb427.03.1290	cullin 4B, putative	2843		549	102.014	35.8825	0		591	87.1689	30.6609	0		700	86.1762	30.3117	0		734	126.541	44.5096	4		390	73.4965	25.8517	0		482	71.3409	25.0935	0		479	96.0033	33.7683	0
Tb427.03.130	variant surface glycoprotein (VSG, pseudogene), putative	449		1	0.185818	0.413848	0		0	0	0	0		0	0	0	0		0	0	0	0		0	0	0	0		0	0	0	0		0	0	0	0
Tb427.03.1300	hypothetical protein, conserved	1232		3463	643.487	522.311	3		2118	312.392	253.565	2		3450	424.726	344.745	1		3133	540.126	438.414	4		3320	625.663	507.843	0		1952	288.916	234.51	3		628	125.867	102.164	1
Tb427.03.1310	hypothetical protein, conserved	3761		818	151.999	40.4145	3		373	55.0152	14.6278	1		478	58.846	15.6464	1		712	122.748	32.6371	2		121	22.8028	6.06295	1		363	53.7277	14.2855	2		289	57.9227	15.4009	2
Tb427.03.1320	hypothetical protein, conserved	3443		690	128.214	37.2391	1		507	74.7794	21.7193	1		633	77.9279	22.6337	1		1016	175.157	50.8735	1		634	119.479	34.702	0		417	61.7202	17.9263	0		822	164.749	47.8504	0
Tb427.03.1330	hypothetical protein, conserved	4277		233	43.2956	10.1229	0		197	29.0563	6.79362	0		273	33.6087	7.85801	0		373	64.3048	15.035	0		133	25.0642	5.86023	1		187	27.6779	6.47134	0		229	45.8972	10.7312	4
Tb427.03.1340	ZFP family member, putative (ZC3H7)	1763		390	72.469	41.1055	1		736	108.556	61.5743	0		1088	133.942	75.9742	0		590	101.715	57.6945	1		653	123.06	69.8012	1		596	88.2141	50.0363	1		346	69.3469	39.3346	2
Tb427.03.1350	hypothetical protein, conserved	2360		288	53.5155	22.6761	0		175	25.8114	10.937	0		262	32.2545	13.6672	0		340	58.6157	24.8372	0		174	32.7907	13.8944	0		777	115.004	48.7305	0		546	109.432	46.3694	3
Tb427.03.1360	cytosine-specific DNA methylase, putative	1865		233	43.2956	23.2148	1		282	41.5933	22.302	0		300	36.9327	19.803	2		345	59.4777	31.8915	0		197	37.1252	19.9062	0		241	35.6705	19.1262	2		104	20.8441	11.1765	1
Tb427.03.1370	40S ribosomal protein S25, putative	341		198	36.7919	107.894	0		3495	515.491	1511.7	1		3490	429.65	1259.97	5		393	67.7528	198.689	0		636	119.856	351.483	1		2737	405.104	1187.99	5		485	97.2059	285.061	1
Tb427.03.1380	ATP synthase beta chain, mitochondrial precursor	1559		3116	579.008	371.397	1		3223	475.373	304.922	1		4627	569.625	365.378	4		4986	859.582	551.367	3		4270	804.692	516.159	0		3246	480.441	308.173	1		3030	607.286	389.536	2
Tb427.03.1390	hypothetical protein, conserved	1436		185	34.3763	23.9389	2		232	34.2186	23.8291	0		281	34.5936	24.0902	1		252	43.4446	30.2539	0		123	23.1797	16.1418	0		210	31.0821	21.6449	0		112	22.4475	15.632	2
Tb427.03.1400	hypothetical protein, conserved	1004		347	64.4788	64.2219	0		218	32.1537	32.0256	1		467	57.4918	57.2628	0		367	63.2705	63.0184	0		544	102.518	102.11	0		310	45.8832	45.7004	0		162	32.4688	32.3394	2
Tb427.03.1410	cytochrome oxidase subunit VII (COXVII)	497		1150	213.691	429.961	0		4624	682.012	1372.26	0		11647	1433.85	2885.01	0		2642	455.478	916.455	1		8202	1545.69	3110.04	0		7407	1096.31	2205.86	0		1134	227.281	457.307	0
Tb427.03.1420	hypothetical protein, conserved	10778		1735	322.394	29.9122	3		536	79.0567	7.33501	1		614	75.5888	7.01325	1		1743	300.492	27.8801	7		386	72.7427	6.74918	0		636	94.1345	8.73395	2		1315	263.558	24.4534	4
Tb427.03.1430	chaperone protein DNAj, putative	1151		206	38.2785	33.2567	0		269	39.6759	34.4708	0		186	22.8982	19.8942	0		212	36.5486	31.7538	0		223	42.0249	36.5117	0		440	65.1245	56.5808	0		183	36.6777	31.8659	1
Tb427.03.1440	AAA ATPase, putative	2444		447	83.0606	33.9855	0		466	68.7322	28.1228	2		623	76.6968	31.3817	0		557	96.0263	39.2906	1		317	59.7395	24.4433	0		493	72.969	29.8564	1		383	76.7626	31.4086	1
Tb427.03.1450	hypothetical protein, conserved	1178		33	6.13199	5.20542	0		27	3.98234	3.38059	0		33	4.06259	3.44872	0		44	7.58556	6.43935	0		18	3.39215	2.87958	0		54	7.99255	6.78485	0		32	6.41358	5.44447	0
Tb427.03.1460	hypothetical protein	374		83	15.4229	41.2377	0		127	18.7317	50.0848	0		140	17.2352	46.0835	0		114	19.6535	52.5494	0		106	19.976	53.4117	0		292	43.219	115.559	1		75	15.0318	40.1921	0
Tb427.03.1470	variant surface glycoprotein (VSG)-related, putative	1097		47	8.73344	7.9612	0		19	2.80238	2.55459	0		14	1.72352	1.57112	0		16	2.75838	2.51448	0		10	1.88453	1.71789	0		12	1.77612	1.61907	1		31	6.21316	5.66377	1
Tb427.03.1480	hypothetical protein, conserved	887		19	3.53054	3.98031	0		11	1.62243	1.82912	0		3	0.369327	0.416377	1		0	0	0	0		2	0.376905	0.424921	0		2	0.29602	0.333732	2		10	2.00424	2.25958	0
Tb427.03.1490	leucine-rich repeat protein (LRRP), putative	2450		0	0	0	0		7	1.03246	0.421411	0		4	0.492435	0.200994	2		3	0.517197	0.211101	0		0	0	0	1		0	0	0	0		5	1.00212	0.40903	2
Tb427.03.1500	variant surface glycoprotein (VSG)-related, putative	1100		26	4.83126	4.39206	1		37	5.45728	4.96116	0		4	0.492435	0.447669	0		9	1.55159	1.41054	0		8	1.50762	1.37056	2		14	2.07214	1.88377	1		8	1.6034	1.45763	1
Tb427.03.1510	variant surface glycoprotein (VSG)-related, putative	1100		10	1.85818	1.68925	0		18	2.65489	2.41354	0		11	1.3542	1.23109	0		9	1.55159	1.41054	1		8	1.50762	1.37056	0		9	1.33209	1.21099	0		4	0.801698	0.728816	1
Tb427.03.1520	variant surface glycoprotein (VSG)-related, putative	1097		46	8.54762	7.79182	0		25	3.68735	3.3613	0		9	1.10798	1.01001	0		28	4.82717	4.40034	0		11	2.07298	1.88968	0		13	1.92413	1.75399	1		28	5.61189	5.11567	1
Tb427.03.1530	hypothetical protein, conserved	1283		24	4.45963	3.47594	1		27	3.98234	3.10393	0		48	5.90923	4.60579	0		50	8.61995	6.71859	0		22	4.14596	3.23145	0		81	11.9888	9.34437	1		49	9.8208	7.65456	1
Tb427.03.1540	CAAX prenyl protease 2, putative	908		22	4.08799	4.50219	0		23	3.39236	3.73608	1		47	5.78612	6.37237	0		30	5.17197	5.696	0		35	6.59584	7.26414	0		130	19.2413	21.1909	0		45	9.0191	9.93293	2
Tb427.03.1550	hypothetical protein, conserved	3029		462	85.8479	28.342	0		251	37.021	12.2222	1		383	47.1507	15.5664	0		561	96.7159	31.93	1		197	37.1252	12.2566	0		211	31.2301	10.3104	0		326	65.3384	21.5709	3
Tb427.03.1560	hypothetical protein, conserved	1142		1118	207.744	181.913	29		1912	282.008	246.943	5		2248	276.749	242.337	15		1269	218.774	191.571	42		1160	218.605	191.423	15		718	106.271	93.0572	6		397	79.5685	69.6747	36
Tb427.03.1570	protein kinase, putative	1868		790	146.796	78.5846	0		206	30.3837	16.2654	0		161	19.8205	10.6106	0		592	102.06	54.6361	1		102	19.2222	10.2902	0		94	13.913	7.44805	0		125	25.0531	13.4117	0
Tb427.03.1580	hypothetical protein, conserved	1640		430	79.9017	48.7205	0		553	81.5641	49.7342	3		715	88.0228	53.6725	0		722	124.472	75.8976	0		766	144.355	88.0211	0		760	112.488	68.5901	1		348	69.7477	42.5291	1
Tb427.03.1590	hypothetical protein, conserved	2006		178	33.0756	16.4883	0		236	34.8086	17.3522	0		253	31.1465	15.5267	0		226	38.9622	19.4228	0		75	14.1339	7.04583	0		337	49.8794	24.8651	0		273	54.7159	27.2761	2
Tb427.03.1600	hypothetical protein, conserved	308		102	18.9534	61.5371	0		288	42.4783	137.916	0		502	61.8006	200.651	1		251	43.2722	140.494	0		314	59.1741	192.124	0		587	86.882	282.084	0		82	16.4348	53.3598	0
Tb427.03.1610	protein kinase, putative	1979		1451	269.622	136.241	0		751	110.768	55.9717	1		914	112.521	56.8578	1		1373	236.704	119.608	2		441	83.1076	41.9947	1		546	80.8136	40.8356	1		264	52.9121	26.7368	0
Tb427.03.1620	hypothetical protein, conserved	4799		1572	292.106	60.868	1		563	83.0391	17.3034	0		751	92.4548	19.2654	0		1286	221.705	46.1982	5		374	70.4813	14.6867	1		590	87.326	18.1967	0		517	103.619	21.5919	4
Tb427.03.1630	casein kinase 1, putative (CK1)	1202		1041	193.436	160.929	0		49	7.2272	6.01265	0		46	5.66301	4.71132	0		619	106.715	88.7812	0		119	22.4259	18.6571	0		21	3.10821	2.58587	0		153	30.6649	25.5116	2
Tb427.03.1640	hypothetical protein	547		441	81.9457	149.809	27		170	25.074	45.8391	4		223	27.4533	50.1888	6		431	74.304	135.839	34		208	39.1981	71.6602	12		66	9.76867	17.8586	3		271	54.315	99.2962	31
Tb427.03.1650	hypothetical protein	520		379	70.425	135.433	5		58	8.55465	16.4512	3		64	7.87897	15.1519	1		234	40.3414	77.5796	12		75	14.1339	27.1807	1		16	2.36816	4.55416	0		56	11.2238	21.5842	5
Tb427.03.1660	hypothetical protein, conserved	2369		779	144.752	61.1026	1		73	10.7671	4.54498	0		96	11.8185	4.98879	0		517	89.1303	37.6236	2		67	12.6263	5.32981	0		24	3.55224	1.49947	0		73	14.631	6.17602	3
Tb427.03.1670	hypothetical protein, conserved	3083		778	144.566	46.8914	0		871	128.467	41.6695	1		932	114.737	37.2162	0		933	160.848	52.1727	0		558	105.157	34.1085	0		531	78.5934	25.4925	0		494	99.0097	32.1147	1
Tb427.03.1680	hypothetical protein, conserved	956		2099	390.032	407.983	1		4185	617.262	645.672	1		4716	580.581	607.303	1		2119	365.314	382.127	1		2351	443.052	463.444	0		3598	532.541	557.051	0		1491	298.833	312.587	4
Tb427.03.1690	hypothetical protein, conserved	437		917	170.395	389.92	0		2225	328.174	750.97	1		2306	283.889	649.632	0		1243	214.292	490.371	0		1818	342.607	783.997	0		1552	229.712	525.656	0		523	104.822	239.867	0
Tb427.03.1700	diacylglycerol acyltransferase, putative	1472		203	37.721	25.6257	0		243	35.841	24.3485	0		258	31.7621	21.5775	2		289	49.8233	33.8474	0		107	20.1644	13.6987	0		104	15.3931	10.4572	0		138	27.6586	18.7898	2
Tb427.03.1710	hypothetical protein, conserved	1136		1584	294.335	259.098	0		2979	439.384	386.782	0		2625	323.161	284.472	0		2043	352.211	310.045	3		3112	586.464	516.254	0		1705	252.357	222.146	2		553	110.835	97.5658	0
Tb427.03.1720	hypothetical protein, conserved	284		151	28.0585	98.7975	0		302	44.5432	156.842	0		222	27.3302	96.233	0		241	41.5482	146.296	0		131	24.6873	86.9271	0		97	14.357	50.5528	0		41	8.2174	28.9345	1
Tb427.03.1730	hypothetical protein, conserved	695		1412	262.375	377.518	0		2384	351.626	505.936	1		3426	421.771	606.865	0		1843	317.731	457.168	0		6916	1303.34	1875.31	0		2949	436.482	628.032	0		445	89.1889	128.329	0
Tb427.03.1740	hypothetical protein, conserved	2051		388	72.0973	35.1523	0		619	91.2987	44.5143	0		667	82.1136	40.0359	0		585	100.853	49.1728	0		418	78.7732	38.4072	0		434	64.2364	31.3196	0		162	32.4688	15.8307	2
Tb427.03.1750	rev7, putative	605		70	13.0073	21.4996	0		209	30.8262	50.9524	0		222	27.3302	45.1738	0		153	26.3771	43.5984	0		218	41.0827	67.9052	0		166	24.5697	40.6111	0		44	8.81868	14.5763	1
Tb427.03.1760	chaperone protein DNAj, putative	767		82	15.2371	19.8658	0		609	89.8238	117.111	1		391	48.1356	62.7582	0		180	31.0318	40.4587	0		177	33.3561	43.4891	1		335	49.5834	64.6459	0		108	21.6458	28.2214	0
Tb427.03.1770	hypothetical protein, conserved	2693		421	78.2293	29.0491	1		471	69.4696	25.7964	0		517	63.6473	23.6343	0		460	79.3036	29.448	0		223	42.0249	15.6052	0		186	27.5299	10.2228	0		177	35.4751	13.1731	0
Tb427.03.1780	U6 snRNA-associated Sm-like protein LSm8p (TbLSm8)	389		191	35.4912	91.237	0		361	53.2453	136.877	0		290	35.7016	91.7778	1		287	49.4785	127.194	0		462	87.0651	223.818	1		373	55.2078	141.922	0		125	25.0531	64.4038	1
Tb427.03.1790	pyruvate dehydrogenase E1 beta subunit, putative	1046		498	92.5373	88.4678	0		897	132.302	126.484	0		1219	150.07	143.47	0		1006	173.433	165.806	1		335	63.1316	60.3553	0		1011	149.638	143.058	0		1147	229.887	219.777	0
Tb427.03.1800	hypothetical protein, conserved	4385		766	142.336	32.4599	0		628	92.6262	21.1234	1		603	74.2346	16.9292	3		907	156.366	35.6593	1		382	71.9889	16.4171	0		606	89.6942	20.4548	4		789	158.135	36.0627	3
Tb427.03.1810	hypothetical protein, conserved	980		270	50.1708	51.1947	0		612	90.2663	92.1085	0		904	111.29	113.562	0		229	39.4794	40.2851	0		643	121.175	123.648	0		1140	168.732	172.175	0		202	40.4857	41.312	1
Tb427.03.1820	hypothetical protein, conserved	740		767	142.522	192.598	0		601	88.6439	119.789	2		547	67.3405	91.0007	2		579	99.819	134.891	2		760	143.224	193.546	0		776	114.856	155.211	0		246	49.3044	66.6276	0
Tb427.03.1830	hypothetical protein, conserved	1427		254	47.1977	33.0748	0		190	28.0238	19.6383	1		222	27.3302	19.1522	0		266	45.8581	32.1361	1		223	42.0249	29.4498	0		256	37.8906	26.5526	1		171	34.2726	24.0172	0
Tb427.03.1840	3-oxo-5-alpha-steroid 4-dehydrogenase, putative	896		946	175.784	196.187	0		984	145.134	161.98	0		1276	157.087	175.32	0		907	156.366	174.516	0		293	55.2166	61.6257	0		563	83.3297	93.0019	0		658	131.879	147.187	1
Tb427.03.1850	hypothetical protein, conserved	1787		277	51.4715	28.8033	1		363	53.5403	29.961	1		545	67.0943	37.5458	1		325	56.0297	31.3541	0		208	39.1981	21.9352	0		243	35.9665	20.1267	3		210	42.0891	23.553	1
Tb427.03.1860	hypothetical protein, conserved	2315		663	123.197	53.217	0		347	51.1804	22.1082	0		368	45.3041	19.5698	0		443	76.3728	32.9904	0		183	34.4868	14.8971	0		287	42.4789	18.3494	1		243	48.7032	21.0381	0
Tb427.03.1870	hypothetical protein, conserved	869		105	19.5109	22.4521	1		98	14.4544	16.6334	0		122	15.0193	17.2834	2		123	21.2051	24.4017	0		63	11.8725	13.6623	0		87	12.8769	14.8181	0		43	8.61825	9.91744	0
Tb427.03.1880	hypothetical protein, conserved	2027		727	135.09	66.6451	0		583	85.989	42.4218	0		873	107.474	53.0212	1		862	148.608	73.3142	1		589	110.999	54.76	1		733	108.491	53.5232	1		325	65.138	32.1352	0
Tb427.03.1890	hypothetical protein, conserved	854		213	39.5792	46.3457	0		388	57.2276	67.0113	2		432	53.183	62.2752	0		248	42.755	50.0644	0		387	72.9311	85.3995	0		419	62.0163	72.6186	0		127	25.4539	29.8055	0
Tb427.03.1900	hypothetical protein, conserved	2606		1552	288.389	110.664	0		1464	215.931	82.8592	1		2000	246.218	94.4811	1		2081	358.762	137.668	1		1132	213.328	81.8604	0		1538	227.64	87.3521	1		4559	913.735	350.628	1
Tb427.03.1910	hypothetical protein, conserved	1775		294	54.6305	30.7777	0		30	4.42482	2.49286	0		38	4.67814	2.63557	0		366	63.0981	35.5482	2		74	13.9455	7.85661	0		14	2.07214	1.1674	0		433	86.7838	48.8923	1
Tb427.03.1920	NOT5 protein (NOT5)	1814		2705	502.637	277.088	1		2795	412.246	227.258	1		3222	396.657	218.664	1		2529	435.997	240.351	5		2046	385.574	212.555	0		1808	267.602	147.521	1		1794	359.562	198.215	2
Tb427.03.1930	hypothetical protein, conserved	1439		148	27.501	19.1112	0		250	36.8735	25.6244	0		364	44.8116	31.1408	0		163	28.101	19.5282	0		140	26.3834	18.3345	0		258	38.1866	26.5369	0		145	29.0616	20.1957	0
Tb427.03.1940	hypothetical protein, conserved	1316		202	37.5352	28.5222	0		456	67.2572	51.1073	0		668	82.2367	62.4899	0		354	61.0293	46.3748	0		274	51.636	39.2371	0		622	92.0623	69.9562	0		204	40.8866	31.0688	0
Tb427.03.1960	hypothetical protein, conserved	437		69	12.8214	29.3397	0		66	9.7346	22.276	0		65	8.00208	18.3114	0		110	18.9639	43.3956	0		44	8.29191	18.9746	0		83	12.2848	28.1118	0		35	7.01486	16.0523	0
Tb427.03.1970	hypothetical protein, conserved	968		223	41.4374	42.8072	0		318	46.9031	48.4536	0		327	40.2566	41.5874	0		346	59.6501	61.622	0		497	93.6609	96.7572	0		406	60.0921	62.0787	0		163	32.6692	33.7492	0
Tb427.03.1980	hypothetical protein, conserved	890		81	15.0512	16.9115	0		170	25.074	28.173	0		140	17.2352	19.3654	0		97	16.7227	18.7896	0		46	8.66882	9.74025	0		108	15.9851	17.9608	0		47	9.41995	10.5842	1
Tb427.03.1990	hypothetical protein, conserved	1445		425	78.9726	54.6523	0		367	54.1303	37.4604	0		521	64.1397	44.3873	1		657	113.266	78.3849	1		426	80.2808	55.5576	0		374	55.3558	38.3085	1		179	35.876	24.8277	0
Tb427.03.2000	RNA-binding protein, putative (RBP21)	653		132	24.528	37.562	0		158	23.304	35.6877	0		154	18.9588	29.0333	0		130	22.4119	34.3214	0		52	9.79953	15.0069	0		226	33.4503	51.2256	0		69	13.8293	21.1781	0
Tb427.03.2010	hypothetical protein, conserved	1667		167	31.0316	18.6152	1		324	47.788	28.6671	0		339	41.7339	25.0353	0		250	43.0998	25.8547	1		179	33.733	20.2358	0		351	51.9516	31.1647	1		232	46.4985	27.8935	1
Tb427.03.2020	kinesin, putative	2240		506	94.0238	41.9749	0		300	44.2482	19.7537	0		340	41.857	18.6862	0		448	77.2348	34.4798	0		180	33.9215	15.1435	0		356	52.6916	23.523	0		256	51.3087	22.9057	0
Tb427.03.2030	acylphosphatase, putative	332		36	6.68944	20.1489	0		41	6.04725	18.2146	0		48	5.90923	17.7989	0		54	9.30955	28.0408	0		42	7.91501	23.8404	0		61	9.02862	27.1946	0		31	6.21316	18.7143	0
Tb427.03.2040	kinesin, putative	3218		1015	188.605	58.6094	0		425	62.6849	19.4795	0		388	47.7662	14.8435	0		1019	175.675	54.5912	0		354	66.7122	20.731	0		520	76.9653	23.9171	0		776	155.529	48.3311	0
Tb427.03.2050	hypothetical protein, conserved	4715		7551	1403.11	297.584	1		2969	437.909	92.8758	3		3618	445.408	94.4661	2		5176	892.337	189.255	12		3343	629.997	133.615	0		2468	365.289	77.4738	1		1659	332.504	70.5205	2
Tb427.03.2060	protein kinase, putative	1307		470	87.3344	66.8205	0		220	32.4487	24.8268	0		261	32.1314	24.5841	0		356	61.3741	46.958	0		88	16.5838	12.6885	0		179	26.4938	20.2707	0		111	22.2471	17.0215	1
Tb427.03.2070	hypothetical protein, conserved	4058		332	61.6915	15.2024	0		247	36.431	8.97758	0		282	34.7167	8.55513	1		354	61.0293	15.0392	2		165	31.0947	7.66256	0		325	48.1033	11.8539	0		323	64.7371	15.953	0
Tb427.03.2080	hypothetical protein, conserved	782		186	34.5621	44.1971	0		344	50.7379	64.8822	1		319	39.2717	50.2196	0		289	49.8233	63.7127	0		168	31.66	40.486	0		273	40.4068	51.6711	0		102	20.4433	26.1423	0
Tb427.03.2090	aminopeptidase P1, putative	1847		130	24.1563	13.0787	0		114	16.8143	9.10358	0		182	22.4058	12.1309	2		244	42.0654	22.775	0		93	17.5261	9.48895	0		290	42.923	23.2393	0		229	45.8972	24.8496	1
Tb427.03.2100	hypothetical protein, conserved	926		990	183.96	198.661	2		971	143.217	154.662	4		1342	165.212	178.415	0		1217	209.81	226.576	1		744	140.209	151.413	0		788	116.632	125.953	2		493	98.8093	106.705	1
Tb427.03.2110	TFIIF-stimulated CTD phosphatase, putative	1271		353	65.5937	51.608	0		208	30.6787	24.1375	0		175	21.5441	16.9505	0		313	53.9609	42.4555	0		92	17.3376	13.6409	0		86	12.7289	10.0149	0		115	23.0488	18.1344	3
Tb427.03.2120	hypothetical protein, conserved	998		111	20.6258	20.6671	0		154	22.7141	22.7596	0		173	21.2978	21.3405	0		179	30.8594	30.9213	0		429	80.8462	81.0082	0		299	44.255	44.3437	0		124	24.8526	24.9024	0
Tb427.03.2130	hypothetical protein, conserved	2240		111	20.6258	9.20794	0		153	22.5666	10.0744	0		217	26.7146	11.9262	0		165	28.4458	12.699	1		112	21.1067	9.42263	0		233	34.4864	15.3957	0		174	34.8739	15.5687	2
Tb427.03.2140	transcription activator, putative	2846		532	98.8551	34.7348	0		598	88.2014	30.9913	0		545	67.0943	23.575	0		669	115.335	40.5253	1		368	69.3505	24.3677	0		639	94.5785	33.2321	0		570	114.242	40.1412	2
Tb427.03.2150	protein phosphatase 2C, putative	1088		475	88.2635	81.1245	0		1238	182.597	167.829	0		888	109.321	100.479	0		574	98.9571	90.9532	0		626	117.971	108.43	0		915	135.429	124.475	1		500	100.212	92.1068	2
Tb427.03.2160	hypothetical protein, conserved	1403		73	13.5647	9.66836	1		127	18.7317	13.3512	0		165	20.313	14.4782	0		136	23.4463	16.7115	0		99	18.6568	13.2978	0		165	24.4217	17.4068	0		66	13.228	9.42838	0
Tb427.03.2170	translation elongation factor EF-2, putative	2672		400	74.3271	27.817	1		713	105.163	39.3575	0		750	92.3316	34.5553	1		489	84.3031	31.5506	1		609	114.768	42.952	0		1273	188.417	70.5153	0		518	103.82	38.8547	2
Tb427.03.2180	hypothetical protein, conserved	470		249	46.2686	98.4439	1		1520	224.191	477.002	1		1393	171.491	364.874	1		597	102.922	218.983	1		664	125.133	266.239	0		1514	224.087	476.782	0		530	106.225	226.011	0
Tb427.03.2190	RNA triphosphatase (TbCET1)	761		191	35.4912	46.6376	0		269	39.6759	52.1365	0		215	26.4684	34.7811	0		186	32.0662	42.137	0		158	29.7755	39.1268	0		302	44.6991	58.7373	0		162	32.4688	42.6659	0
Tb427.03.220	variant surface glycoprotein (VSG, pseudogene), putative	1036		0	0	0	0		0	0	0	0		0	0	0	0		0	0	0	0		0	0	0	0		0	0	0	0		0	0	0	0
Tb427.03.2200	hypothetical protein, conserved	1046		316	58.7184	56.1362	0		512	75.5169	72.1959	1		623	76.6968	73.3239	1		393	67.7528	64.7733	1		479	90.2688	86.299	0		823	121.812	116.455	0		260	52.1104	49.8187	0
Tb427.03.2210	hypothetical protein, conserved	1784		137	25.457	14.2696	0		156	23.0091	12.8975	0		214	26.3453	14.7675	0		159	27.4114	15.3652	0		79	14.8878	8.34515	0		291	43.071	24.1429	0		117	23.4497	13.1444	0
Tb427.03.2220	hypothetical protein, conserved	662		110	20.44	30.8761	0		552	81.4166	122.986	0		509	62.6624	94.6562	0		154	26.5495	40.1049	0		214	40.3288	60.9197	0		495	73.265	110.672	0		201	40.2853	60.854	0
Tb427.03.2230	succinyl-CoA synthetase alpha subunit, putative	905		2289	425.337	469.986	0		4192	618.295	683.198	1		7247	892.17	985.823	0		4089	704.94	778.939	4		6004	1131.47	1250.24	0		8419	1246.1	1376.9	0		3548	711.106	785.753	2
Tb427.03.2240	hypothetical protein, conserved	1199		110	20.44	17.0475	0		249	36.726	30.6305	0		251	30.9003	25.7717	0		145	24.9979	20.8489	1		126	23.745	19.804	0		324	47.9553	39.9961	0		120	24.0509	20.0592	0
Tb427.03.2250	hypothetical protein, conserved	896		77	14.308	15.9687	0		81	11.947	13.3337	0		122	15.0193	16.7626	0		72	12.4127	13.8535	0		41	7.72656	8.62339	0		239	35.3744	39.4804	0		66	13.228	14.7634	1
Tb427.03.2260	hypothetical protein, conserved	686		215	39.9508	58.2374	0		869	128.172	186.84	0		584	71.8956	104.804	0		233	40.169	58.5554	0		530	99.8799	145.597	0		1085	160.591	234.098	1		296	59.3257	86.4805	0
Tb427.03.2270	hypothetical protein, conserved	1325		111	20.6258	15.5666	1		571	84.219	63.5615	0		589	72.5111	54.7254	2		178	30.687	23.16	1		277	52.2014	39.3973	2		471	69.7128	52.6134	0		127	25.4539	19.2105	1
Tb427.03.2280	vacuolar sorting protein 33 , putative	1793		103	19.1392	10.6744	1		393	57.9651	32.3286	1		349	42.965	23.9626	0		165	28.4458	15.8649	1		163	30.7178	17.1321	0		334	49.4354	27.5713	0		174	34.8739	19.45	0
Tb427.03.2290	chaperone protein DNAj, putative	1121		437	81.2024	72.4375	1		815	120.208	107.232	0		971	119.539	106.636	1		485	83.6135	74.5883	1		807	152.081	135.666	0		1909	282.551	252.053	4		270	54.1146	48.2735	2
Tb427.03.2300	hypothetical protein, conserved	605		60	11.1491	18.4282	0		192	28.3188	46.808	0		181	22.2827	36.8309	0		138	23.7911	39.3241	0		184	34.6753	57.3145	0		324	47.9553	79.265	0		112	22.4475	37.1034	0
Tb427.03.2310	flagellar component	902		190	35.3054	39.1412	0		613	90.4138	100.237	0		497	61.1851	67.8327	0		285	49.1337	54.472	0		308	58.0434	64.3497	0		725	107.307	118.966	0		389	77.9651	86.4358	0
Tb427.03.2320	COP9 signalosome complex subunit 2, putative	1322		106	19.6967	14.8992	1		164	24.189	18.2973	2		149	18.3432	13.8754	0		172	29.6526	22.4301	1		113	21.2951	16.1083	0		285	42.1829	31.9084	1		126	25.2535	19.1025	0
Tb427.03.2330	hypothetical protein, conserved	1856		120	22.2981	12.0141	1		132	19.4692	10.4899	0		108	13.2958	7.16366	0		145	24.9979	13.4687	0		77	14.5108	7.81834	1		186	27.5299	14.8329	0		104	20.8441	11.2307	3
Tb427.03.2340	peroxin-2 (PEX2)	998		95	17.6527	17.6881	0		174	25.6639	25.7154	0		217	26.7146	26.7682	0		96	16.5503	16.5835	0		69	13.0032	13.0293	0		219	32.4142	32.4792	0		105	21.0446	21.0867	2
Tb427.03.2350	hypothetical protein, conserved	517		51	9.47671	18.3302	0		148	21.8291	42.2226	0		186	22.8982	44.2906	0		101	17.4123	33.6795	1		133	25.0642	48.4801	1		241	35.6705	68.9951	0		96	19.2408	37.2162	0
Tb427.03.2360	hypothetical protein, conserved	1427		22	4.08799	2.86475	1		55	8.11217	5.68477	0		110	13.542	9.48982	0		95	16.3779	11.4772	2		77	14.5108	10.1688	1		143	21.1655	14.8321	0		98	19.6416	13.7643	1
Tb427.03.2370	hypothetical protein, conserved	404		204	37.9068	93.8288	0		595	87.7589	217.225	1		321	39.5179	97.8167	1		239	41.2034	101.989	1		249	46.9247	116.15	1		366	54.1717	134.088	0		150	30.0637	74.415	1
Tb427.03.2380	hypothetical protein, conserved	320		33	6.13199	19.1625	0		58	8.55465	26.7333	0		98	12.0647	37.7021	0		48	8.27515	25.8599	1		34	6.40739	20.0231	0		140	20.7214	64.7545	0		45	9.0191	28.1847	2
Tb427.03.2390	hypothetical protein, conserved	1328		393	73.0264	54.9898	0		1277	188.35	141.83	0		750	92.3316	69.5268	0		455	78.4416	59.0674	1		491	92.5302	69.6764	1		755	111.748	84.1474	1		223	44.6947	33.6556	4
Tb427.03.2400	hypothetical protein, conserved	923		33	6.13199	6.64354	4		95	14.0119	15.1808	4		216	26.5915	28.8099	0		85	14.6539	15.8764	1		148	27.891	30.2177	0		205	30.3421	32.8733	0		71	14.2301	15.4173	6
Tb427.03.2410	peroxisome assembly protein, putative	896		92	17.0952	19.0795	0		335	49.4105	55.1456	1		293	36.0709	40.2577	1		114	19.6535	21.9347	0		132	24.8757	27.7631	0		247	36.5585	40.8019	1		106	21.245	23.7109	1
Tb427.03.2420	hypothetical protein, conserved	380		219	40.6941	107.09	0		588	86.7264	228.227	0		294	36.194	95.2474	0		223	38.445	101.171	0		354	66.7122	175.558	0		469	69.4168	182.676	1		128	25.6543	67.5114	1
Tb427.03.2430	hypothetical protein, conserved	2762		384	71.3541	25.8342	0		257	37.9059	13.7241	1		284	34.9629	12.6586	1		407	70.1664	25.4042	4		162	30.5293	11.0533	0		272	40.2588	14.5759	0		266	53.3129	19.3023	4
Tb427.03.2440	serine/threonine-protein kinase, putative	1220		1581	293.778	240.802	4		589	86.8739	71.2081	3		1113	137.02	112.312	0		1520	262.047	214.792	5		479	90.2688	73.9908	0		429	63.4964	52.0462	0		1090	218.463	179.068	1
Tb427.03.2450	hypothetical protein, conserved	296		305	56.6744	191.468	4		126	18.5842	62.7846	3		252	31.0234	104.809	0		405	69.8216	235.884	2		395	74.4388	251.482	4		87	12.8769	43.503	0		274	54.9163	185.528	22
Tb427.03.2460	hypothetical protein, conserved	1007		183	34.0047	33.7683	0		202	29.7938	29.5867	1		245	30.1617	29.952	0		235	40.5138	40.2322	1		115	21.672	21.5214	2		169	25.0137	24.8398	2		88	17.6374	17.5148	7
Tb427.03.2470	pumilio RNA binding protein, putative (PUF8)	1814		716	133.046	73.3438	2		647	95.4286	52.6067	0		1130	139.113	76.6885	1		740	127.575	70.3282	3		465	87.6304	48.3079	1		2109	312.153	172.08	2		1815	363.77	200.535	4
Tb427.03.2480	hypothetical protein, conserved	758		53	9.84835	12.9925	3		136	20.0592	26.4633	1		154	18.9588	25.0116	0		101	17.4123	22.9714	0		79	14.8878	19.6408	0		107	15.8371	20.8933	0		70	14.0297	18.5089	3
Tb427.03.2490	hypothetical protein, conserved	2891		1732	321.837	111.324	2		2249	331.714	114.74	2		2255	277.61	96.0258	1		2046	352.728	122.009	3		1168	220.113	76.1372	0		1401	207.362	71.7268	0		2308	462.58	160.007	1
Tb427.03.2500	hypothetical protein	1187		4	0.743271	0.626176	1		2	0.294988	0.248515	1		2	0.246218	0.207429	2		0	0	0	4		0	0	0	1		1	0.14801	0.124693	4		5	1.00212	0.844248	18
Tb427.03.2510	expression site-associated gene (ESAG) protein, putative	242		0	0	0	0		0	0	0	0		0	0	0	0		0	0	0	0		0	0	0	0		1	0.14801	0.611612	0		0	0	0	2
Tb427.03.2520	expression site-associated gene (ESAG) protein, putative	967		0	0	0	0		2	0.294988	0.305055	0		0	0	0	1		1	0.172399	0.178282	0		0	0	0	0		2	0.29602	0.306122	0		0	0	0	2
Tb427.03.2530	expression site-associated gene (ESAG, pseudogene), putative	922		1	0.185818	0.201538	0		0	0	0	0		0	0	0	0		2	0.344798	0.373968	3		0	0	0	0		0	0	0	0		1	0.200424	0.21738	1
Tb427.03.2540	variant surface glycoprotein (VSG)-related, putative	1219		7	1.30073	1.06704	2		0	0	0	2		0	0	0	0		2	0.344798	0.282853	0		0	0	0	0		0	0	0	1		1	0.200424	0.164417	0
Tb427.03.2580	hypothetical protein, conserved	788		0	0	0	0		0	0	0	0		0	0	0	2		0	0	0	1		0	0	0	0		0	0	0	0		0	0	0	0
Tb427.03.2590	hypothetical protein	967		15	2.78727	2.88239	0		2	0.294988	0.305055	0		0	0	0	0		4	0.689596	0.713129	0		3	0.565358	0.584651	0		2	0.29602	0.306122	0		8	1.6034	1.65811	0
Tb427.03.2600	ATP-dependent DEAD/H RNA helicase, putative	6512		10454	1942.54	298.302	4		5532	815.936	125.297	0		8338	1026.48	157.629	3		10364	1786.74	274.377	7		10268	1935.03	297.148	3		5713	845.582	129.85	0		18201	3647.93	560.185	9
Tb427.03.2610	GPI inositol deacylase 2 (GPIdeAc2)	2345		100	18.5818	7.924	0		64	9.43961	4.02542	0		91	11.2029	4.77736	1		174	29.9974	12.7921	0		93	17.5261	7.47381	0		55	8.14056	3.47145	0		87	17.4369	7.43579	2
Tb427.03.2620	hypothetical protein, conserved	6053		1110	206.258	34.0753	0		556	82.0066	13.5481	1		645	79.4052	13.1183	0		1170	201.707	33.3235	1		355	66.9007	11.0525	0		513	75.9292	12.5441	1		699	140.097	23.145	0
Tb427.03.2630	hypothetical protein, conserved	2354		236	43.853	18.6291	0		224	33.0386	14.0351	1		226	27.8226	11.8193	0		296	51.0301	21.678	0		207	39.0097	16.5717	0		180	26.6418	11.3177	0		191	38.2811	16.2621	0
Tb427.03.2640	hypothetical protein, conserved	1133		73	13.5647	11.9724	1		70	10.3246	9.1126	0		78	9.60249	8.47528	0		106	18.2743	16.1291	0		37	6.97275	6.15423	1		87	12.8769	11.3653	0		59	11.825	10.4369	0
Tb427.03.2650	cytochrome c oxidase copper chaperone, putative	221		216	40.1367	181.614	0		711	104.868	474.517	0		794	97.7484	442.301	0		377	64.9944	294.092	0		507	95.5455	432.332	0		909	134.541	608.784	0		152	30.4645	137.849	0
Tb427.03.2660	hypothetical protein, conserved	2189		710	131.931	60.2698	2		817	120.503	55.0491	0		1031	126.925	57.9832	0		950	163.779	74.8191	1		894	168.477	76.9651	0		971	143.718	65.6546	1		498	99.8114	45.5968	3
Tb427.03.2670	hypothetical protein, conserved	809		857	159.246	196.843	1		991	146.166	180.676	0		1076	132.465	163.739	0		783	134.988	166.858	0		1183	222.939	275.574	0		1231	182.201	225.217	0		481	96.4042	119.165	0
Tb427.03.2680	hypothetical protein, conserved	1595		106	19.6967	12.349	0		170	25.074	15.7204	0		168	20.6823	12.967	0		165	28.4458	17.8344	0		69	13.0032	8.15249	0		138	20.4254	12.8059	0		122	24.4518	15.3303	0
Tb427.03.2690	serine/threonine-protein kinase, putative	3785		434	80.645	21.3065	0		171	25.2215	6.66353	0		208	25.6066	6.7653	0		375	64.6496	17.0805	0		103	19.4106	5.1283	0		135	19.9814	5.27909	0		149	29.8633	7.88989	0
Tb427.03.2700	hypothetical protein, conserved	1166		345	64.1072	54.9804	0		563	83.0391	71.2171	0		634	78.051	66.9391	0		538	92.7507	79.546	0		783	147.558	126.551	0		606	89.6942	76.9247	0		189	37.8802	32.4873	0
Tb427.03.2710	6-phosphofructo-2-kinase/fructose-2,6-bisphosphatase	3071		725	134.718	43.8678	1		474	69.9121	22.7653	1		510	62.7855	20.4446	0		628	108.267	35.2545	2		165	31.0947	10.1253	1		225	33.3023	10.8441	0		182	36.4773	11.878	0
Tb427.03.2720	hypothetical protein	941		73	13.5647	14.4152	0		111	16.3718	17.3983	0		177	21.7903	23.1565	1		142	24.4807	26.0156	2		80	15.0762	16.0215	0		82	12.1368	12.8978	1		48	9.62038	10.2236	2
Tb427.03.2730	hypothetical protein, conserved	5084		1050	195.109	38.377	0		603	88.9388	17.4939	0		690	84.9451	16.7083	0		1159	199.81	39.3018	2		395	74.4388	14.6418	0		551	81.5536	16.0412	0		788	157.935	31.065	2
Tb427.03.2740	hypothetical protein, conserved	920		181	33.633	36.5576	0		261	38.4959	41.8434	0		352	43.3343	47.1025	2		303	52.2369	56.7793	2		291	54.8397	59.6084	0		394	58.316	63.387	0		122	24.4518	26.578	0
Tb427.03.2750	hypothetical protein, conserved	2615		672	124.87	47.7513	0		423	62.3899	23.8585	0		553	68.0792	26.0341	1		605	104.301	39.8858	2		381	71.8004	27.4571	0		931	137.797	52.695	0		979	196.216	75.0346	2
Tb427.03.2760	hypothetical protein, conserved	4676		1702	316.262	67.6352	1		1307	192.775	41.2264	1		1472	181.216	38.7545	0		1880	324.11	69.3136	2		978	184.307	39.4154	1		775	114.708	24.5312	1		1041	208.642	44.6197	2
Tb427.03.2770	hypothetical protein, conserved	3410		628	116.694	34.221	2		288	42.4783	12.457	0		304	37.4251	10.9751	0		814	140.333	41.1533	2		292	55.0282	16.1373	4		289	42.7749	12.544	2		297	59.5261	17.4563	3
Tb427.03.2780	hypothetical protein, conserved	3308		1177	218.708	66.1148	0		273	40.2658	12.1723	0		291	35.8247	10.8297	2		1021	176.019	53.2102	4		200	37.6905	11.3937	0		361	53.4317	16.1523	2		393	78.7668	23.811	2
Tb427.03.2790	hypothetical protein, conserved	3434		1937	359.929	104.813	0		1042	153.689	44.755	0		964	118.677	34.5594	1		1571	270.839	78.8698	2		1350	254.411	74.0859	0		975	144.31	42.0239	0		1037	207.84	60.5242	0
Tb427.03.280	variant surface glycoprotein (VSG, pseudogene), putative	116		0	0	0	0		0	0	0	0		0	0	0	0		0	0	0	0		0	0	0	0		0	0	0	0		0	0	0	0
Tb427.03.2800	hypothetical protein	2006		230	42.7381	21.3051	0		229	33.7761	16.8375	0		236	29.0537	14.4834	0		298	51.3749	25.6106	2		172	32.4138	16.1584	0		199	29.454	14.683	0		156	31.2662	15.5864	1
Tb427.03.2810	hypothetical protein, conserved	5027		610	113.349	22.548	1		157	23.1565	4.60643	3		274	33.7318	6.71013	1		618	106.543	21.1941	1		236	44.4748	8.84719	0		309	45.7351	9.0979	1		386	77.3639	15.3897	5
Tb427.03.2820	TFIIF-stimulated CTD phosphatase, putative	1703		318	59.0901	34.6976	0		289	42.6257	25.0298	0		353	43.4574	25.5182	0		290	49.9957	29.3574	0		202	38.0674	22.3532	0		277	40.9988	24.0745	1		151	30.2641	17.7711	1
Tb427.03.2830	hypothetical protein, conserved	1094		840	156.087	142.676	0		1364	201.182	183.896	2		979	120.524	110.168	1		844	145.505	133.003	0		937	176.58	161.408	0		1047	154.967	141.651	0		498	99.8114	91.2353	0
Tb427.03.2840	inorganic pyrophosphatase, putative	785		227	42.1807	53.7333	0		847	124.927	159.143	0		607	74.7271	95.1937	1		460	79.3036	101.024	1		661	124.567	158.684	0		415	61.4242	78.2474	1		187	37.4794	47.7444	0
Tb427.03.2850	hypothetical protein, conserved	829		252	46.8261	56.485	2		413	60.915	73.4801	2		472	58.1074	70.0933	1		423	72.9248	87.9672	1		379	71.4235	86.1562	0		498	73.7091	88.9132	0		163	32.6692	39.408	1
Tb427.03.2860	hypothetical protein, conserved	902		265	49.2417	54.5917	0		361	53.2453	59.0303	0		261	32.1314	35.6224	0		236	40.6862	45.1066	1		155	29.2101	32.3838	0		266	39.3707	43.6482	0		202	40.4857	44.8844	0
Tb427.03.2870	hypothetical protein, conserved	2120		137	25.457	12.008	0		211	31.1212	14.6798	0		294	36.194	17.0726	0		180	31.0318	14.6377	2		81	15.2647	7.20031	0		284	42.0349	19.8278	1		115	23.0488	10.8721	0
Tb427.03.2880	hypothetical protein, conserved	314		2162	401.738	1279.42	0		2140	315.637	1005.21	0		2668	328.454	1046.03	0		3122	538.23	1714.11	0		2940	554.051	1764.49	0		2679	396.519	1262.8	1		802	160.74	511.912	0
Tb427.03.2890	radial spoke protein RSP10, putative	968		2462	457.484	472.607	0		3874	571.391	590.28	1		3167	389.886	402.775	1		2448	422.033	435.984	2		3192	601.541	621.426	1		2368	350.488	362.074	0		1181	236.701	244.526	2
Tb427.03.290	expression site-associated gene (ESAG, pseudogene), putative	1024		0	0	0	1		1	0.147494	0.144037	3		0	0	0	0		2	0.344798	0.336717	1		0	0	0	0		0	0	0	0		2	0.400849	0.391454	1
Tb427.03.2900	elongation initiation factor 2 alpha subunit, putative	1256		3343	621.189	494.577	1		6851	1010.48	804.523	3		8054	991.519	789.426	0		4048	697.871	555.63	1		5316	1001.81	797.622	0		5723	847.062	674.413	2		2491	499.257	397.498	1
Tb427.03.2910	hypothetical protein, conserved	410		205	38.0927	92.9089	0		117	17.2568	42.0897	0		111	13.6651	33.3295	0		169	29.1354	71.062	2		49	9.23418	22.5224	0		54	7.99255	19.494	0		81	16.2344	39.5961	3
Tb427.03.2920	hypothetical protein, conserved	1007		97	18.0243	17.899	0		35	5.16229	5.1264	0		75	9.23316	9.16898	0		121	20.8603	20.7153	0		33	6.21893	6.1757	0		18	2.66418	2.64566	0		42	8.41783	8.35931	1
Tb427.03.2930	RNA-binding protein RBP6, putative (RBP6)	725		368	68.381	94.3186	0		98	14.4544	19.9371	1		158	19.4512	26.8292	0		385	66.3736	91.5498	2		67	12.6263	17.4156	1		23	3.40423	4.6955	1		342	68.5452	94.5451	1
Tb427.03.2940	hypothetical protein, conserved	908		190	35.3054	38.8826	0		270	39.8234	43.8583	0		337	41.4877	45.6913	0		243	41.893	46.1376	0		113	21.2951	23.4528	0		108	15.9851	17.6047	0		213	42.6904	47.0159	0
Tb427.03.2950	hypothetical protein, conserved	2279		823	152.928	67.1032	0		730	107.671	47.2447	0		656	80.7594	35.4363	0		1027	177.054	77.6893	0		507	95.5455	41.9243	0		293	43.367	19.029	0		356	71.3511	31.3081	0
Tb427.03.2960	inosine-adenosine-guanosine-nucleosidehydrolase (IAGNH)	983		2720	505.425	514.165	0		5023	740.862	753.674	2		7687	946.338	962.704	1		3990	687.872	699.768	2		6611	1245.86	1267.41	0		3992	590.857	601.075	2		4573	916.541	932.392	2
Tb427.03.2970	hypothetical protein, conserved	590		27	5.01708	8.50353	0		106	15.6344	26.4989	0		201	24.7449	41.9405	0		99	17.0675	28.928	0		136	25.6295	43.4399	1		108	15.9851	27.0934	0		36	7.21528	12.2293	0
Tb427.03.2980	mitochondrial carrier protein, putative	869		268	49.7992	57.3063	0		398	58.7026	67.5519	0		391	48.1356	55.3919	0		326	56.2021	64.6744	0		547	103.084	118.623	0		387	57.2799	65.9148	0		96	19.2408	22.1413	0
Tb427.03.2990	hypothetical protein, conserved	608		426	79.1584	130.195	0		416	61.3575	100.917	0		467	57.4918	94.5589	2		647	111.542	183.458	0		908	171.115	281.439	0		590	87.326	143.628	0		168	33.6713	55.3805	1
Tb427.03.300	variant surface glycoprotein (VSG, pseudogene), putative	1630		0	0	0	0		0	0	0	0		0	0	0	0		0	0	0	0		0	0	0	0		0	0	0	0		0	0	0	0
Tb427.03.3000	flagellar transport protein, putative (PIFTC3)	1700		650	120.782	71.048	0		495	73.0095	42.9468	0		574	70.6645	41.5673	1		782	134.816	79.3036	0		334	62.9432	37.0254	0		543	80.3695	47.2762	2		502	100.613	59.1842	0
Tb427.03.3010	hypothetical protein, conserved	224		141	26.2003	116.966	0		274	40.4133	180.417	0		347	42.7188	190.709	0		273	47.0649	210.111	0		850	160.185	715.11	0		497	73.5611	328.398	0		110	22.0467	98.4227	0
Tb427.03.3020	actin-like protein, putative	980		120	22.2981	22.7532	0		171	25.2215	25.7362	1		215	26.4684	27.0086	2		155	26.7219	27.2672	0		104	19.5991	19.999	1		148	21.9055	22.3526	0		62	12.4263	12.6799	1
Tb427.03.3030	hypothetical protein, conserved	1109		375	69.6817	62.8329	0		457	67.4047	60.7797	1		506	62.2931	56.1705	1		399	68.7872	62.0263	0		197	37.1252	33.4762	0		686	101.535	91.5554	1		359	71.9524	64.8804	0
Tb427.03.3040	hypothetical protein, conserved	803		594	110.376	137.454	0		1217	179.5	223.537	1		1416	174.322	217.089	0		662	114.128	142.127	1		862	162.446	202.299	1		997	147.566	183.769	0		137	27.4582	34.1945	1
Tb427.03.3050	hypothetical protein, conserved	3035		250	46.4545	15.3062	1		244	35.9885	11.8578	0		327	40.2566	13.2641	1		283	48.7889	16.0754	0		168	31.66	10.4316	1		307	45.4391	14.9717	1		242	48.5027	15.9811	0
Tb427.03.3060	hypothetical protein, conserved	1052		589	109.447	104.037	0		222	32.7437	31.1251	0		305	37.5482	35.6922	0		427	73.6144	69.9757	0		134	25.2526	24.0044	0		66	9.76867	9.28581	0		250	50.1061	47.6294	1
Tb427.03.3070	3', 5'-cyclic nucleotide phosphodiesterase, putative (PDEC)	2729		535	99.4126	36.4282	0		73	10.7671	3.94542	0		76	9.35627	3.42846	3		384	66.2012	24.2584	1		55	10.3649	3.79805	0		47	6.95648	2.54909	1		119	23.8505	8.73965	0
Tb427.03.3080	serine/threonine-protein kinase Nek1, putative	1502		275	51.0999	34.0212	0		319	47.0506	31.3253	0		260	32.0083	21.3105	0		279	48.0993	32.0235	1		207	39.0097	25.9718	0		260	38.4826	25.6209	0		125	25.0531	16.6798	0
Tb427.03.3090	helicase, putative	2891		572	106.288	36.7651	0		442	65.1923	22.5501	0		519	63.8935	22.1008	0		705	121.541	42.0413	1		434	81.7884	28.2907	0		607	89.8422	31.0765	0		372	74.5579	25.7897	1
Tb427.03.310	variant surface glycoprotein (VSG, pseudogene), putative	1567		0	0	0	0		0	0	0	0		0	0	0	0		0	0	0	0		0	0	0	0		0	0	0	0		0	0	0	0
Tb427.03.3100	peptidyl-prolyl cis-trans isomerase NIMA-interacting 4, putative	368		210	39.0218	106.037	0		392	57.8176	157.113	1		441	54.291	147.53	0		277	47.7545	129.768	0		244	45.9824	124.952	0		630	93.2464	253.387	0		130	26.0552	70.8021	0
Tb427.03.3110	hypothetical protein, conserved	3185		743	138.063	43.3478	0		568	83.7766	26.3035	2		901	110.921	34.8261	1		927	159.814	50.1771	0		683	128.713	40.4123	0		732	108.343	34.0168	0		672	134.685	42.2874	0
Tb427.03.3120	hypothetical protein, conserved	1301		53	9.84835	7.56983	0		186	27.4339	21.0868	1		226	27.8226	21.3856	0		119	20.5155	15.769	0		86	16.2069	12.4573	0		121	17.9092	13.7657	0		102	20.4433	15.7135	0
Tb427.03.3130	hypothetical protein, conserved	4928		2631	488.887	99.2059	2		971	143.217	29.0618	0		1194	146.992	29.8279	0		2367	408.069	82.8061	2		701	132.105	26.8071	0		1177	174.208	35.3506	0		2910	583.235	118.351	6
Tb427.03.3140	hypothetical protein, conserved	395		175	32.5181	82.3244	0		263	38.7909	98.2048	1		498	61.3082	155.211	1		209	36.0314	91.2187	1		400	75.381	190.838	0		557	82.4417	208.713	0		114	22.8484	57.844	0
Tb427.03.3150	hypothetical protein, conserved	2357		192	35.677	15.1366	0		228	33.6286	14.2676	0		204	25.1142	10.6552	1		263	45.341	19.2367	2		173	32.6023	13.8321	0		291	43.071	18.2736	0		248	49.7053	21.0884	2
Tb427.03.3160	poly(A) polymerase (PAP)	1462		222	41.2516	28.2158	0		249	36.726	25.1204	0		267	32.8701	22.4829	0		194	33.4454	22.8765	1		88	16.5838	11.3432	0		236	34.9304	23.8922	1		85	17.0361	11.6526	0
Tb427.03.3170	hypothetical protein, conserved	1964		246	45.7112	23.2745	0		263	38.7909	19.751	0		336	41.3646	21.0614	0		297	51.2025	26.0705	1		143	26.9487	13.7213	0		324	47.9553	24.4172	1		211	42.2896	21.5324	0
Tb427.03.3180	Nucleoporin (TbNup98)	2975		140	26.0145	8.74437	0		98	14.4544	4.85862	1		137	16.8659	5.66921	3		263	45.341	15.2407	0		90	16.9607	5.70109	2		189	27.9739	9.403	0		411	82.3745	27.6889	2
Tb427.03.3190	serine/threonine-protein kinase, putative	1511		2224	413.259	273.5	0		699	103.098	68.2318	1		718	88.3922	58.4991	0		1497	258.081	170.802	4		491	92.5302	61.2377	0		414	61.2762	40.5534	0		750	150.318	99.4827	2
Tb427.03.320	variant surface glycoprotein (VSG, pseudogene), putative	1519		1	0.185818	0.122329	0		2	0.294988	0.194199	0		2	0.246218	0.162092	0		1	0.172399	0.113495	0		0	0	0	0		1	0.14801	0.0974392	0		0	0	0	0
Tb427.03.3200	hypothetical protein, conserved	1052		1099	204.214	194.12	0		1195	176.255	167.543	1		1703	209.654	199.291	1		1049	180.847	171.907	3		691	130.221	123.784	0		1036	153.339	145.759	0		648	129.875	123.455	1
Tb427.03.3210	hypothetical protein	538		72	13.3789	24.8678	7		65	9.58711	17.8199	1		158	19.4512	36.1546	1		125	21.5499	40.0555	3		131	24.6873	45.8871	0		74	10.9528	20.3583	1		120	24.0509	44.7043	2
Tb427.03.3220	hypothetical protein, conserved	2705		1260	234.131	86.5547	0		1005	148.231	54.799	3		1407	173.214	64.0348	0		1276	219.981	81.3239	0		1072	202.021	74.6843	0		1823	269.823	99.7496	0		1346	269.771	99.7306	2
Tb427.03.3230	hypothetical protein, conserved	1829		252	46.8261	25.602	0		335	49.4105	27.015	0		554	68.2023	37.2894	0		430	74.1316	40.5312	0		994	187.322	102.418	1		776	114.856	62.7971	0		397	79.5685	43.5038	0
Tb427.03.3240	hypothetical protein, conserved	224		97	18.0243	80.4658	0		314	46.3131	206.755	0		205	25.2373	112.667	0		152	26.2047	116.985	0		199	37.5021	167.42	0		200	29.602	132.152	0		36	7.21528	32.2111	0
Tb427.03.3250	hypothetical protein, conserved	1043		150	27.8727	26.7236	1		261	38.4959	36.9088	0		228	28.0688	26.9116	0		258	44.479	42.6452	0		194	36.5598	35.0525	0		247	36.5585	35.0513	0		114	22.8484	21.9064	1
Tb427.03.3260	hypothetical protein, conserved	968		1211	225.025	232.464	1		727	107.228	110.773	0		683	84.0834	86.863	0		669	115.335	119.148	0		840	158.3	163.533	0		995	147.27	152.139	2		155	31.0658	32.0928	0
Tb427.03.3270	ATP-dependent phosphofructokinase (TbPFK)	1463		2724	506.168	345.979	0		2201	324.634	221.896	1		5011	616.898	421.667	0		2581	444.962	304.144	0		1871	352.595	241.008	0		2277	337.019	230.362	0		1466	293.822	200.835	0
Tb427.03.3280	vacuolar protein sorting-associated protein 4, putative (VPS4)	1334		862	160.175	120.071	1		663	97.7885	73.3047	0		563	69.3103	51.9567	0		677	116.714	87.4919	1		352	66.3353	49.7266	0		350	51.8036	38.8333	0		244	48.9036	36.6594	0
Tb427.03.3290	protein kinase, putative	1418		147	27.3152	19.2632	0		211	31.1212	21.9473	0		298	36.6864	25.872	0		236	40.6862	28.6926	1		165	31.0947	21.9285	1		232	34.3384	24.2161	0		108	21.6458	15.2651	0
Tb427.03.330	variant surface glycoprotein (VSG, pseudogene), putative	1540		1	0.185818	0.120661	0		0	0	0	0		0	0	0	0		0	0	0	0		0	0	0	0		0	0	0	0		0	0	0	0
Tb427.03.3300	hypothetical protein, conserved	2444		1371	254.756	104.237	1		1344	198.232	81.1096	0		1830	225.289	92.1805	0		1576	271.701	111.171	5		1314	247.627	101.32	0		1464	216.687	88.6608	1		1340	268.569	109.889	3
Tb427.03.3310	60S ribosomal protein L13, putative	656		371	68.9384	105.089	0		5267	776.851	1184.22	2		6186	761.551	1160.9	1		773	133.264	203.147	0		931	175.449	267.453	0		3548	525.14	800.518	1		1125	225.478	343.716	2
Tb427.03.3320	60S ribosomal protein L13, putative	656		391	72.6548	110.754	0		5541	817.264	1245.83	0		6473	796.884	1214.76	2		813	140.16	213.659	0		907	170.926	260.559	0		3850	569.839	868.657	3		1138	228.083	347.688	1
Tb427.03.3330	heat shock protein 20, putative	425		206	38.2785	90.067	0		517	76.2544	179.422	0		861	105.997	249.404	0		409	70.5112	165.909	1		640	120.61	283.787	0		632	93.5424	220.1	0		215	43.0913	101.391	1
Tb427.03.3340	3', 5'-cyclic nucleotide phosphodiesterase, putative (PDED)	2030		466	86.5911	42.6557	0		209	30.8262	15.1853	2		240	29.5461	14.5547	0		415	71.5456	35.2441	2		104	19.5991	9.65471	0		170	25.1617	12.3949	0		182	36.4773	17.9691	1
Tb427.03.3350	hypothetical protein, conserved	1751		793	147.354	84.1539	1		562	82.8916	47.3396	1		788	97.0098	55.4025	0		901	155.332	88.7102	2		551	103.837	59.3018	0		921	136.317	77.8512	0		499	100.012	57.117	1
Tb427.03.3360	acyltransferase, putative	1400		71	13.1931	9.42362	0		49	7.2272	5.16229	1		63	7.75586	5.5399	2		100	17.2399	12.3142	1		33	6.21893	4.4421	0		116	17.1692	12.2637	2		77	15.4327	11.0233	1
Tb427.03.3370	hypothetical protein, conserved	1172		154	28.616	24.4163	0		471	69.4696	59.2744	0		484	59.5847	50.8402	1		276	47.5821	40.5991	0		297	55.9704	47.7563	0		522	77.2613	65.9226	1		195	39.0828	33.3471	0
Tb427.03.3380	TFIIF-stimulated CTD phosphatase, putative	1094		70	13.0073	11.8896	0		45	6.63723	6.06693	0		53	6.52477	5.96414	0		79	13.6195	12.4493	1		19	3.5806	3.27294	0		61	9.02862	8.25285	0		20	4.00849	3.66407	0
Tb427.03.3390	kinesin, putative	1775		334	62.0632	34.9652	2		424	62.5374	35.2324	0		537	66.1095	37.2448	0		432	74.4764	41.9585	1		342	64.4508	36.3103	0		549	81.2576	45.7789	1		276	55.3172	31.1646	1
Tb427.03.340	variant surface glycoprotein (VSG), putative	1576		0	0	0	1		0	0	0	0		0	0	0	0		0	0	0	0		0	0	0	0		0	0	0	0		0	0	0	0
Tb427.03.3400	kinesin, putative	1736		249	46.2686	26.6524	1		397	58.5551	33.7299	1		539	66.3557	38.2233	2		336	57.9261	33.3676	1		218	41.0827	23.6651	0		507	75.0412	43.2265	0		186	37.279	21.4741	1
Tb427.03.3410	aspartyl aminopeptidase, putative	1355		323	60.0192	44.2946	0		1365	201.329	148.582	0		1377	169.521	125.108	0		492	84.8203	62.598	1		340	64.0739	47.287	0		1273	188.417	139.053	0		637	127.67	94.2217	2
Tb427.03.3430	hypothetical protein, conserved	632		0	0	0	9		0	0	0	4		0	0	0	3		0	0	0	6		0	0	0	0		1	0.14801	0.234193	15		1	0.200424	0.317127	21
Tb427.03.3440	hypothetical protein, conserved	1037		102	18.9534	18.2772	0		307	45.2806	43.665	0		331	40.749	39.2951	0		202	34.8246	33.5821	0		166	31.2831	30.1669	0		345	51.0635	49.2416	0		154	30.8654	29.7641	0
Tb427.03.3450	ADP-ribosylation factor-like protein 3A, putative	536		192	35.677	66.5616	0		1102	162.538	303.243	1		1052	129.511	241.624	0		353	60.8569	113.539	0		536	101.011	188.453	0		1460	216.095	403.162	1		1183	237.102	442.355	0
Tb427.03.3460	hypothetical protein, conserved	1451		340	63.1781	43.5411	0		693	102.213	70.4433	1		796	97.9947	67.5359	4		479	82.5791	56.9119	0		362	68.2198	47.0157	0		719	106.419	73.3421	0		485	97.2059	66.9923	0
Tb427.03.3470	cytochrome b5, putative (CYB5)	542		38	7.06108	13.0278	0		126	18.5842	34.2883	0		64	7.87897	14.5368	0		48	8.27515	15.2678	0		33	6.21893	11.474	0		91	13.4689	24.8504	0		38	7.61613	14.0519	0
Tb427.03.3480	U2 small nuclear ribonucleoprotein B, putative (RBP36 U2SNRNPB)	353		48	8.91926	25.267	0		78	11.5045	32.5907	1		51	6.27855	17.7863	0		53	9.13715	25.8843	0		29	5.46512	15.4819	0		152	22.4975	63.7324	0		39	7.81656	22.1432	1
Tb427.03.3490	high mobility group protein, putative (TDP1)	815		3563	662.069	812.355	3		6052	892.633	1095.26	1		7635	939.936	1153.3	1		3901	672.529	825.189	5		4592	865.374	1061.81	0		6361	941.493	1155.21	3		2134	427.706	524.792	3
Tb427.03.3500	hypothetical protein, conserved	1085		189	35.1196	32.3683	0		319	47.0506	43.3646	2		460	56.6301	52.1936	0		250	43.0998	39.7233	1		380	71.612	66.0018	0		460	68.0847	62.7509	2		105	21.0446	19.3959	1
Tb427.03.3510	hypothetical protein, conserved	1475		308	57.2319	38.8013	1		257	37.9059	25.6989	2		259	31.8852	21.6171	0		266	45.8581	31.0903	2		186	35.0522	23.7642	0		695	102.867	69.7404	3		195	39.0828	26.4968	1
Tb427.03.3520	hypothetical protein, conserved	1283		498	92.5373	72.1257	0		597	88.0539	68.6312	0		664	81.7443	63.7134	0		652	112.404	87.6104	0		646	121.74	94.8873	3		1350	199.814	155.739	0		542	108.63	84.6688	2
Tb427.03.3530	hypothetical protein, conserved	1142		41	7.61853	6.67122	0		122	17.9943	15.7568	2		124	15.2655	13.3673	0		101	17.4123	15.2472	0		84	15.83	13.8617	0		177	26.1978	22.9403	0		87	17.4369	15.2688	2
Tb427.03.3540	Nucleoporin (TbNup53b)	1535		127	23.5989	15.3739	0		216	31.8587	20.7548	0		182	22.4058	14.5966	0		174	29.9974	19.5423	1		103	19.4106	12.6454	0		250	37.0025	24.1059	0		198	39.6841	25.8528	2
Tb427.03.3550	hypothetical protein, conserved	3491		359	66.7086	19.1087	0		116	17.1093	4.90097	1		195	24.0062	6.8766	0		322	55.5125	15.9016	2		79	14.8878	4.26461	0		199	29.454	8.43713	0		164	32.8696	9.41553	2
Tb427.03.3560	hypothetical protein, conserved	1874		545	101.271	54.0399	0		360	53.0978	28.3339	0		599	73.7422	39.3502	1		569	98.0951	52.3453	1		230	43.3441	23.1292	0		480	71.0449	37.9108	1		452	90.5919	48.3414	0
Tb427.03.3570	hypothetical protein, conserved	488		74	13.7505	28.1773	0		142	20.9441	42.9183	0		166	20.4361	41.8772	0		110	18.9639	38.8604	0		175	32.9792	67.5803	0		215	31.8222	65.2094	0		57	11.4242	23.4102	0
Tb427.03.3580	lipophosphoglycan biosynthetic protein, putative (LPG3)	2321		3038	564.515	243.22	0		4018	592.631	255.334	1		4083	502.653	216.568	1		3746	645.807	278.245	2		2840	535.205	230.593	1		2945	435.89	187.803	0		2952	591.653	254.913	3
Tb427.03.3590	U3 small nucleolar ribonucleoprotein protein MPP10, putative	2018		1183	219.823	108.931	5		1056	155.754	77.1822	1		1143	140.713	69.7292	1		995	171.537	85.0035	1		1045	196.933	97.5882	0		2735	404.808	200.599	0		763	152.924	75.7799	3
Tb427.03.3600	hypothetical protein	469		90	16.7236	35.658	1		135	19.9117	42.4556	1		173	21.2978	45.4112	1		217	37.4106	79.7667	1		225	42.4018	90.409	0		69	10.2127	21.7755	0		61	12.2259	26.068	1
Tb427.03.3610	peroxisomal targeting signal type 2 receptor, putative	1085		175	32.5181	29.9706	0		246	36.2835	33.441	0		401	49.3667	45.4992	0		356	61.3741	56.566	0		329	62.0009	57.1437	0		542	80.2215	73.9369	1		293	58.7244	54.1239	1
Tb427.03.3620	hypothetical protein, conserved	470		205	38.0927	81.0482	0		191	28.1713	59.939	0		217	26.7146	56.8396	0		205	35.3418	75.1953	0		177	33.3561	70.9704	0		181	26.7898	56.9997	0		55	11.0233	23.4539	0
Tb427.03.3630	elongation factor ts, putative (EF-TS)	824		389	72.2831	87.7223	0		405	59.735	72.494	0		384	47.2738	57.3711	1		378	65.1668	79.086	0		191	35.9944	43.6826	0		484	71.6369	86.938	1		168	33.6713	40.8632	1
Tb427.03.3640	FG-GAP repeat protein, putative	2255		386	71.7257	31.8074	0		303	44.6907	19.8185	0		294	36.194	16.0506	0		549	94.6471	41.9721	1		272	51.2591	22.7313	0		236	34.9304	15.4902	0		176	35.2747	15.6429	1
Tb427.03.3650	hypothetical protein, conserved	1673		293	54.4446	32.5431	0		219	32.3012	19.3073	1		272	33.4856	20.0153	1		340	58.6157	35.0363	2		111	20.9182	12.5034	0		230	34.0423	20.3481	0		87	17.4369	10.4226	3
Tb427.03.3660	hypothetical protein, conserved	794		330	61.3199	77.2291	0		449	66.2248	83.4065	0		421	51.8288	65.2756	0		435	74.9936	94.4504	0		306	57.6665	72.6278	0		346	51.2115	64.4981	0		88	17.6374	22.2133	0
Tb427.03.3670	RNA-binding protein, putative (TRRM3)	1871		771	143.266	76.5717	0		732	107.966	57.7047	0		632	77.8048	41.5846	1		694	119.645	63.9471	1		491	92.5302	49.4549	0		1478	218.759	116.921	0		1486	297.831	159.183	6
Tb427.03.3680	hypothetical protein, conserved	413		63	11.7065	28.3451	0		102	15.0444	36.4271	0		103	12.6802	30.7027	0		123	21.2051	51.344	0		91	17.1492	41.5234	0		76	11.2488	27.2367	0		21	4.20891	10.1911	0
Tb427.03.3690	flagellar radial spoke protein-like, putative	1646		1025	190.463	115.713	0		1493	220.208	133.784	0		1423	175.184	106.43	0		1046	180.329	109.556	1		910	171.492	104.187	1		970	143.57	87.2235	0		424	84.98	51.6282	2
Tb427.03.370	variant surface glycoprotein (VSG, atypical), putative	1631		0	0	0	1		0	0	0	1		1	0.123109	0.0754806	0		0	0	0	0		0	0	0	0		1	0.14801	0.0907481	0		3	0.601273	0.368653	1
Tb427.03.3700	hypothetical protein	463		61	11.3349	24.4814	0		155	22.8616	49.377	1		104	12.8033	27.653	2		101	17.4123	37.6076	0		102	19.2222	41.5165	0		89	13.1729	28.4512	1		27	5.41146	11.6878	1
Tb427.03.3710	hypothetical protein, conserved	776		104	19.3251	24.9034	0		581	85.694	110.43	0		532	65.4939	84.3994	0		207	35.6866	45.9879	0		340	64.0739	82.5694	0		337	49.8794	64.2776	0		91	18.2386	23.5034	0
Tb427.03.3720	Golgi vesicular membrane trafficking protein, putative	359		22	4.08799	11.3872	0		42	6.19475	17.2556	2		83	10.218	28.4625	0		50	8.61995	24.011	0		59	11.1187	30.9713	0		41	6.06842	16.9037	0		26	5.21104	14.5154	0
Tb427.03.3730	ABC transporter, putative	5537		1030	191.392	34.5661	1		663	97.7885	17.6609	4		676	83.2216	15.0301	1		1237	213.258	38.515	3		319	60.1164	10.8572	2		307	45.4391	8.20645	0		465	93.1974	16.8317	4
Tb427.03.3740	hypothetical protein, conserved	1865		498	92.5373	49.6179	0		473	69.7646	37.4073	0		579	71.28	38.2199	0		724	124.817	66.926	0		384	72.3658	38.802	0		364	53.8757	28.8878	0		284	56.9206	30.5204	0
Tb427.03.3750	paraflagellar rod component, putative (PFC7)	530		1832	340.418	642.299	1		4917	725.228	1368.35	3		9584	1179.88	2226.18	2		1968	339.281	640.153	1		2528	476.408	898.883	0		4876	721.698	1361.69	1		1852	371.186	700.351	1
Tb427.03.3760	tryparedoxin (TRYP1)	434		631	117.251	270.164	0		4429	653.251	1505.19	0		4473	550.666	1268.82	0		1051	181.191	417.492	0		2807	528.986	1218.86	0		3868	572.503	1319.13	0		1271	254.74	586.957	0
Tb427.03.3770	paraflagellar rod component, putative (PFC6)	860		194	36.0487	41.9171	0		321	47.3456	55.053	1		324	39.8873	46.3805	2		265	45.6857	53.123	1		188	35.4291	41.1966	0		350	51.8036	60.2367	0		197	39.4836	45.9112	0
Tb427.03.3780	tryparedoxin	434		627	116.508	268.451	0		4621	681.569	1570.44	2		4872	599.786	1382	0		1126	194.121	447.284	1		2712	511.083	1177.61	0		4255	629.783	1451.11	0		1421	284.803	656.229	0
Tb427.03.3790	hypothetical protein, conserved	860		156	28.9876	33.7065	0		305	44.9856	52.3089	0		327	40.2566	46.81	0		249	42.9274	49.9155	1		243	45.794	53.2488	0		366	54.1717	62.9904	0		204	40.8866	47.5426	0
Tb427.03.380	variant surface glycoprotein (VSG, pseudogene), putative	457		0	0	0	0		1	0.147494	0.322744	0		0	0	0	0		0	0	0	1		0	0	0	0		0	0	0	0		0	0	0	0
Tb427.03.3800	hypothetical protein, conserved	3074		756	140.478	45.6989	0		914	134.809	43.8547	1		1060	130.495	42.4513	2		956	164.813	53.6153	3		703	132.482	43.0976	0		602	89.1021	28.9857	0		330	66.1401	21.516	5
Tb427.03.3810	hypothetical protein, conserved	1076		119	22.1123	20.5505	0		141	20.7966	19.3277	0		225	27.6995	25.743	0		188	32.411	30.1218	2		136	25.6295	23.8193	0		132	19.5373	18.1574	0		57	11.4242	10.6173	1
Tb427.03.3820	hypothetical protein, conserved	1220		418	77.6719	63.6655	0		558	82.3016	67.4603	0		834	102.673	84.158	0		621	107.06	87.7539	0		552	104.026	85.2671	0		1133	167.696	137.455	1		290	58.1231	47.6419	1
Tb427.03.3830	hypothetical protein, conserved	1136		220	40.8799	35.9859	0		298	43.9532	38.6912	1		301	37.0558	32.6195	0		350	60.3397	53.1159	0		383	72.1773	63.5364	0		339	50.1755	44.1685	0		199	39.8845	35.1096	0
Tb427.03.3840	hypothetical protein, conserved	1055		1460	271.294	257.151	0		1853	273.306	259.058	1		2035	250.527	237.466	0		1760	303.422	287.604	1		3423	645.073	611.444	0		1148	169.916	161.058	0		353	70.7498	67.0615	0
Tb427.03.3850	hypothetical protein, conserved	4163		594	110.376	26.5135	1		282	41.5933	9.99118	0		505	62.17	14.9339	0		937	161.538	38.8032	3		401	75.5695	18.1526	0		278	41.1468	9.88394	1		1137	227.883	54.74	3
Tb427.03.3860	lipase, putative	3749		822	152.742	40.7421	1		318	46.9031	12.5108	1		588	72.388	19.3086	1		840	144.815	38.6277	0		189	35.6175	9.50054	0		581	85.9939	22.9378	0		251	50.3065	13.4187	4
Tb427.03.3870	lipase domain protein, putative	3698		491	91.2366	24.6719	1		191	28.1713	7.61799	1		216	26.5915	7.19078	0		619	106.715	28.8575	0		99	18.6568	5.04511	0		181	26.7898	7.24441	0		179	35.876	9.70146	4
Tb427.03.3880	hypothetical protein, conserved	413		834	154.972	375.235	0		967	142.627	345.343	0		1056	130.003	314.777	0		952	164.124	397.394	0		1968	370.875	898.002	0		1264	187.085	452.99	0		329	65.9397	159.66	0
Tb427.03.3890	hypothetical protein, conserved	962		211	39.2076	40.7563	1		278	41.0033	42.623	0		255	31.3928	32.6328	0		303	52.2369	54.3003	0		181	34.1099	35.4573	0		168	24.8657	25.8479	0		110	22.0467	22.9176	0
Tb427.03.390	variant surface glycoprotein (VSG, pseudogene), putative	1459		0	0	0	0		0	0	0	0		0	0	0	0		0	0	0	1		0	0	0	0		0	0	0	0		0	0	0	0
Tb427.03.3900	carnitine O-palmitoyltransferase II, putative (CPT II)	1865		1135	210.903	113.085	1		276	40.7083	21.8275	1		302	37.1789	19.9351	0		1142	196.88	105.566	0		172	32.4138	17.3801	1		155	22.9416	12.3011	0		370	74.1571	39.7625	1
Tb427.03.3910	hypothetical protein, conserved	1067		160	29.7309	27.864	0		249	36.726	34.4199	0		224	27.5764	25.8448	0		213	36.721	34.4152	1		209	39.3866	36.9134	0		244	36.1145	33.8468	1		98	19.6416	18.4082	1
Tb427.03.3920	serine/threonine-protein kinase, putative	1142		180	33.4472	29.2883	0		82	12.0945	10.5906	0		116	14.2806	12.5049	0		241	41.5482	36.3819	0		67	12.6263	11.0563	0		95	14.061	12.3126	0		85	17.0361	14.9178	0
Tb427.03.3930	RNA-binding protein, putative (DRBD6B)	1280		246	45.7112	35.7119	1		58	8.55465	6.68332	0		63	7.75586	6.05926	1		176	30.3422	23.7049	1		57	10.7418	8.39203	0		20	2.9602	2.31266	0		84	16.8357	13.1529	3
Tb427.03.3940	RNA-binding protein, putative (DRBD11)	1781		845	157.016	88.1618	0		93	13.7169	7.70182	0		109	13.4189	7.53446	0		924	159.297	89.4423	1		220	41.4596	23.2788	1		73	10.8047	6.06667	0		1203	241.111	135.379	1
Tb427.03.3950	hypothetical protein, conserved	1649		1782	331.127	200.805	4		836	123.305	74.7756	2		729	89.7464	54.4247	4		1308	225.498	136.748	16		511	96.2993	58.3986	4		749	110.86	67.2284	2		1695	339.72	206.015	27
Tb427.03.3960	RNA-binding protein, putative (DRBD6A)	1133		84	15.6087	13.7764	0		31	4.57231	4.03558	0		46	5.66301	4.99824	0		99	17.0675	15.064	2		18	3.39215	2.99395	0		14	2.07214	1.8289	0		59	11.825	10.4369	0
Tb427.03.3970	RNA binding protein, putative	893		1182	219.637	245.954	0		1926	284.073	318.111	1		2480	305.31	341.892	1		1104	190.329	213.134	0		1534	289.086	323.725	0		1946	288.028	322.54	0		810	162.344	181.796	0
Tb427.03.3980	hypothetical protein, conserved	1361		274	50.9141	37.4093	1		212	31.2687	22.9748	1		367	45.181	33.1969	0		338	58.2709	42.8148	1		170	32.0369	23.5393	1		156	23.0896	16.9652	0		119	23.8505	17.5243	1
Tb427.03.3990	unspecified product (KREPB6)	1316		766	142.336	108.158	0		1150	169.618	128.889	0		1166	143.545	109.077	0		1132	195.156	148.295	2		1266	238.581	181.293	0		443	65.5685	49.8241	0		274	54.9163	41.7297	1
Tb427.03.400	variant surface glycoprotein (VSG, pseudogene), putative	1558		0	0	0	0		1	0.147494	0.0946688	0		0	0	0	0		0	0	0	0		0	0	0	0		1	0.14801	0.0950001	0		0	0	0	0
Tb427.03.4000	clathrin coat assembly protein ap19, putative	479		230	42.7381	89.2236	0		517	76.2544	159.195	0		643	79.159	165.259	0		249	42.9274	89.6187	0		392	73.8734	154.224	0		1061	157.039	327.847	0		480	96.2038	200.843	0
Tb427.03.4010	hypothetical protein	590		20	3.71636	6.29891	5		1	0.147494	0.24999	0		0	0	0	0		30	5.17197	8.76605	4		3	0.565358	0.958233	0		2	0.29602	0.501729	1		8	1.6034	2.71762	2
Tb427.03.4020	phosphatidylinositol 4-kinase alpha, putative	6938		573	106.474	15.3464	24		128	18.8792	2.72113	4		182	22.4058	3.22943	15		588	101.371	14.6109	23		296	55.782	8.04006	11		285	42.1829	6.07998	9		800	160.34	23.1103	25
Tb427.03.4030	hypothetical protein, conserved	3641		1235	229.485	63.028	4		768	113.275	31.1111	5		960	118.185	32.4594	4		1354	233.428	64.111	7		708	133.424	36.645	2		895	132.469	36.3826	2		631	126.468	34.7344	6
Tb427.03.4040	hypothetical protein, conserved	1859		608	112.977	60.7731	3		553	81.5641	43.8753	1		635	78.1741	42.0517	0		731	126.024	67.7911	1		391	73.685	39.6369	1		454	67.1966	36.1466	0		314	62.9333	33.8533	5
Tb427.03.4050	hypothetical protein, conserved	497		35	6.50363	13.0858	0		56	8.25966	16.619	0		82	10.0949	20.3117	2		55	9.48195	19.0784	0		41	7.72656	15.5464	1		109	16.1331	32.461	1		50	10.0212	20.1634	0
Tb427.03.4060	hypothetical protein, conserved	2570		289	53.7014	20.8955	1		179	26.4014	10.2729	0		232	28.5613	11.1133	0		339	58.4433	22.7406	5		127	23.9335	9.31264	2		285	42.1829	16.4136	0		216	43.2917	16.845	7
Tb427.03.4070	hypothetical protein, conserved	1757		357	66.337	37.7558	3		656	96.756	55.0689	3		732	90.1157	51.2895	0		676	116.542	66.33	4		607	114.391	65.1057	1		447	66.1606	37.6554	1		570	114.242	65.021	1
Tb427.03.4080	hypothetical protein, conserved	1715		656	121.897	71.0767	2		1317	194.25	113.265	1		1966	242.032	141.127	1		1302	224.464	130.883	3		1118	210.69	122.851	1		1097	162.367	94.6747	2		1499	300.436	175.182	6
Tb427.03.4090	hypothetical protein, conserved	1751		211	39.2076	22.3915	0		359	52.9503	30.24	1		464	57.1225	32.6228	0		369	63.6152	36.3308	0		168	31.66	18.0811	0		283	41.8869	23.9217	1		324	64.9375	37.086	1
Tb427.03.410	variant surface glycoprotein (VSG, pseudogene), putative	1603		1	0.185818	0.115919	0		5	0.73747	0.460056	1		0	0	0	0		0	0	0	0		0	0	0	0		3	0.444031	0.277	1		3	0.601273	0.375093	0
Tb427.03.4100	hypothetical protein, conserved	1727		511	94.9529	54.9814	0		829	122.272	70.8005	1		1002	123.355	71.4274	0		844	145.505	84.2529	1		751	141.528	81.9501	0		446	66.0125	38.2238	1		753	150.92	87.3883	1
Tb427.03.4110	hypothetical protein, conserved	1787		271	50.3566	28.1794	2		345	50.8854	28.4753	0		373	45.9196	25.6965	1		408	70.3388	39.3614	1		204	38.4443	21.5133	1		218	32.2662	18.0561	0		209	41.8887	23.4408	2
Tb427.03.4120	hypothetical protein, conserved	2033		289	53.7014	26.4148	0		297	43.8057	21.5473	1		395	48.628	23.9193	1		479	82.5791	40.6194	1		305	57.478	28.2725	1		326	48.2513	23.734	1		177	35.4751	17.4496	4
Tb427.03.4130	hypothetical protein, conserved	581		325	60.3908	103.943	0		510	75.2219	129.47	0		416	51.2133	88.1468	1		473	81.5448	140.352	0		273	51.4476	88.55	0		524	77.5573	133.489	0		165	33.07	56.9192	0
Tb427.03.4140	hypothetical protein, conserved	1685		533	99.0409	58.778	1		814	120.06	71.2523	1		889	109.444	64.9518	0		676	116.542	69.1642	2		645	121.552	72.1376	0		792	117.224	69.5692	1		337	67.5431	40.0849	2
Tb427.03.4150	hypothetical protein, conserved	1352		651	120.967	89.4729	2		329	48.5255	35.8916	0		707	87.038	64.3772	0		570	98.2675	72.683	0		536	101.011	74.712	0		380	56.2439	41.6005	1		194	38.8824	28.7591	1
Tb427.03.4160	hypothetical protein, conserved	965		2055	381.856	395.705	0		1786	263.424	272.978	1		1815	223.443	231.547	1		1464	252.392	261.546	3		871	164.142	170.096	0		1458	215.799	223.626	1		314	62.9333	65.2158	0
Tb427.03.4170	hypothetical protein, conserved	359		23	4.27381	11.9048	0		49	7.2272	20.1315	0		85	10.4643	29.1483	0		69	11.8955	33.1352	1		49	9.23418	25.7219	0		55	8.14056	22.6757	0		30	6.01273	16.7486	1
Tb427.03.4180	hypothetical protein	1226		231	42.9239	35.0114	0		202	29.7938	24.3016	1		197	24.2524	19.7818	0		276	47.5821	38.8109	0		80	15.0762	12.2971	0		52	7.69653	6.27776	1		42	8.41783	6.86609	0
Tb427.03.4190	endosomal integral membrane protein, putative	1937		581	107.96	55.7358	0		331	48.8205	25.2042	1		692	85.1913	43.9811	3		525	90.5095	46.7266	2		407	76.7002	39.5974	1		913	135.133	69.7642	0		466	93.3978	48.2178	2
Tb427.03.420	variant surface glycoprotein (VSG, pseudogene), putative	1600		1	0.185818	0.116136	0		0	0	0	0		1	0.123109	0.076943	0		0	0	0	0		0	0	0	0		0	0	0	0		0	0	0	1
Tb427.03.4200	hypothetical protein, conserved	665		197	36.6061	55.0468	0		286	42.1833	63.4335	0		185	22.7751	34.2483	0		235	40.5138	60.923	1		151	28.4563	42.7915	1		228	33.7463	50.7463	0		94	18.8399	28.3307	1
Tb427.03.4210	hypothetical protein, conserved	5312		723	134.346	25.2911	1		268	39.5284	7.44134	0		375	46.1658	8.69086	2		919	158.435	29.8258	1		244	45.9824	8.65633	0		305	45.1431	8.49833	2		626	125.466	23.6193	2
Tb427.03.4220	Zn-finger domain protein, putative	2600		912	169.466	65.1792	1		353	52.0654	20.0251	5		541	66.6019	25.6161	1		838	144.47	55.5655	2		352	66.3353	25.5136	0		475	70.3048	27.0403	2		340	68.1443	26.2094	6
Tb427.03.4230	subtilisin-like serine peptidase	4166		1976	367.176	88.1364	3		936	138.054	33.1383	0		1078	132.711	31.8558	1		1967	339.109	81.3992	3		870	163.954	39.3552	0		648	95.9106	23.0222	2		1457	292.018	70.0957	1
Tb427.03.4240	thioredoxin, putative	602		489	90.8649	150.938	0		855	126.107	209.481	0		1140	140.344	233.13	0		722	124.472	206.764	2		1895	357.118	593.219	1		446	66.0125	109.655	1		182	36.4773	60.5935	0
Tb427.03.4250	hypothetical protein, conserved	668		453	84.1755	126.011	0		386	56.9327	85.2285	0		424	52.1982	78.141	0		575	99.1295	148.397	1		194	36.5598	54.7302	0		182	26.9379	40.3261	0		191	38.2811	57.307	0
Tb427.03.4260	hypothetical protein, conserved	1106		401	74.513	67.3716	1		295	43.5107	39.3406	0		538	66.2326	59.8848	0		525	90.5095	81.835	1		288	54.2743	49.0726	0		243	35.9665	32.5194	1		294	58.9248	53.2774	0
Tb427.03.4270	hypothetical protein, conserved	2750		3273	608.182	221.157	4		813	119.913	43.6046	1		752	92.5779	33.6647	2		2120	365.486	132.904	3		625	117.783	42.8301	2		374	55.3558	20.1294	2		513	102.818	37.3883	4
Tb427.03.4280	mismatch repair protein MSH5, putative	2198		103	19.1392	8.70757	0		242	35.6935	16.2391	1		271	33.3625	15.1786	0		155	26.7219	12.1573	2		112	21.1067	9.60268	0		132	19.5373	8.88869	0		76	15.2323	6.93006	1
Tb427.03.4290	unspecified product (PFR1)	1769		706	131.187	74.1591	1		1781	262.687	148.494	1		1987	244.617	138.28	0		986	169.985	96.0913	0		1029	193.918	109.62	0		2072	306.677	173.362	0		2534	507.876	287.098	0
Tb427.03.430	expression site-associated gene (ESAG, pseudogene), putative	622		2	0.371636	0.597485	0		2	0.294988	0.474257	0		2	0.246218	0.395848	0		1	0.172399	0.277169	1		1	0.188453	0.302978	0		0	0	0	0		1	0.200424	0.322226	0
Tb427.03.4300	73 kDa paraflagellar rod protein (PFR1)	1769		762	141.593	80.0414	0		1779	262.392	148.328	2		2017	248.311	140.368	1		1052	181.364	102.523	1		1012	190.714	107.809	0		2048	303.125	171.354	2		2492	499.458	282.339	3
Tb427.03.4310	73 kDa paraflagellar rod protein (PFR1)	1769		681	126.542	71.533	1		1658	244.545	138.239	1		1886	232.183	131.251	0		1043	179.812	101.646	1		1105	208.24	117.716	0		2191	324.29	183.318	0		2563	513.688	290.383	1
Tb427.03.4320	73 kDa paraflagellar rod protein (PFR1)	1769		695	129.143	73.0036	0		1744	257.229	145.41	0		2043	251.511	142.177	2		1001	172.571	97.5531	0		1051	198.064	111.964	0		2148	317.926	179.721	0		2515	504.068	284.945	1
Tb427.03.4330	73 kDa paraflagellar rod protein (PFR1)	1769		692	128.586	72.6885	0		1713	252.657	142.825	0		2000	246.218	139.185	0		1011	174.295	98.5277	0		1026	193.352	109.3	1		2129	315.114	178.131	2		2483	497.654	281.319	0
Tb427.03.4340	diphthamide synthesis protein, putative	1073		109	20.2541	18.8762	0		336	49.558	46.1864	1		287	35.3322	32.9285	0		175	30.1698	28.1173	0		204	38.4443	35.8288	1		374	55.3558	51.5898	1		112	22.4475	20.9204	1
Tb427.03.4350	hypothetical protein, conserved	2393		231	42.9239	17.9373	1		349	51.4754	21.5108	0		453	55.7683	23.3048	1		330	56.8917	23.7742	0		209	39.3866	16.4591	0		413	61.1282	25.5446	3		224	44.8951	18.761	3
Tb427.03.4360	40S ribosomal protein S15A, putative	272		37	6.87526	25.2767	0		466	68.7322	252.692	0		1089	134.066	492.888	1		88	15.1711	55.7762	0		201	37.879	139.261	1		561	83.0337	305.271	0		202	40.4857	148.845	4
Tb427.03.4370	hypothetical protein, conserved	1694		98	18.2102	10.7498	0		223	32.8911	19.4163	1		287	35.3322	20.8573	0		176	30.3422	17.9116	1		134	25.2526	14.9071	0		253	37.4466	22.1054	0		117	23.4497	13.8428	0
Tb427.03.4380	hypothetical protein, conserved	1439		31	5.76035	4.00303	1		166	24.484	17.0146	1		201	24.7449	17.1959	0		49	8.44755	5.87043	0		55	10.3649	7.20284	0		249	36.8545	25.6112	0		98	19.6416	13.6495	1
Tb427.03.4390	dihydrolipoamide dehydrogenase, putative (GCVL-1)	1517		54	10.0342	6.61448	0		263	38.7909	25.5708	0		234	28.8075	18.9898	1		106	18.2743	12.0463	0		98	18.4684	12.1743	0		281	41.5909	27.4165	0		226	45.2959	29.8589	2
Tb427.03.440	variant surface glycoprotein (VSG), putative	1567		0	0	0	0		0	0	0	0		0	0	0	0		0	0	0	1		0	0	0	0		0	0	0	0		1	0.200424	0.127903	0
Tb427.03.4400	hypothetical protein, conserved	1163		39	7.2469	6.23121	0		71	10.4721	9.00436	1		82	10.0949	8.68007	0		42	7.24076	6.22593	1		41	7.72656	6.64364	0		104	15.3931	13.2356	0		44	8.81868	7.5827	1
Tb427.03.4410	hypothetical protein, conserved	662		101	18.7676	28.3499	0		150	22.1241	33.4201	2		179	22.0365	33.2877	0		151	26.0323	39.3237	0		280	52.7667	79.708	0		158	23.3856	35.3257	0		102	20.4433	30.8811	0
Tb427.03.4420	hypothetical protein, conserved	1331		52	9.66253	7.2596	0		81	11.947	8.97596	0		81	9.97182	7.49197	0		62	10.6887	8.03061	0		33	6.21893	4.67238	0		92	13.6169	10.2306	0		39	7.81656	5.87269	0
Tb427.03.4430	hypothetical protein, conserved	1826		160	29.7309	16.282	0		175	25.8114	14.1355	0		261	32.1314	17.5966	0		255	43.9618	24.0754	1		170	32.0369	17.5449	0		238	35.2264	19.2916	2		130	26.0552	14.269	0
Tb427.03.4440	hypothetical protein, conserved	1040		171	31.7749	30.5527	1		312	46.0181	44.2482	1		346	42.5957	40.9574	0		280	48.2717	46.4151	0		222	41.8365	40.2274	0		290	42.923	41.2721	0		75	15.0318	14.4537	0
Tb427.03.4450	hypothetical protein, conserved	608		124	23.0414	37.8971	0		290	42.7732	70.3507	1		357	43.9499	72.286	0		195	33.6178	55.2925	0		208	39.1981	64.4706	0		331	48.9914	80.5779	1		76	15.2323	25.0531	1
Tb427.03.4460	hypothetical protein, conserved	1166		43	7.99017	6.85263	0		138	20.3542	17.4564	0		135	16.6197	14.2536	0		100	17.2399	14.7855	1		90	16.9607	14.5461	0		80	11.8408	10.1551	0		39	7.81656	6.70374	0
Tb427.03.4470	hypothetical protein, conserved	1478		77	14.308	9.68063	0		47	6.93221	4.69027	0		71	8.74073	5.91389	0		104	17.9295	12.1309	1		24	4.52286	3.06012	0		78	11.5448	7.81109	0		33	6.61401	4.47497	3
Tb427.03.4480	hypothetical protein, conserved	446		34	6.31781	14.1655	0		110	16.2243	36.3774	0		117	14.4037	32.2954	0		51	8.79235	19.7138	0		83	15.6416	35.0708	0		130	19.2413	43.142	0		43	8.61825	19.3234	1
Tb427.03.4490	protein farnesyltransferase alpha subunit, putative	1838		222	41.2516	22.4437	0		441	65.0448	35.3889	0		464	57.1225	31.0786	0		300	51.7197	28.1391	0		479	90.2688	49.1125	0		402	59.5001	32.3722	1		171	34.2726	18.6467	1
Tb427.03.450	variant surface glycoprotein (VSG, pseudogene), putative	442		0	0	0	0		1	0.147494	0.333697	0		0	0	0	0		0	0	0	0		0	0	0	0		0	0	0	0		1	0.200424	0.453449	0
Tb427.03.4500	fumarate hydratase, class I (FHc)	1697		138	25.6429	15.1107	0		242	35.6935	21.0333	0		339	41.7339	24.5928	0		198	34.135	20.1149	2		68	12.8148	7.55143	0		97	14.357	8.46022	0		131	26.2556	15.4718	0
Tb427.03.4510	hypothetical protein, conserved	3995		929	172.625	43.2102	0		645	95.1336	23.8132	1		698	85.93	21.5094	0		1114	192.053	48.0732	2		592	111.564	27.9259	1		416	61.5722	15.4123	0		411	82.3745	20.6194	1
Tb427.03.4520	hypothetical protein, conserved	854		37	6.87526	8.05066	0		112	16.5193	19.3435	0		161	19.8205	23.209	0		111	19.1363	22.4078	0		141	26.5718	31.1145	0		190	28.1219	32.9297	0		69	13.8293	16.1935	0
Tb427.03.4530	hypothetical protein, conserved	767		21	3.90218	5.08758	0		53	7.81718	10.1919	0		68	8.3714	10.9145	0		53	9.13715	11.9128	0		42	7.91501	10.3194	0		46	6.80847	8.87675	0		34	6.81443	8.88453	0
Tb427.03.4540	hypothetical protein, conserved	1490		130	24.1563	16.2123	1		187	27.5814	18.511	1		193	23.76	15.9463	0		161	27.7562	18.6284	1		84	15.83	10.6242	0		158	23.3856	15.695	0		74	14.8314	9.95397	0
Tb427.03.4550	hypothetical protein, conserved	2027		123	22.8556	11.2756	0		154	22.7141	11.2058	0		176	21.6672	10.6893	1		153	26.3771	13.0129	0		73	13.757	6.7869	0		109	16.1331	7.95911	1		87	17.4369	8.60233	0
Tb427.03.4560	serine/threonine protein kinase, putative	1895		310	57.6035	30.3976	0		88	12.9795	6.84932	0		84	10.3411	5.45707	1		301	51.8921	27.3837	0		50	9.42263	4.97236	0		55	8.14056	4.29581	0		101	20.2429	10.6823	0
Tb427.03.4570	UDP-GlcNAc:PI a1-6 GlcNAc-transferase (TbGPI1)	2162		243	45.1537	20.8852	0		203	29.9413	13.8489	0		289	35.5785	16.4563	0		334	57.5813	26.6333	0		227	42.7787	19.7866	1		323	47.8073	22.1125	0		140	28.0594	12.9785	0
Tb427.03.4580	hypothetical protein, conserved	2585		1465	272.223	105.309	1		961	141.742	54.8324	0		1148	141.329	54.6727	0		1357	233.946	90.5012	0		1886	355.422	137.494	0		1071	158.519	61.3226	0		462	92.5961	35.8205	1
Tb427.03.4590	hypothetical protein, conserved	917		1064	197.71	215.605	1		80	11.7995	12.8675	2		119	14.65	15.976	0		708	122.059	133.106	0		264	49.7515	54.2546	0		37	5.47638	5.97206	0		421	84.3787	92.016	0
Tb427.03.460	expression site-associated gene (ESAG, pseudogene), putative	1192		1	0.185818	0.155887	0		0	0	0	0		0	0	0	0		0	0	0	0		0	0	0	0		0	0	0	1		0	0	0	0
Tb427.03.4600	hypothetical protein, conserved	3239		578	107.403	33.1592	0		373	55.0152	16.9853	0		600	73.8653	22.805	1		766	132.058	40.7711	2		700	131.917	40.7276	1		694	102.719	31.7132	0		897	179.781	55.505	2
Tb427.03.4610	hypothetical protein, conserved	9305		2182	405.455	43.5738	1		405	59.735	6.41967	0		460	56.6301	6.08598	3		1865	321.524	34.5539	4		467	88.0073	9.45807	0		488	72.229	7.76238	3		1336	267.767	28.7767	1
Tb427.03.4620	hypothetical protein, conserved	4244		689	128.029	30.1669	1		429	63.2749	14.9093	1		449	55.2759	13.0245	0		605	104.301	24.5762	1		269	50.6937	11.9448	0		462	68.3807	16.1123	0		420	84.1783	19.8347	0
Tb427.03.4630	UDP-glucose:glycoprotein glucosyltransferase, putative	5027		728	135.275	26.9098	1		366	53.9828	10.7386	2		419	51.5826	10.2611	0		775	133.609	26.5783	0		409	77.0771	15.3326	0		397	58.76	11.6889	1		813	162.945	32.414	0
Tb427.03.4640	hypothetical protein, conserved	836		81	15.0512	18.0039	0		154	22.7141	27.1699	0		76	9.35627	11.1917	0		107	18.4467	22.0654	0		58	10.9302	13.0745	0		71	10.5087	12.5702	0		52	10.4221	12.4666	0
Tb427.03.4650	C-8 sterol isomerase, putative	665		105	19.5109	29.3397	0		213	31.4162	47.2424	1		258	31.7621	47.7625	1		174	29.9974	45.1089	0		122	22.9912	34.5733	0		289	42.7749	64.3232	0		74	14.8314	22.3029	0
Tb427.03.4660	hypothetical protein, conserved	1790		343	63.7355	35.6064	0		289	42.6257	23.8133	3		311	38.2869	21.3893	0		209	36.0314	20.1293	2		76	14.3224	8.00134	1		159	23.5336	13.1473	0		71	14.2301	7.9498	0
Tb427.03.4670	cdc2-related kinase, putative (CRK10)	1286		385	71.5399	55.6298	0		392	57.8176	44.9593	0		408	50.2284	39.0579	1		328	56.5469	43.9711	0		220	41.4596	32.2392	0		156	23.0896	17.9546	1		73	14.631	11.3771	0
Tb427.03.4680	RAB GDP dissociation inhibitor alpha, putative	1337		137	25.457	19.0404	0		328	48.378	36.184	0		330	40.6259	30.3859	0		191	32.9282	24.6284	0		91	17.1492	12.8266	0		307	45.4391	33.9859	0		175	35.0743	26.2336	1
Tb427.03.4690	hypothetical protein, conserved	1486		87	16.1662	10.879	0		86	12.6845	8.53599	0		94	11.5722	7.78751	0		145	24.9979	16.8222	0		58	10.9302	7.35548	0		81	11.9888	8.06785	0		70	14.0297	9.44126	0
Tb427.03.470	variant surface glycoprotein (VSG, pseudogene), putative	1559		0	0	0	0		0	0	0	0		0	0	0	0		0	0	0	0		0	0	0	0		0	0	0	0		0	0	0	0
Tb427.03.4700	hypothetical protein, conserved	1187		225	41.809	35.2224	0		218	32.1537	27.0882	0		169	20.8054	17.5277	0		191	32.9282	27.7407	1		168	31.66	26.6723	0		193	28.566	24.0657	0		127	25.4539	21.4439	1
Tb427.03.4710	hypothetical protein, conserved	1634		715	132.86	81.3095	0		132	19.4692	11.9151	0		223	27.4533	16.8013	0		565	97.4055	59.6117	0		177	33.3561	20.4138	0		87	12.8769	7.88059	0		183	36.6777	22.4466	0
Tb427.03.4720	dynamin, putative	1982		375	69.6817	35.1573	0		390	57.5226	29.0225	0		506	62.2931	31.4294	0		475	81.8895	41.3166	0		334	62.9432	31.7574	0		572	84.6618	42.7153	1		387	77.5643	39.1343	0
Tb427.03.4730	hypothetical protein, conserved	1151		109	20.2541	17.597	0		166	24.484	21.2719	0		202	24.868	21.6056	0		174	29.9974	26.0621	2		195	36.7483	31.9272	0		156	23.0896	20.0605	0		65	13.0276	11.3185	0
Tb427.03.4740	hypothetical protein, conserved	1274		32	5.94617	4.66732	0		36	5.30978	4.1678	0		52	6.40166	5.02485	0		63	10.8611	8.52523	0		50	9.42263	7.3961	0		87	12.8769	10.1074	1		53	10.6225	8.33791	0
Tb427.03.4750	aminopeptidase, putative	2615		175	32.5181	12.4352	0		216	31.8587	12.1831	0		299	36.8095	14.0763	1		268	46.2029	17.6684	0		236	44.4748	17.0076	0		488	72.229	27.621	1		1090	218.463	83.5421	1
Tb427.03.4760	dynamin, putative	1982		445	82.6889	41.72	0		424	62.5374	31.5527	0		679	83.5909	42.175	0		730	125.851	63.4971	1		426	80.2808	40.5049	0		801	118.556	59.8164	0		663	132.881	67.0441	1
Tb427.03.4770	hypothetical protein, conserved	1151		140	26.0145	22.6017	0		199	29.3513	25.5007	0		167	20.5592	17.862	0		177	30.5146	26.5114	2		184	34.6753	30.1262	0		172	25.4578	22.1179	0		65	13.0276	11.3185	0
Tb427.03.4780	hypothetical protein, conserved	1274		24	4.45963	3.50049	0		38	5.60477	4.39935	1		49	6.03233	4.73496	0		63	10.8611	8.52523	1		43	8.10346	6.36064	0		66	9.76867	7.66772	0		58	11.6246	9.12451	0
Tb427.03.4790	aminopeptidase, putative	2615		168	31.2174	11.9378	0		264	38.9384	14.8904	0		274	33.7318	12.8994	0		243	41.893	16.0203	1		258	48.6208	18.593	0		535	79.1854	30.2812	0		992	198.821	76.031	0
Tb427.03.480	variant surface glycoprotein (VSG, pseudogene), putative	1615		2	0.371636	0.230115	0		0	0	0	0		0	0	0	0		0	0	0	0		0	0	0	0		0	0	0	1		0	0	0	0
Tb427.03.4800	hypothetical protein, conserved	1859		150	27.8727	14.9934	0		248	36.5785	19.6764	0		371	45.6734	24.5688	0		206	35.5142	19.1039	0		277	52.2014	28.0803	1		320	47.3633	25.4778	0		244	48.9036	26.3064	1
Tb427.03.4810	hypothetical protein, conserved	851		29	5.38872	6.33222	0		130	19.1742	22.5314	0		95	11.6953	13.7431	0		42	7.24076	8.50853	0		50	9.42263	11.0724	0		94	13.913	16.349	0		36	7.21528	8.47859	0
Tb427.03.4820	acyltransferase, putative	917		13	2.41563	2.63428	0		44	6.48973	7.07714	0		75	9.23316	10.0689	0		40	6.89596	7.52013	0		24	4.52286	4.93224	0		139	20.5734	22.4356	0		79	15.8335	17.2667	0
Tb427.03.4830	hypothetical protein	674		22	4.08799	6.06527	0		23	3.39236	5.03318	0		23	2.8315	4.20104	0		15	2.58599	3.83677	0		14	2.63834	3.91445	0		36	5.32837	7.90559	0		23	4.60976	6.83941	0
Tb427.03.4840	ubiquitin hydrolase, putative	2195		406	75.4421	34.37	0		675	99.5584	45.3569	1		740	91.1006	41.5037	0		530	91.3715	41.6271	1		732	137.947	62.8461	0		1032	152.747	69.5884	0		819	164.148	74.7825	1
Tb427.03.4850	enoyl-CoA hydratase, mitochondrial precursor, putative	803		70	13.0073	16.1983	0		262	38.6434	48.1238	1		243	29.9155	37.2546	1		112	19.3087	24.0457	0		172	32.4138	40.3659	0		736	108.935	135.661	0		217	43.4921	54.162	1
Tb427.03.4860	protein kinase, putative	1118		59	10.9633	9.80613	0		94	13.8644	12.4011	0		70	8.61762	7.70807	0		54	9.30955	8.32697	0		44	8.29191	7.41674	0		130	19.2413	17.2105	0		53	10.6225	9.50134	1
Tb427.03.4870	hypothetical protein, conserved	1040		15	2.78727	2.68007	0		37	5.45728	5.24738	0		54	6.64788	6.39219	0		20	3.44798	3.31537	1		38	7.1612	6.88577	0		78	11.5448	11.1008	0		27	5.41146	5.20333	0
Tb427.03.4880	hypothetical protein, conserved	548		54	10.0342	18.3105	0		288	42.4783	77.5151	0		239	29.423	53.6916	0		81	13.9643	25.4823	0		117	22.049	40.2353	0		380	56.2439	102.635	2		116	23.2492	42.4256	0
Tb427.03.4890	ubiquinone biosynthesis protein COQ7 homolog, putative	614		10	1.85818	3.02635	0		57	8.40715	13.6924	0		71	8.74073	14.2357	1		37	6.37876	10.3889	0		47	8.85727	14.4255	0		108	15.9851	26.0344	0		34	6.81443	11.0984	1
Tb427.03.490	variant surface glycoprotein (VSG), putative	1538		0	0	0	0		0	0	0	0		0	0	0	0		1	0.172399	0.112093	0		0	0	0	0		0	0	0	0		0	0	0	0
Tb427.03.4900	tRNA isopentenyltransferase, putative	1376		73	13.5647	9.85807	1		302	44.5432	32.3715	2		274	33.7318	24.5144	0		116	19.9983	14.5336	1		141	26.5718	19.3109	1		466	68.9727	50.1255	0		151	30.2641	21.9943	0
Tb427.03.4910	signal peptide peptidase, putative	1058		204	37.9068	35.8288	2		1201	177.14	167.429	6		1110	136.651	129.16	0		270	46.5477	43.996	2		413	77.8309	73.5642	0		1517	224.531	212.223	5		749	150.118	141.888	1
Tb427.03.4920	hypothetical protein, conserved	1136		171	31.7749	27.9708	0		512	75.5169	66.4761	0		529	65.1246	57.328	0		327	56.3745	49.6254	1		317	59.7395	52.5876	0		501	74.1531	65.2756	0		362	72.5537	63.8677	0
Tb427.03.4930	hypothetical protein, conserved	626		102	18.9534	30.277	0		209	30.8262	49.2432	0		204	25.1142	40.1185	0		122	21.0327	33.5985	0		238	44.8517	71.6481	0		280	41.4429	66.2026	0		148	29.6628	47.3847	0
Tb427.03.4940	hypothetical protein, conserved	2249		184	34.1905	15.2025	0		158	23.304	10.362	0		214	26.3453	11.7142	0		217	37.4106	16.6343	0		53	9.98799	4.44108	0		266	39.3707	17.5059	0		188	37.6798	16.754	0
Tb427.03.4950	hypothetical protein, conserved	1424		197	36.6061	25.7065	1		369	54.4253	38.22	1		356	43.8268	30.7772	0		182	31.3766	22.0341	3		138	26.0065	18.263	0		314	46.4752	32.6371	0		114	22.8484	16.0452	2
Tb427.03.4960	kinesin, putative	4784		4759	884.307	184.847	3		1874	276.404	57.7767	1		2083	256.436	53.6028	2		3977	685.631	143.318	5		1663	313.397	65.5093	2		2199	325.474	68.0339	1		3082	617.708	129.12	4
Tb427.03.4970	hypothetical protein, conserved	3191		545	101.271	31.7364	1		703	103.688	32.494	0		803	98.8564	30.9798	0		831	143.264	44.8961	1		582	109.679	34.3715	0		534	79.0374	24.7689	0		878	175.973	55.1466	1
Tb427.03.4980	hypothetical protein, conserved (pseudogene)	1802		1509	280.399	155.604	1		1540	227.141	126.049	0		2070	254.835	141.418	0		1642	283.079	157.092	1		1537	289.652	160.739	0		1073	158.815	88.1326	0		989	198.22	110	0
Tb427.03.4990	oxidoreductase, putative	1019		280	52.029	51.0589	1		699	103.098	101.176	0		771	94.9169	93.1471	0		462	79.6484	78.1633	1		560	105.533	103.566	0		618	91.4703	89.7648	0		180	36.0764	35.4037	1
Tb427.03.500	variant surface glycoprotein (VSG, pseudogene), putative	1636		0	0	0	0		0	0	0	0		0	0	0	0		0	0	0	0		0	0	0	0		0	0	0	0		1	0.200424	0.122509	0
Tb427.03.5000	hypothetical protein, conserved	1700		255	47.3836	27.8727	1		496	73.157	43.0335	1		514	63.278	37.2223	0		308	53.0989	31.2347	1		325	61.2471	36.0277	0		359	53.1357	31.2563	0		107	21.4454	12.615	1
Tb427.03.5010	hypothetical protein, conserved	581		595	110.562	190.295	0		921	135.842	233.807	0		673	82.8523	142.603	0		649	111.887	192.577	1		623	117.406	202.076	0		698	103.311	177.816	1		267	53.5133	92.1056	0
Tb427.03.5020	hypothetical protein, conserved	4241		848	157.574	37.1548	0		483	71.2396	16.7978	0		725	89.2539	21.0455	0		1085	187.053	44.1059	2		429	80.8462	19.063	0		434	64.2364	15.1465	1		851	170.561	40.2172	1
Tb427.03.5030	KU70 protein (KU70)	2213		341	63.3639	28.6326	1		390	57.5226	25.9931	2		453	55.7683	25.2003	0		705	121.541	54.9215	0		624	117.594	53.138	0		438	64.8285	29.2944	2		379	75.9609	34.3248	0
Tb427.03.5040	hypothetical protein, conserved	1694		610	113.349	66.912	0		1087	160.326	94.6434	0		1338	164.72	97.2371	3		842	145.16	85.6907	2		1256	236.696	139.726	0		739	109.38	64.5688	0		404	80.9715	47.799	0
Tb427.03.5050	60S ribosomal protein L4	1124		3924	729.149	648.709	3		20059	2958.58	2632.19	10		22471	2766.38	2461.19	3		5898	1016.81	904.635	1		7764	1463.15	1301.73	1		11604	1717.51	1528.03	6		7891	1581.55	1407.07	4
Tb427.03.5060	hypothetical protein, conserved	1043		634	117.809	112.952	0		1741	256.787	246.2	1		1611	198.328	190.152	0		740	127.575	122.316	2		802	151.139	144.908	0		1334	197.446	189.305	0		934	187.196	179.479	0
Tb427.03.5070	hypothetical protein, conserved	2000		1497	278.169	139.085	0		2299	339.089	169.544	0		2072	255.082	127.541	2		2125	366.348	183.174	3		3854	726.296	363.148	1		1554	230.008	115.004	1		909	182.186	91.0929	1
Tb427.03.5080	hypothetical protein, conserved	1595		255	47.3836	29.7076	0		212	31.2687	19.6042	1		268	32.9932	20.6854	0		262	45.1686	28.3188	0		74	13.9455	8.74325	0		62	9.17663	5.75337	1		134	26.8569	16.8382	1
Tb427.03.5090	tryparedoxin, putative	596		523	97.1827	163.058	0		1522	224.486	376.654	0		2038	250.896	420.966	0		553	95.3367	159.961	0		1395	262.891	441.093	0		1036	153.339	257.279	0		343	68.7456	115.345	0
Tb427.03.510	hypothetical protein, conserved	686		3	0.557454	0.812615	3		1	0.147494	0.215006	2		2	0.246218	0.358918	2		1	0.172399	0.251311	2		1	0.188453	0.274712	2		0	0	0	6		8	1.6034	2.33731	2
Tb427.03.5100	DNA repair helicase and transcription factor protein, putative	2816		549	102.014	36.2266	0		425	62.6849	22.2603	0		465	57.2456	20.3287	0		735	126.713	44.9976	1		431	81.2231	28.8434	0		453	67.0486	23.8099	3		434	86.9842	30.8893	0
Tb427.03.5110	hypothetical protein, conserved	1457		402	74.6988	51.2689	0		715	105.458	72.3803	0		625	76.943	52.8092	0		567	97.7503	67.0901	1		557	104.968	72.044	1		325	48.1033	33.0153	0		225	45.0955	30.9509	2
Tb427.03.5120	hypothetical protein, conserved	2120		326	60.5766	28.5739	0		320	47.1981	22.2632	3		381	46.9045	22.1248	0		405	69.8216	32.9347	1		202	38.0674	17.9563	0		209	30.9341	14.5916	2		144	28.8611	13.6137	1
Tb427.03.5130	hypothetical protein, conserved	1136		677	125.799	110.738	0		821	121.093	106.596	0		1485	182.817	160.93	0		998	172.054	151.456	1		1800	339.215	298.604	0		1095	162.071	142.668	0		321	64.3363	56.634	1
Tb427.03.5140	hypothetical protein, conserved	2288		485	90.1217	39.3888	0		68	10.0296	4.38356	0		144	17.7277	7.74811	1		497	85.6823	37.4486	0		116	21.8605	9.55441	0		67	9.91668	4.33421	0		243	48.7032	21.2863	0
Tb427.03.5150	exonuclease, putative	875		455	84.5471	96.6253	0		563	83.0391	94.9018	0		436	53.6755	61.3434	0		359	61.8913	70.7329	0		412	77.6425	88.7342	0		546	80.8136	92.3584	0		208	41.6883	47.6438	0
Tb427.03.5160	hypothetical protein, conserved	3698		1260	234.131	63.3127	0		703	103.688	28.039	1		893	109.936	29.7286	1		1452	250.323	67.6916	3		1054	198.629	53.7125	0		484	71.6369	19.3718	0		559	112.037	30.2967	0
Tb427.03.5170	hypothetical protein, conserved	1283		561	104.244	81.2501	0		1114	164.308	128.066	2		1236	152.163	118.599	0		809	139.471	108.707	0		1025	193.164	150.556	0		633	93.6904	73.0245	0		192	38.4815	29.9934	1
Tb427.03.5180	cofilin/actin depolymerizing factor, putative	410		2604	483.87	1180.17	0		4192	618.295	1508.04	1		7646	941.29	2295.83	1		3090	532.713	1299.3	1		4298	809.969	1975.53	0		6100	902.862	2202.1	3		2612	523.509	1276.85	1
Tb427.03.5190	hypothetical protein, conserved	1076		330	61.3199	56.9887	1		125	18.4367	17.1345	0		140	17.2352	16.0179	0		400	68.9596	64.0889	1		139	26.1949	24.3447	0		58	8.58459	7.97824	0		117	23.4497	21.7934	2
Tb427.03.5200	hypothetical protein, conserved	710		316	58.7184	82.702	0		294	43.3632	61.075	1		323	39.7642	56.0059	0		422	72.7524	102.468	0		313	58.9857	83.0784	1		183	27.0859	38.1491	0		158	31.6671	44.6015	0
Tb427.03.5210	hypothetical protein, conserved	956		519	96.4395	100.878	1		120	17.6993	18.5139	1		178	21.9134	22.9219	0		418	72.0628	75.3795	0		127	23.9335	25.035	0		80	11.8408	12.3858	0		144	28.8611	30.1895	0
Tb427.03.5220	hypothetical protein, conserved	1766		1016	188.791	106.903	1		246	36.2835	20.5456	0		175	21.5441	12.1993	0		751	129.472	73.3135	2		94	17.7145	10.0309	1		75	11.1008	6.28582	0		479	96.0033	54.362	0
Tb427.03.5230	DNA repair protein, putative	1433		189	35.1196	24.5077	0		283	41.7408	29.1282	0		311	38.2869	26.718	1		395	68.0976	47.521	0		262	49.3746	34.4554	0		253	37.4466	26.1316	0		170	34.0722	23.7768	2
Tb427.03.5240	hypothetical protein, conserved	1745		325	60.3908	34.6079	0		366	53.9828	30.9357	0		548	67.4637	38.6611	0		532	91.7163	52.5595	2		332	62.5663	35.8546	1		271	40.1108	22.9861	0		306	61.3299	35.1461	2
Tb427.03.5250	hypothetical protein, conserved (ZC3H8)	1739		1687	313.475	180.261	8		74	10.9146	6.27634	1		105	12.9264	7.43325	7		1092	188.26	108.257	27		239	45.0402	25.9	7		70	10.3607	5.95786	3		501	100.413	57.7416	10
Tb427.03.5260	hypothetical protein, conserved	1409		425	78.9726	56.0487	0		585	86.2839	61.2377	0		562	69.1872	49.1037	0		456	78.614	55.7942	2		191	35.9944	25.5461	0		274	40.5548	28.7827	0		113	22.648	16.0738	0
Tb427.03.5270	DNA-directed RNA polymerases II subunit, putative (RPB4)	488		301	55.9312	114.613	1		451	66.5198	136.311	1		306	37.6713	77.1953	0		409	70.5112	144.49	0		610	114.956	235.566	0		349	51.6556	105.852	0		175	35.0743	71.8735	0
Tb427.03.5280	spliceosome-associated protein 49, putative (DRBD1)	776		136	25.2712	32.566	0		577	85.104	109.67	0		485	59.7078	76.943	0		184	31.7214	40.8781	0		231	43.5325	56.0986	0		364	53.8757	69.4275	0		127	25.4539	32.8014	0
Tb427.03.5290	hypothetical protein, conserved	2834		951	176.713	62.3545	0		719	106.048	37.4199	2		809	99.5951	35.1429	0		1104	190.329	67.159	1		741	139.643	49.2743	1		610	90.2862	31.8582	1		515	103.219	36.4215	1
Tb427.03.5300	hypothetical protein, conserved	518		267	49.6134	95.7787	0		529	78.0243	150.626	0		310	38.1637	73.6752	0		242	41.7206	80.5416	0		305	57.478	110.961	0		343	50.7675	98.0067	0		90	18.0382	34.8228	0
Tb427.03.5310	paraflagellar rod protein	6386		3460	642.93	100.678	2		778	114.75	17.969	5		670	82.4829	12.9162	0		2769	477.373	74.753	3		336	63.3201	9.91545	1		379	56.0959	8.78419	1		1390	278.59	43.6251	0
Tb427.03.5320	hypothetical protein, conserved	1184		229	42.5523	35.9394	0		363	53.5403	45.2198	0		430	52.9368	44.7101	1		226	38.9622	32.9073	1		179	33.733	28.4907	0		427	63.2003	53.3787	0		147	29.4624	24.8838	1
Tb427.03.5330	ADP-ribosylation factor GTPase activating protein, putative (Cnt-b5)	827		860	159.803	193.233	0		1116	164.603	199.037	1		1027	126.433	152.881	0		1089	187.743	227.016	0		1666	313.962	379.64	0		938	138.834	167.876	0		439	87.9864	106.392	1
Tb427.03.5340	Hsc70-interacting protein (Hip), putative	1154		970	180.243	156.19	0		2304	339.826	294.477	1		1998	245.972	213.147	0		1253	216.016	187.189	1		1436	270.618	234.504	0		3319	491.246	425.69	1		6884	1379.72	1195.6	6
Tb427.03.5350	hypothetical protein, conserved	317		376	69.8675	220.402	0		974	143.659	453.183	3		1643	202.268	638.069	0		451	77.752	245.274	0		438	82.5422	260.386	0		791	117.076	369.325	0		105	21.0446	66.3867	0
Tb427.03.5360	hypothetical protein, conserved	824		279	51.8432	62.9165	0		577	85.104	103.282	0		650	80.0208	97.1126	0		290	49.9957	60.6744	2		272	51.2591	62.2076	0		389	57.576	69.8737	0		78	15.6331	18.9722	2
Tb427.03.5370	hypothetical protein, conserved	941		1173	217.964	231.631	0		2524	372.275	395.616	9		3167	389.886	414.331	3		1134	195.501	207.758	1		1447	272.691	289.788	0		2326	344.272	365.857	0		817	163.747	174.014	0
Tb427.03.5380	hypothetical protein, conserved	1553		388	72.0973	46.4246	1		446	65.7823	42.3582	2		573	70.5414	45.4227	1		401	69.132	44.5151	0		318	59.9279	38.5885	0		434	64.2364	41.3628	0		159	31.8675	20.52	1
Tb427.03.5390	hypothetical protein, conserved	1699		460	85.4762	50.3097	3		131	19.3217	11.3724	3		118	14.5268	8.55023	3		322	55.5125	32.6736	5		52	9.79953	5.76782	3		54	7.99255	4.70427	4		110	22.0467	12.9763	3
Tb427.03.5400	hypothetical protein, conserved	1718		2440	453.396	263.909	0		3001	442.629	257.642	4		2982	367.111	213.685	3		2409	415.309	241.74	1		4870	917.764	534.205	1		2473	366.029	213.055	1		1075	215.456	125.411	0
Tb427.03.5410	hypothetical protein, conserved	611		204	37.9068	62.0407	0		539	79.4992	130.113	2		602	74.1115	121.295	0		276	47.5821	77.8758	0		294	55.4051	90.6793	0		304	44.9951	73.6417	0		131	26.2556	42.9715	1
Tb427.03.5420	protein transport protein Sec24 (SEC24.2)	2711		680	126.356	46.6087	0		142	20.9441	7.72561	0		253	31.1465	11.4889	1		674	116.197	42.8613	1		189	35.6175	13.1382	0		222	32.8583	12.1203	0		453	90.7923	33.4903	1
Tb427.03.5430	hypothetical protein, conserved	815		387	71.9115	88.235	0		303	44.6907	54.8352	0		286	35.2091	43.2014	3		405	69.8216	85.6707	1		271	51.0706	62.6634	0		924	136.761	167.805	2		371	74.3575	91.2362	0
Tb427.03.5440	SNF2 DNA repair protein, putative	4493		761	141.407	31.4728	0		913	134.662	29.9715	2		1092	134.435	29.921	0		739	127.403	28.3559	0		323	60.8702	13.5478	1		598	88.5101	19.6996	3		588	117.85	26.2296	2
Tb427.03.5450	hypothetical protein, conserved	2699		606	112.606	41.7212	1		300	44.2482	16.3943	2		319	39.2717	14.5505	0		419	72.2352	26.7637	0		92	17.3376	6.42373	0		192	28.418	10.5291	0		184	36.8781	13.6636	1
Tb427.03.5460	RNA-binding protein, putative (RBSR3)	1565		816	151.627	96.8865	0		546	80.5317	51.4579	0		964	118.677	75.8319	1		1085	187.053	119.523	0		1114	209.936	134.145	0		760	112.488	71.8771	0		905	181.384	115.9	1
Tb427.03.5470	hypothetical protein, conserved	533		1446	268.693	504.114	0		1758	259.294	486.481	3		2784	342.735	643.03	0		1627	280.493	526.254	3		2895	545.57	1023.58	0		2295	339.683	637.305	1		295	59.1252	110.929	0
Tb427.03.5480	hypothetical protein, conserved	1463		66	12.264	8.38276	1		117	17.2568	11.7955	0		142	17.4815	11.949	0		99	17.0675	11.6661	3		50	9.42263	6.44062	0		160	23.6816	16.187	1		55	11.0233	7.53476	2
Tb427.03.5490	flagellar transport protein, putative (PIFTB2)	2027		837	155.53	76.7289	1		1366	201.477	99.3965	1		1487	183.063	90.3122	0		1090	187.915	92.706	1		604	113.825	56.1546	1		1021	151.118	74.5527	0		962	192.808	95.1201	0
Tb427.03.550	expression site-associated gene (ESAG, pseudogene), putative	1472		5	0.929089	0.631175	0		5	0.73747	0.500998	0		0	0	0	0		1	0.172399	0.117119	0		5	0.942263	0.640124	0		6	0.888061	0.603302	0		3	0.601273	0.408474	0
Tb427.03.5500	DNA-directed RNA polymerase II subunit 3, putative (RPB3)	1013		43	7.99017	7.88763	0		221	32.5962	32.1778	1		301	37.0558	36.5802	0		97	16.7227	16.5081	1		135	25.4411	25.1146	0		283	41.8869	41.3493	0		128	25.6543	25.3251	0
Tb427.03.5510	hypothetical protein, conserved	2579		362	67.2661	26.0822	0		594	87.6114	33.9711	2		675	83.0985	32.2212	1		558	96.1987	37.3008	1		519	97.8069	37.9243	0		253	37.4466	14.5198	0		213	42.6904	16.5531	3
Tb427.03.5520	26S proteasome regulatory non-ATPase subunit (RPN1)	2735		1974	366.804	134.115	1		1914	282.303	103.219	1		3370	414.877	151.692	0		2309	398.069	145.546	1		3616	681.444	249.157	2		3034	449.063	164.191	0		1996	400.047	146.27	0
Tb427.03.5530	Tb-292 membrane associated protein (Tb-292)	7408		3705	688.455	92.934	4		918	135.399	18.2775	3		1177	144.899	19.5598	0		3709	639.428	86.3159	3		1020	192.222	25.9478	2		831	122.996	16.6032	3		1219	244.317	32.9802	5
Tb427.03.5540	dynein intermediate chain WDRD34, putative	1604		227	42.1807	26.2972	0		350	51.6229	32.1838	0		361	44.4423	27.7072	1		356	61.3741	38.2631	0		176	33.1677	20.6781	0		310	45.8832	28.6055	0		240	48.1019	29.9887	0
Tb427.03.5550	small GTP-binding protein, putative (TbRX1)	551		414	76.9286	139.616	0		739	108.998	197.819	2		636	78.2972	142.1	2		659	113.611	206.191	0		574	108.172	196.319	0		622	92.0623	167.082	1		207	41.4879	75.2956	0
Tb427.03.5560	hypothetical protein, conserved	332		271	50.3566	151.677	0		743	109.588	330.084	0		1448	178.262	536.933	2		374	64.4772	194.209	1		1671	314.904	948.507	0		1793	265.382	799.344	2		158	31.6671	95.3827	1
Tb427.03.5570	syntaxin, putative	782		634	117.809	150.65	1		1292	190.562	243.686	1		1433	176.415	225.595	3		677	116.714	149.251	2		989	186.38	238.337	1		1207	178.648	228.45	2		227	45.4964	58.1795	1
Tb427.03.5580	tryptophanyl-tRNA synthetase, putative	1169		307	57.0461	48.799	0		887	130.827	111.914	2		816	100.457	85.934	2		450	77.5796	66.364	0		444	83.6729	71.5765	0		652	96.5026	82.5514	5		357	71.5515	61.2075	2
Tb427.03.5590	hypothetical protein, conserved	2087		163	30.2883	14.5128	0		417	61.505	29.4705	2		415	51.0902	24.4802	0		236	40.6862	19.4951	0		150	28.2679	13.5447	0		334	49.4354	23.6873	0		158	31.6671	15.1735	3
Tb427.03.560	expression site-associated gene (ESAG) protein, putative	1142		3	0.557454	0.488138	0		16	2.3599	2.06646	0		7	0.861762	0.754608	0		4	0.689596	0.60385	0		5	0.942263	0.825099	0		11	1.62811	1.42567	0		3	0.601273	0.526509	0
Tb427.03.5600	hypothetical protein, conserved	815		105	19.5109	23.9397	0		348	51.3279	62.979	1		359	44.1961	54.2283	1		174	29.9974	36.8067	0		244	45.9824	56.4202	0		368	54.4677	66.8316	0		134	26.8569	32.9532	1
Tb427.03.5610	ribosomal protein L3 mitochondrial, putative	1421		369	68.5668	48.2525	0		1276	188.202	132.444	0		827	101.811	71.6475	1		495	85.3375	60.0546	4		658	124.002	87.2638	0		726	107.455	75.6196	1		374	74.9588	52.7507	1
Tb427.03.5620	hypothetical protein, conserved	3038		1522	282.815	93.0924	3		1284	189.382	62.3378	3		1821	224.181	73.7924	2		1388	239.29	78.7656	0		849	159.996	52.665	0		1712	253.393	83.408	0		1709	342.525	112.747	3
Tb427.03.5630	3,2-trans-enoyl-CoA isomerase, mitochondrial precursor, putative	935		209	38.8359	41.5358	0		702	103.541	110.739	1		405	49.8591	53.3252	0		276	47.5821	50.89	2		645	121.552	130.002	1		421	62.3123	66.6442	2		89	17.8378	19.0778	2
Tb427.03.5640	nuclear transcription factor, putative	1637		412	76.557	46.7666	0		1349	198.969	121.545	1		1201	147.854	90.3199	1		591	101.888	62.2406	0		1301	245.177	149.772	0		704	104.199	63.6525	1		326	65.3384	39.9135	0
Tb427.03.5650	protein kinase, putative	2789		313	58.161	20.8537	0		319	47.0506	16.87	1		396	48.7511	17.4798	1		382	65.8564	23.6129	2		233	43.9094	15.7438	0		259	38.3346	13.7449	4		327	65.5388	23.499	4
Tb427.03.5660	UDP-Gal or UDP-GlcNAc-dependent glycosyltransferase, putative	1166		29	5.38872	4.62154	3		31	4.57231	3.92137	1		42	5.17057	4.43445	1		40	6.89596	5.9142	0		13	2.44988	2.1011	0		65	9.62066	8.251	5		68	13.6289	11.6886	3
Tb427.03.570	expression site-associated gene (ESAG) protein, putative	1364		9	1.67236	1.22607	0		18	2.65489	1.9464	0		3	0.369327	0.270767	1		3	0.517197	0.379177	0		2	0.376905	0.276323	0		9	1.33209	0.976607	0		7	1.40297	1.02857	2
Tb427.03.5780	hypothetical protein	505		67	12.4498	24.6531	0		42	6.19475	12.2668	0		42	5.17057	10.2388	0		64	11.0335	21.8486	0		29	5.46512	10.822	0		78	11.5448	22.861	0		36	7.21528	14.2877	0
Tb427.03.5790	expression site-associated gene (ESAG, pseudogene), putative	1070		630	117.065	109.407	0		1269	187.17	174.925	0		1542	189.834	177.415	0		760	131.023	122.452	0		1019	192.033	179.47	0		1029	152.302	142.339	0		443	88.7881	82.9795	0
Tb427.03.580	leucine-rich repeat protein (LRRP), putative	1742		7	1.30073	0.746685	0		11	1.62243	0.931362	0		7	0.861762	0.494697	0		4	0.689596	0.395865	0		1	0.188453	0.108182	0		19	2.81219	1.61435	0		9	1.80382	1.03549	0
Tb427.03.5800	expression site-associated gene (ESAG, pseudogene), putative	997		14	2.60145	2.60928	0		14	2.06492	2.07113	0		6	0.738653	0.740876	0		5	0.861995	0.864589	0		11	2.07298	2.07922	1		24	3.55224	3.56293	0		12	2.40509	2.41233	0
Tb427.03.5810	expression site-associated gene (ESAG, pseudogene), putative	1366		13	2.41563	1.7684	0		27	3.98234	2.91533	0		17	2.09285	1.5321	0		6	1.03439	0.757243	0		11	2.07298	1.51755	0		16	2.36816	1.73365	0		7	1.40297	1.02707	0
Tb427.03.5820	expression site-associated gene (ESAG, pseudogene), putative	1258		10	1.85818	1.47709	1		9	1.32745	1.0552	0		3	0.369327	0.293582	0		8	1.37919	1.09634	0		2	0.376905	0.299607	0		5	0.740051	0.588276	1		7	1.40297	1.11524	0
Tb427.03.5830	expression site-associated gene (ESAG) protein, putative	974		5	0.929089	0.95389	0		12	1.76993	1.81717	0		1	0.123109	0.126395	0		1	0.172399	0.177001	0		1	0.188453	0.193483	0		14	2.07214	2.12746	0		5	1.00212	1.02887	0
Tb427.03.5850	variant surface glycoprotein (VSG, pseudogene), putative	1405		1	0.185818	0.132255	0		7	1.03246	0.734845	0		2	0.246218	0.175244	0		1	0.172399	0.122704	1		1	0.188453	0.13413	0		7	1.03607	0.737417	0		4	0.801698	0.570604	0
Tb427.03.5860	variant surface glycoprotein (VSG, pseudogene), putative	1615		4	0.743271	0.46023	0		5	0.73747	0.456638	1		0	0	0	0		3	0.517197	0.320246	1		1	0.188453	0.116689	0		5	0.740051	0.458236	1		6	1.20255	0.744611	0
Tb427.03.5870	variant surface glycoprotein (VSG, pseudogene), putative	517		0	0	0	0		0	0	0	1		0	0	0	0		0	0	0	0		0	0	0	2		0	0	0	0		0	0	0	1
Tb427.03.5880	variant surface glycoprotein (VSG, pseudogene), putative	1495		0	0	0	0		1	0.147494	0.0986581	1		1	0.123109	0.0823471	0		0	0	0	2		0	0	0	0		0	0	0	0		1	0.200424	0.134063	1
Tb427.03.5890	variant surface glycoprotein (VSG, pseudogene), putative	1559		0	0	0	0		0	0	0	0		0	0	0	0		0	0	0	0		0	0	0	0		2	0.29602	0.189878	1		0	0	0	0
Tb427.03.590	adenosine transporter, putative	1388		75	13.9363	10.0406	1		166	24.484	17.6398	8		220	27.0839	19.5129	2		123	21.2051	15.2774	2		100	18.8453	13.5773	0		144	21.3135	15.3555	3		43	8.61825	6.20912	4
Tb427.03.5900	variant surface glycoprotein (VSG, pseudogene), putative	1505		0	0	0	1		2	0.294988	0.196005	0		0	0	0	1		0	0	0	0		1	0.188453	0.125218	0		2	0.29602	0.196691	0		1	0.200424	0.133172	0
Tb427.03.600	hypothetical protein	74		3	0.557454	7.53316	0		6	0.884964	11.959	0		2	0.246218	3.32727	0		4	0.689596	9.31887	0		5	0.942263	12.7333	0		8	1.18408	16.0011	0		6	1.20255	16.2506	0
Tb427.03.610	N-acetyltransferase complex ARD1 subunit, putative	560		111	20.6258	36.8318	0		185	27.2864	48.7257	0		446	54.9066	98.0474	0		170	29.3078	52.3354	0		302	56.9127	101.63	0		381	56.3919	100.7	1		103	20.6437	36.8638	0
Tb427.03.620	ATP-dependent DEAD/H RNA helicase, putative	2426		418	77.6719	32.0164	0		561	82.7441	34.1072	1		511	62.9086	25.931	0		429	73.9592	30.4861	0		341	64.2623	26.489	1		711	105.235	43.3781	1		597	119.653	49.3213	2
Tb427.03.630	hypothetical protein, conserved	224		282	52.4006	233.931	0		557	82.1541	366.759	0		337	41.4877	185.213	1		216	37.2382	166.242	0		571	107.606	480.386	1		332	49.1394	219.372	0		97	19.4412	86.791	0
Tb427.03.640	hypothetical protein, conserved	890		457	84.9188	95.4143	1		1374	202.657	227.704	1		1310	161.273	181.205	3		531	91.5439	102.858	0		697	131.351	147.586	0		1632	241.553	271.407	0		437	87.5855	98.4107	0
Tb427.03.650	hypothetical protein, conserved	188		22	4.08799	21.7446	0		101	14.8969	79.2388	0		108	13.2958	70.7221	0		34	5.86157	31.1786	0		58	10.9302	58.1396	0		128	18.9453	100.773	0		26	5.21104	27.7183	0
Tb427.03.660	hypothetical protein, conserved	1136		31	5.76035	5.07073	0		92	13.5694	11.9449	1		123	15.1424	13.3296	1		50	8.61995	7.58799	2		68	12.8148	11.2806	0		145	21.4615	18.8921	1		50	10.0212	8.8215	0
Tb427.03.670	hypothetical protein	1448		161	29.9167	20.6607	0		328	48.378	33.4102	1		254	31.2697	21.5951	0		234	40.3414	27.8601	0		167	31.4716	21.7345	0		110	16.2811	11.2439	1		80	16.034	11.0732	0
Tb427.03.680	cytochrome P450, putative	1754		243	45.1537	25.7433	1		333	49.1155	28.002	0		431	53.0599	30.2508	1		376	64.822	36.9567	0		195	36.7483	20.9511	0		293	43.367	24.7246	0		294	58.9248	33.5945	2
Tb427.03.690	protein kinase, putative	1751		391	72.6548	41.4933	0		576	84.9565	48.5188	1		567	69.8027	39.8645	0		470	81.0276	46.275	2		308	58.0434	33.1487	0		287	42.4789	24.2598	1		297	59.5261	33.9955	0
Tb427.03.700	hypothetical protein, conserved	257		257	47.7552	185.818	0		705	103.983	404.604	1		474	58.3536	227.057	0		367	63.2705	246.189	0		267	50.3168	195.785	0		345	51.0635	198.691	1		206	41.2874	160.652	1
Tb427.03.710	hypothetical protein, conserved	2003		393	73.0264	36.4585	4		200	29.4988	14.7273	2		273	33.6087	16.7792	2		402	69.3044	34.6003	8		171	32.2254	16.0886	2		224	33.1543	16.5523	0		287	57.5218	28.7178	9
Tb427.03.730	unspecified product	641		453	84.1755	131.319	0		495	73.0095	113.899	0		807	99.3489	154.99	0		476	82.0619	128.022	0		473	89.1381	139.061	0		505	74.7451	116.607	0		344	68.946	107.56	1
Tb427.03.740	hypothetical protein, conserved (ZC3H5)	740		890	165.378	223.484	0		1045	154.131	208.285	1		1622	199.683	269.841	1		1161	200.155	270.48	3		835	157.358	212.646	1		734	108.639	146.81	1		510	102.216	138.13	1
Tb427.03.750	hypothetical protein, conserved	1004		183	34.0047	33.8692	0		369	54.4253	54.2084	1		518	63.7704	63.5163	1		286	49.3061	49.1097	0		308	58.0434	57.8121	0		339	50.1755	49.9755	2		151	30.2641	30.1435	0
Tb427.03.760	hypothetical protein, conserved	1652		149	27.6869	16.7596	0		342	50.4429	30.5345	3		486	59.8309	36.2173	0		299	51.5473	31.203	0		315	59.3626	35.9338	0		369	54.6158	33.0604	0		202	40.4857	24.5071	0
Tb427.03.770	hypothetical protein, conserved	545		85	15.7945	28.9808	0		281	41.4458	76.0473	0		214	26.3453	48.34	0		103	17.7571	32.5818	0		176	33.1677	60.8581	0		366	54.1717	99.3977	0		73	14.631	26.8459	0
Tb427.03.780	proteasome alpha 7 subunit (TbPSA7)	713		307	57.0461	80.0085	0		1093	161.211	226.102	1		1754	215.933	302.851	0		666	114.818	161.035	0		1757	331.111	464.392	0		2791	413.096	579.378	0		658	131.879	184.964	0
Tb427.03.790	hypothetical protein, conserved (ZC3H6)	1070		130	24.1563	22.576	0		286	42.1833	39.4236	0		306	37.6713	35.2068	0		242	41.7206	38.9912	1		228	42.9672	40.1562	0		267	39.5187	36.9334	2		94	18.8399	17.6074	1
Tb427.03.800	hypothetical protein, conserved	845		316	58.7184	69.4893	1		687	101.328	119.915	0		752	92.5779	109.56	0		283	48.7889	57.7384	0		234	44.0979	52.1869	0		1107	163.847	193.902	0		285	57.121	67.5988	3
Tb427.03.810	hypothetical protein, conserved	1004		25	4.64545	4.62694	1		69	10.1771	10.1365	1		101	12.434	12.3845	0		67	11.5507	11.5047	0		53	9.98799	9.94819	0		128	18.9453	18.8698	0		30	6.01273	5.98878	0
Tb427.03.820	hypothetical protein, conserved	566		42	7.80435	13.7886	0		83	12.242	21.629	0		131	16.1273	28.4934	0		77	13.2747	23.4536	0		121	22.8028	40.2876	0		119	17.6132	31.1187	0		48	9.62038	16.9971	0
Tb427.03.830	flap endonuclease-1 (FEN-1), putative	1181		548	101.828	86.222	0		731	107.818	91.2939	3		832	102.427	86.7287	0		841	144.988	122.767	1		872	164.331	139.145	1		1457	215.651	182.6	0		585	117.248	99.2789	3
Tb427.03.840	hypothetical protein, conserved	1166		125	23.2272	19.9204	0		346	51.0329	43.7675	0		300	36.9327	31.6747	0		182	31.3766	26.9096	0		130	24.4988	21.011	0		285	42.1829	36.1774	3		80	16.034	13.7513	0
Tb427.03.850	hypothetical protein, conserved	2264		347	64.4788	28.48	1		150	22.1241	9.77212	1		150	18.4663	8.15651	0		252	43.4446	19.1893	0		65	12.2494	5.41052	0		135	19.9814	8.8257	2		102	20.4433	9.02973	1
Tb427.03.860	acyl carrier protein, mitochondrial precursor, putative	446		336	62.4348	139.988	0		2066	304.722	683.234	4		1990	244.987	549.297	0		780	134.471	301.505	0		1652	311.324	698.035	0		2482	367.361	823.68	0		613	122.86	275.471	0
Tb427.03.870	hypothetical protein, conserved	1298		296	55.0021	42.3745	0		1028	151.624	116.813	0		644	79.2821	61.0802	1		430	74.1316	57.1122	3		390	73.4965	56.6229	0		737	109.084	84.0397	0		508	101.816	78.4404	0
Tb427.03.880	hypothetical protein, conserved	734		243	45.1537	61.5174	1		574	84.6615	115.343	0		346	42.5957	58.0322	0		332	57.2365	77.9789	0		245	46.1709	62.9031	0		527	78.0014	106.269	0		264	52.9121	72.0873	1
Tb427.03.890	hypothetical protein, conserved	917		169	31.4032	34.2456	0		430	63.4224	69.1629	0		324	39.8873	43.4976	0		264	45.5133	49.6329	0		248	46.7362	50.9665	0		289	42.7749	46.6466	0		119	23.8505	26.0093	0
Tb427.03.900	hypothetical protein, conserved	1070		163	30.2883	28.3068	0		436	64.3074	60.1003	3		389	47.8893	44.7564	0		255	43.9618	41.0858	0		336	63.3201	59.1776	0		311	46.0312	43.0198	0		101	20.2429	18.9186	0
Tb427.03.910	gamma-tubulin	1343		126	23.4131	17.4334	0		122	17.9943	13.3986	0		162	19.9436	14.8501	0		148	25.5151	18.9986	0		73	13.757	10.2435	0		251	37.1506	27.6624	0		151	30.2641	22.5347	1
Tb427.03.920	hypothetical protein, conserved	3809		297	55.1879	14.4888	0		169	24.9265	6.5441	1		217	26.7146	7.01355	1		306	52.7541	13.8499	1		119	22.4259	5.8876	0		248	36.7065	9.63679	1		266	53.3129	13.9966	1
Tb427.03.930	dynein heavy chain, putative	13919		10566	1963.35	141.056	3		3472	512.099	36.7914	3		4220	519.519	37.3245	2		9333	1609	115.597	18		2938	553.674	39.7783	0		3844	568.951	40.8759	4		26441	5299.42	380.733	5
Tb427.03.940	hypothetical protein, conserved	464		440	81.7599	176.207	1		1584	233.63	503.514	0		1194	146.992	316.793	1		491	84.6479	182.431	0		1207	227.462	490.22	0		1340	198.334	427.443	1		268	53.7138	115.762	1
Tb427.03.950	hypothetical protein, conserved	1262		200	37.1636	29.4482	0		181	26.6964	21.154	0		167	20.5592	16.291	1		231	39.8242	31.5564	1		90	16.9607	13.4396	0		182	26.9379	21.3454	0		113	22.648	17.9461	1
Tb427.03.960	protein transport protein Sec61 gamma subunit, putative	209		90	16.7236	80.0173	0		232	34.2186	163.725	0		327	40.2566	192.615	1		173	29.825	142.704	1		214	40.3288	192.961	0		253	37.4466	179.17	1		57	11.4242	54.6612	0
Tb427.03.970	hypothetical protein, conserved	1112		134	24.8996	22.3917	0		382	56.3427	50.6679	0		574	70.6645	63.5472	0		207	35.6866	32.0923	1		221	41.648	37.4533	0		492	72.821	65.4865	0		189	37.8802	34.065	0
Tb427.03.980	hypothetical protein, conserved	2102		373	69.3101	32.9734	0		361	53.2453	25.3308	0		460	56.6301	26.941	0		398	68.6148	32.6426	2		285	53.709	25.5514	0		305	45.1431	21.4763	0		295	59.1252	28.1281	1
Tb427.03.990	hypothetical protein, conserved	1439		1266	235.245	163.478	0		1774	261.654	181.831	2		1203	148.1	102.919	0		1403	241.876	168.086	1		1750	329.792	229.181	1		1289	190.785	132.582	4		766	153.525	106.689	0
Tb427.04.1000	hypothetical protein, conserved	665		432	80.2733	120.712	0		43	6.34224	9.5372	0		81	9.97182	14.9952	0		334	57.5813	86.5884	1		133	25.0642	37.6905	0		29	4.2923	6.45458	0		108	21.6458	32.5501	4
Tb427.04.1010	hypothetical protein	395		221	41.0657	103.964	3		113	16.6668	42.1945	1		72	8.86384	22.4401	1		268	46.2029	116.969	3		194	36.5598	92.5565	0		50	7.40051	18.7355	2		120	24.0509	60.8885	0
Tb427.04.1020	serine-palmitoyl-CoA transferase, putative	1472		451	83.8039	56.932	0		695	102.508	69.6388	2		1183	145.638	98.9387	0		805	138.781	94.2807	1		693	130.598	88.7212	0		966	142.978	97.1317	0		403	80.7711	54.8717	0
Tb427.04.1030	hypothetical protein, conserved	827		120	22.2981	26.9627	0		162	23.894	28.8924	0		190	23.3907	28.2838	0		172	29.6526	35.8557	1		145	27.3256	33.0419	0		301	44.5511	53.8707	0		76	15.2323	18.4187	1
Tb427.04.1040	hypothetical protein, conserved	500		320	59.4617	118.923	0		487	71.8295	143.659	0		323	39.7642	79.5283	0		326	56.2021	112.404	0		275	51.8245	103.649	0		290	42.923	85.8459	0		106	21.245	42.49	0
Tb427.04.1050	hypothetical protein, conserved	1385		232	43.1097	31.1262	0		239	35.251	25.452	0		307	37.7944	27.2884	0		354	61.0293	44.0645	1		313	58.9857	42.5889	0		269	39.8147	28.7471	0		253	50.7074	36.6118	1
Tb427.04.1060	hypothetical protein, conserved	3305		268	49.7992	15.0678	0		204	30.0888	9.10401	2		227	27.9457	8.45559	0		337	58.0985	17.579	1		105	19.7875	5.98715	0		249	36.8545	11.1511	0		215	43.0913	13.0382	2
Tb427.04.1070	50S ribosomal protein L13, putative	608		80	14.8654	24.4497	0		211	31.1212	51.1862	0		257	31.639	52.0378	0		174	29.9974	49.3379	0		244	45.9824	75.629	1		209	30.9341	50.8785	0		62	12.4263	20.438	2
Tb427.04.1080	V-type ATPase, A subunit, putative	1832		256	47.5694	25.9658	0		337	49.7055	27.1318	1		381	46.9045	25.6029	0		511	88.0959	48.0873	1		181	34.1099	18.6189	0		519	76.8173	41.9308	0		607	121.658	66.407	0
Tb427.04.1090	endosomal integral membrane protein, putative	1904		174	32.3323	16.9813	1		261	38.4959	20.2184	1		350	43.0881	22.6303	0		257	44.3066	23.2702	3		256	48.2439	25.3382	0		361	53.4317	28.0629	0		203	40.6862	21.3688	2
Tb427.04.110	retrotransposon hot spot protein (RHS, pseudogene), putative	1520		971	180.429	118.703	1		897	132.302	87.0408	4		1042	128.279	84.3944	5		687	118.438	77.9198	1		463	87.2535	57.4036	3		1824	269.971	177.612	3		1301	260.752	171.548	5
Tb427.04.1100	ribosomal protein L21E (60S), putative	479		122	22.6698	47.3273	0		2611	385.107	803.98	0		2301	283.273	591.385	0		307	52.9265	110.494	0		395	74.4388	155.405	0		1664	246.289	514.173	0		481	96.4042	201.261	0
Tb427.04.1110	hypothetical protein, conserved	1379		245	45.5254	33.0133	0		550	81.1217	58.8264	0		617	75.9582	55.0821	0		318	54.8229	39.7555	0		390	73.4965	53.297	0		571	84.5138	61.2863	0		144	28.8611	20.929	0
Tb427.04.1120	hypothetical protein, conserved	1526		326	60.5766	39.6963	0		757	111.653	73.167	0		773	95.1631	62.3612	0		528	91.0267	59.6505	2		412	77.6425	50.8797	0		734	108.639	71.1923	0		321	64.3363	42.1601	0
Tb427.04.1130	hypothetical protein, conserved	497		103	19.1392	38.5095	0		254	37.4635	75.3792	1		282	34.7167	69.8525	0		129	22.2395	44.7474	0		159	29.964	60.2897	0		423	62.6083	125.972	0		70	14.0297	28.2288	1
Tb427.04.1140	phosphatidylinositol 4-kinase, putative	1745		248	46.0828	26.4085	0		293	43.2157	24.7655	0		285	35.086	20.1066	0		290	49.9957	28.6508	0		109	20.5413	11.7715	0		386	57.1319	32.7404	0		229	45.8972	26.3021	1
Tb427.04.1150	hypothetical protein, conserved	2225		124	23.0414	10.3557	1		210	30.9737	13.9208	1		259	31.8852	14.3304	1		209	36.0314	16.1939	0		201	37.879	17.0243	0		324	47.9553	21.5529	0		276	55.3172	24.8616	0
Tb427.04.1160	hypothetical protein, conserved	2726		627	116.508	42.7395	0		293	43.2157	15.8532	0		471	57.9843	21.2708	1		456	78.614	28.8386	1		233	43.9094	16.1076	0		1318	195.077	71.5618	0		383	76.7626	28.1594	1
Tb427.04.1170	ankyrin, putative	1019		121	22.484	22.0647	0		342	50.4429	49.5024	1		357	43.9499	43.1304	0		210	36.2038	35.5288	0		268	50.5053	49.5636	0		251	37.1506	36.4579	0		141	28.2599	27.7329	1
Tb427.04.1180	hypothetical protein, conserved	1007		52	9.66253	9.59536	0		124	18.2892	18.1621	1		116	14.2806	14.1814	1		66	11.3783	11.2992	0		58	10.9302	10.8543	0		119	17.6132	17.4908	0		49	9.8208	9.75253	1
Tb427.04.1190	hypothetical protein, conserved	611		107	19.8825	32.5409	0		315	46.4606	76.0402	2		322	39.6411	64.879	4		205	35.3418	57.8426	0		287	54.0859	88.5203	0		543	80.3695	131.538	1		168	33.6713	55.1085	0
Tb427.04.120	hypothetical protein	371		31	5.76035	15.5266	0		39	5.75226	15.5048	0		44	5.41679	14.6005	0		26	4.48238	12.0819	0		24	4.52286	12.191	0		49	7.2525	19.5485	0		33	6.61401	17.8275	1
Tb427.04.1200	expression site-associated gene (ESAG) protein, putative	995		85	15.7945	15.8739	0		158	23.304	23.4211	0		135	16.6197	16.7032	0		48	8.27515	8.31674	2		150	28.2679	28.4099	0		386	57.1319	57.419	0		49	9.8208	9.87015	2
Tb427.04.1210	hypothetical protein	554		0	0	0	0		1	0.147494	0.266235	0		0	0	0	0		1	0.172399	0.31119	0		0	0	0	0		0	0	0	0		0	0	0	0
Tb427.04.1220	leucine-rich repeat protein (LRRP), putative	782		929	172.625	220.748	0		2042	301.183	385.144	7		2039	251.019	320.996	2		1004	173.089	221.341	1		2459	463.405	592.589	2		1604	237.408	303.591	1		540	108.229	138.401	3
Tb427.04.1230	hypothetical protein	788		388	72.0973	91.4941	1		585	86.2839	109.497	0		580	71.4031	90.6131	1		371	63.96	81.1676	1		507	95.5455	121.251	0		771	114.116	144.817	1		375	75.1592	95.3797	0
Tb427.04.1240	hypothetical protein	361		177	32.8898	91.1074	0		210	30.9737	85.7998	0		121	14.8962	41.2636	0		160	27.5838	76.4096	0		183	34.4868	95.5314	0		92	13.6169	37.72	0		54	10.8229	29.9804	1
Tb427.04.1250	peroxisome biogenesis factor 1, putative	2735		801	148.84	54.4205	0		905	133.482	48.8051	0		758	93.3165	34.1194	1		938	161.71	59.1263	1		611	115.145	42.1004	0		658	97.3907	35.609	0		674	135.086	49.3916	0
Tb427.04.1260	hypothetical protein, conserved	1004		146	27.1294	27.0213	1		496	73.157	72.8655	1		518	63.7704	63.5163	0		176	30.3422	30.2213	0		273	51.4476	51.2426	0		365	54.0237	53.8085	0		112	22.4475	22.3581	0
Tb427.04.1270	ruvB-like DNA helicase, putative	1379		1530	284.301	206.165	0		2668	393.514	285.362	3		3554	437.529	317.28	0		2444	421.343	305.543	2		3569	672.587	487.735	0		3461	512.263	371.474	4		2123	425.501	308.558	1
Tb427.04.1280	hypothetical protein, conserved	1196		508	94.3955	78.926	0		1453	214.309	179.188	1		1691	208.177	174.061	0		659	113.611	94.9925	0		992	186.945	156.308	0		1404	207.806	173.751	0		374	74.9588	62.6746	0
Tb427.04.1290	hypothetical protein, conserved	614		120	22.2981	36.3162	1		281	41.4458	67.5013	1		226	27.8226	45.3137	0		129	22.2395	36.2206	0		110	20.7298	33.7619	2		193	28.566	46.5244	1		75	15.0318	24.4818	0
Tb427.04.130	receptor-type adenylate cyclase GRESAG 4, pseudogene, putative	2956		125	23.2272	7.85766	6		77	11.357	3.84203	1		86	10.5874	3.58165	2		102	17.5847	5.94882	0		28	5.27667	1.78507	1		83	12.2848	4.1559	2		82	16.4348	5.55981	4
Tb427.04.1300	hypothetical protein, conserved	1124		1467	272.595	242.522	0		4245	626.112	557.039	0		4676	575.657	512.15	0		2412	415.827	369.952	0		2262	426.28	379.252	0		3212	475.409	422.961	1		2289	458.772	408.16	1
Tb427.04.1310	hypothetical protein, conserved (ZC3H9)	1250		269	49.985	39.988	0		377	55.6052	44.4842	1		439	54.0448	43.2358	0		401	69.132	55.3056	1		265	49.9399	39.9519	0		303	44.8471	35.8777	0		137	27.4582	21.9665	0
Tb427.04.1320	hypothetical protein, conserved	2726		671	124.684	45.7387	0		580	85.5465	31.3817	0		814	100.211	36.761	1		674	116.197	42.6254	1		529	99.6914	36.5706	0		575	85.1059	31.22	0		414	82.9757	30.4386	1
Tb427.04.1330	DNA topoisomerase IB, large subunit	2090		13337	2478.25	1185.77	7		10948	1614.76	772.614	6		13020	1602.88	766.927	3		11640	2006.72	960.155	12		13561	2555.61	1222.78	1		7790	1153	551.674	4		5153	1032.79	494.157	2
Tb427.04.1340	cleavage and polyadenylation specificity factor subunit, putative (CPSF3)	2312		646	120.038	51.9197	1		641	94.5436	40.8926	0		747	91.9623	39.7761	1		766	132.058	57.1184	1		320	60.3048	26.0834	0		728	107.751	46.6053	0		467	93.5982	40.4837	0
Tb427.04.1350	glyoxalase II (glx2-2)	992		347	64.4788	64.9988	0		554	81.7116	82.3706	2		487	59.954	60.4375	0		757	130.506	131.559	0		632	119.102	120.063	0		424	62.7563	63.2624	0		619	124.063	125.063	4
Tb427.04.1360	hypothetical protein, conserved	881		689	128.029	145.322	0		1295	191.005	216.804	0		1833	225.659	256.139	0		1255	216.361	245.585	1		2445	460.767	523.004	1		2023	299.425	339.869	1		1139	228.284	259.119	0
Tb427.04.1370	hypothetical protein, conserved	455		96	17.8385	39.2055	0		710	104.721	230.155	1		609	74.9733	164.776	0		206	35.5142	78.0532	0		509	95.9224	210.818	0		815	120.628	265.117	2		90	18.0382	39.6444	0
Tb427.04.1380	hypothetical protein, conserved	527		187	34.7479	65.9354	1		278	41.0033	77.8051	1		223	27.4533	52.0935	0		248	42.755	81.129	0		395	74.4388	141.25	0		266	39.3707	74.7072	0		97	19.4412	36.8903	1
Tb427.04.1390	hypothetical protein, conserved	2804		900	167.236	59.642	0		388	57.2276	20.4093	2		541	66.6019	23.7525	0		819	141.195	50.3548	2		188	35.4291	12.6352	0		220	32.5622	11.6128	1		221	44.2938	15.7967	0
Tb427.04.140	hypothetical protein	266		2	0.371636	1.39713	0		4	0.589976	2.21795	0		7	0.861762	3.23971	0		2	0.344798	1.29623	0		0	0	0	2		6	0.888061	3.33858	0		3	0.601273	2.26043	1
Tb427.04.1400	vacuolar transport protein 4A, putative	1382		160	29.7309	21.5129	0		157	23.1565	16.7558	1		232	28.5613	20.6666	0		236	40.6862	29.4401	1		218	41.0827	29.727	0		105	15.5411	11.2453	0		70	14.0297	10.1517	0
Tb427.04.1410	hypothetical protein, conserved	1547		1743	323.881	209.36	0		1886	278.174	179.815	2		2256	277.734	179.53	2		1699	292.906	189.338	2		3537	666.557	430.871	0		1038	153.635	99.3113	3		530	106.225	68.6651	0
Tb427.04.1420	hypothetical protein, conserved	704		160	29.7309	42.2313	1		181	26.6964	37.921	0		316	38.9024	55.2591	1		224	38.6174	54.8542	1		178	33.5446	47.6485	0		352	52.0996	74.0051	3		118	23.6501	33.5939	1
Tb427.04.1430	hypothetical protein, conserved	1403		355	65.9653	47.0173	0		454	66.9622	47.7279	1		516	63.5242	45.2774	1		565	97.4055	69.4266	1		359	67.6545	48.2213	0		219	32.4142	23.1035	0		194	38.8824	27.7137	0
Tb427.04.1440	hypothetical protein, conserved	617		67	12.4498	20.178	1		119	17.5518	28.447	0		116	14.2806	23.1453	0		88	15.1711	24.5885	0		120	22.6143	36.652	0		91	13.4689	21.8297	0		50	10.0212	16.2419	0
Tb427.04.1450	hypothetical protein, conserved	1265		110	20.44	16.1581	0		201	29.6463	23.4358	0		185	22.7751	18.0041	0		163	28.101	22.2143	0		73	13.757	10.8751	0		134	19.8334	15.6785	1		59	11.825	9.34786	0
Tb427.04.1460	hypothetical protein, conserved	1490		679	126.17	84.6781	1		569	83.924	56.3249	1		712	87.6535	58.8279	1		657	113.266	76.0176	1		856	161.315	108.265	0		480	71.0449	47.6811	0		211	42.2896	28.3823	0
Tb427.04.1470	hypothetical protein, conserved	431		95	17.6527	40.9575	0		209	30.8262	71.5226	2		137	16.8659	39.1321	0		128	22.0671	51.1997	0		146	27.5141	63.8378	0		100	14.801	34.3411	0		50	10.0212	23.2511	0
Tb427.04.1480	hypothetical protein, conserved	2162		514	95.5104	44.1769	0		395	58.2601	26.9473	1		466	57.3687	26.535	1		577	99.4743	46.0103	0		212	39.9519	18.4792	0		399	59.0561	27.3155	1		193	38.6819	17.8917	2
Tb427.04.1490	hypothetical protein, conserved	1811		153	28.4301	15.6986	0		79	11.652	6.43403	2		104	12.8033	7.06975	1		184	31.7214	17.516	1		60	11.3072	6.2436	0		158	23.3856	12.9131	0		90	18.0382	9.96036	3
Tb427.04.150	hypothetical protein	425		2	0.371636	0.874437	0		8	1.17995	2.77636	0		6	0.738653	1.73801	0		10	1.72399	4.05645	0		4	0.75381	1.77367	1		7	1.03607	2.43781	1		10	2.00424	4.71587	1
Tb427.04.1500	RNA editing associated helicase 2 (REH2)	6503		1566	290.991	44.7472	1		765	112.833	17.3509	1		1102	135.666	20.8621	2		1651	284.631	43.7692	3		539	101.576	15.6199	1		981	145.198	22.3278	0		1513	303.242	46.6311	2
Tb427.04.1510	phospholipid-translocating ATPase, putative	3242		611	113.535	35.02	0		440	64.8973	20.0177	0		631	77.6817	23.961	0		580	99.9914	30.8425	0		162	30.5293	9.41682	0		537	79.4815	24.5162	1		358	71.752	22.132	2
Tb427.04.1520	hypothetical protein, conserved	593		51	9.47671	15.981	0		60	8.84964	14.9235	1		137	16.8659	28.4417	1		78	13.4471	22.6764	0		127	23.9335	40.36	0		148	21.9055	36.9401	1		38	7.61613	12.8434	0
Tb427.04.1530	hypothetical protein, conserved	2912		1082	201.055	69.0436	1		728	107.376	36.8735	0		981	120.77	41.4731	0		1003	172.916	59.3806	1		537	101.199	34.7524	0		1195	176.872	60.7391	0		804	161.141	55.337	0
Tb427.04.1540	hypothetical protein, conserved	1526		1903	353.611	231.724	2		721	106.343	69.6875	0		1361	167.551	109.798	1		1112	191.708	125.628	0		674	127.017	83.2353	1		523	77.4093	50.7269	0		743	148.915	97.5855	1
Tb427.04.1550	hypothetical protein, conserved	1349		469	87.1486	64.6024	0		499	73.5995	54.5585	0		642	79.0359	58.5885	0		629	108.439	80.3847	1		513	96.6762	71.6651	0		628	92.9504	68.9032	2		174	34.8739	25.8516	1
Tb427.04.1560	hypothetical protein, conserved	1607		402	74.6988	46.4834	0		284	41.8883	26.0661	1		308	37.9175	23.5952	0		356	61.3741	38.1917	0		225	42.4018	26.3857	0		298	44.107	27.4468	0		166	33.2705	20.7035	0
Tb427.04.1570	hypothetical protein, conserved	947		181	33.633	35.5153	0		484	71.3871	75.3823	0		910	112.029	118.299	0		318	54.8229	57.8911	0		822	154.908	163.578	0		706	104.495	110.343	0		159	31.8675	33.651	0
Tb427.04.1580	hypothetical protein, conserved	629		54	10.0342	15.9526	0		125	18.4367	29.3112	1		163	20.0667	31.9026	0		113	19.4811	30.9715	0		122	22.9912	36.552	0		197	29.158	46.3561	0		63	12.6267	20.0743	0
Tb427.04.1590	hypothetical protein, conserved	1055		212	39.3934	37.3397	0		388	57.2276	54.2442	0		350	43.0881	40.8418	1		392	67.5804	64.0573	0		212	39.9519	37.8691	0		266	39.3707	37.3182	1		122	24.4518	23.1771	0
Tb427.04.160	leucine-rich repeat protein (LRRP, pseudogene), putative	4313		65	12.0782	2.80041	3		45	6.63723	1.53889	2		40	4.92435	1.14175	0		51	8.79235	2.03857	0		9	1.69607	0.393247	0		122	18.0572	4.1867	4		69	13.8293	3.20642	2
Tb427.04.1600	hypothetical protein, conserved	704		424	78.7868	111.913	1		715	105.458	149.799	2		676	83.2216	118.212	1		455	78.4416	111.423	0		541	101.953	144.819	0		785	116.188	165.04	0		222	44.4942	63.202	0
Tb427.04.1610	hypothetical protein, conserved	1079		335	62.249	57.6914	0		476	70.2071	65.0668	3		436	53.6755	49.7456	2		465	80.1656	74.2962	0		357	67.2776	62.3518	0		593	87.77	81.3439	0		199	39.8845	36.9643	0
Tb427.04.1620	phosphatidylinositol 4-phosphate 5-kinase alpha, putative (PIP5KII-alpha)	1445		354	65.7795	45.5222	1		260	38.3484	26.5387	0		276	33.978	23.5142	0		319	54.9953	38.059	0		94	17.7145	12.2592	0		314	46.4752	32.1628	0		137	27.4582	19.0022	0
Tb427.04.1630	ribosomal RNA processing protein 6 (RRP6)	2210		603	112.048	50.7005	0		880	129.795	58.7306	0		1485	182.817	82.7225	0		841	144.988	65.6052	3		903	170.173	77.0012	0		1481	219.203	99.1869	0		460	92.1953	41.7173	0
Tb427.04.1640	UDP-galactose transporter, putative	1022		208	38.6501	37.8181	0		280	41.2983	40.4093	0		283	34.8398	34.0898	0		224	38.6174	37.7861	0		190	35.806	35.0352	0		273	40.4068	39.537	0		90	18.0382	17.6499	0
Tb427.04.1650	hypothetical protein, conserved	1685		1680	312.174	185.266	1		1306	192.627	114.319	0		1160	142.806	84.7515	0		1857	320.145	189.997	2		854	160.938	95.5125	1		437	64.6804	38.386	2		839	168.156	99.7959	1
Tb427.04.1660	mitochondrial carrier protein, putative	1157		645	119.853	103.589	0		436	64.3074	55.5811	0		595	73.2498	63.3101	0		736	126.886	109.668	1		331	62.3778	53.9134	0		381	56.3919	48.7397	0		220	44.0934	38.1101	1
Tb427.04.1670	hypothetical protein, conserved	461		475	88.2635	191.461	0		698	102.951	223.321	1		1261	155.24	336.747	0		844	145.505	315.629	0		1652	311.324	675.322	0		1268	187.677	407.108	0		255	51.1082	110.864	0
Tb427.04.1680	hypothetical protein, conserved (ZC3H10)	1409		616	114.464	81.2376	1		622	91.7412	65.1109	3		606	74.604	52.9482	1		675	116.369	82.59	0		347	65.393	46.411	0		592	87.622	62.1874	0		227	45.4964	32.2898	1
Tb427.04.1690	hypothetical protein, conserved	941		493	91.6082	97.352	0		710	104.721	111.287	0		641	78.9128	83.8606	0		478	82.4067	87.5736	0		386	72.7427	77.3036	0		513	75.9292	80.6899	0		152	30.4645	32.3746	0
Tb427.04.170	hypothetical protein	173		0	0	0	1		0	0	0	0		2	0.246218	1.42322	0		0	0	0	0		0	0	0	0		1	0.14801	0.85555	0		2	0.400849	2.31705	0
Tb427.04.1700	protein kinase, putative	2078		1561	290.062	139.587	4		1606	236.875	113.992	2		1861	229.106	110.253	0		1710	294.802	141.868	3		1243	234.247	112.727	1		701	103.755	49.9303	0		472	94.6004	45.5247	1
Tb427.04.1710	hypothetical protein, conserved	743		228	42.3665	57.0208	0		531	78.3193	105.41	0		583	71.7725	96.5982	0		325	56.0297	75.4101	0		274	51.636	69.4966	0		349	51.6556	69.523	0		99	19.842	26.7053	0
Tb427.04.1720	nucleoside diphosphate kinase, putative	1049		171	31.7749	30.2906	0		293	43.2157	41.1971	0		356	43.8268	41.7796	0		322	55.5125	52.9194	0		229	43.1556	41.1398	0		196	29.01	27.6549	0		86	17.2365	16.4314	0
Tb427.04.1730	hypothetical protein, conserved	479		716	133.046	277.757	0		853	125.812	262.656	0		970	119.416	249.302	0		666	114.818	239.703	2		518	97.6184	203.796	0		590	87.326	182.309	1		103	20.6437	43.0975	0
Tb427.04.1740	hypothetical protein, conserved	1268		205	38.0927	30.0415	0		565	83.3341	65.7209	0		575	70.7876	55.8262	0		377	64.9944	51.2574	0		346	65.2046	51.4232	0		387	57.2799	45.1735	0		163	32.6692	25.7643	1
Tb427.04.1750	hypothetical protein, conserved	809		100	18.5818	22.9688	0		299	44.1007	54.5126	0		264	32.5007	40.174	0		194	33.4454	41.3417	1		188	35.4291	43.7937	0		153	22.6456	27.992	0		84	16.8357	20.8105	0
Tb427.04.1760	hypothetical protein, conserved	473		203	37.721	79.7485	0		381	56.1952	118.806	0		538	66.2326	140.027	0		418	72.0628	152.353	0		496	93.4725	197.616	0		515	76.2252	161.153	0		108	21.6458	45.7629	0
Tb427.04.1770	hypothetical protein, conserved	236		584	108.518	459.82	0		579	85.399	361.86	0		310	38.1637	161.711	0		332	57.2365	242.527	0		467	88.0073	372.912	0		288	42.6269	180.623	0		70	14.0297	59.4479	0
Tb427.04.1780	hypothetical protein, conserved	1142		132	24.528	21.4781	0		298	43.9532	38.4879	1		335	41.2415	36.1134	0		205	35.3418	30.9473	3		200	37.6905	33.004	0		190	28.1219	24.6252	0		69	13.8293	12.1097	1
Tb427.04.1790	ribosomal protein L3, putative	1442		945	175.598	121.774	2		5910	871.689	604.5	3		4937	607.788	421.49	1		1407	242.565	168.215	1		992	186.945	129.643	2		2435	360.405	249.934	0		2065	413.877	287.016	2
Tb427.04.180	hypothetical protein	317		15	2.78727	8.79264	0		47	6.93221	21.8682	0		69	8.49451	26.7966	0		32	5.51677	17.4031	0		37	6.97275	21.996	0		121	17.9092	56.496	0		10	2.00424	6.32254	0
Tb427.04.1800	ribosomal protein L3, mitochondrial, putative	1289		920	170.952	132.624	1		5822	858.71	666.183	2		4844	596.339	462.637	0		1401	241.531	187.379	1		993	187.133	145.177	0		2461	364.253	282.586	0		2127	426.303	330.724	1
Tb427.04.1810	hypothetical protein, conserved	344		243	45.1537	131.261	0		487	71.8295	208.807	0		474	58.3536	169.633	0		284	48.9613	142.329	0		317	59.7395	173.661	0		563	83.3297	242.238	0		126	25.2535	73.4113	0
Tb427.04.1820	selenocysteine-tRNA-specific elongation factor, putative	1967		314	58.3468	29.6628	0		300	44.2482	22.4953	1		369	45.4272	23.0946	0		383	66.0288	33.5683	2		200	37.6905	19.1614	0		416	61.5722	31.3026	1		205	41.087	20.8882	0
Tb427.04.1830	hypothetical protein, conserved	308		34	6.31781	20.5124	0		139	20.5017	66.5638	0		214	26.3453	85.5367	0		89	15.3435	49.8166	2		200	37.6905	122.372	0		273	40.4068	131.191	0		58	11.6246	37.7423	1
Tb427.04.1840	zinc carboxypeptidase, putative	2321		959	178.199	76.777	0		461	67.9947	29.2954	1		365	44.9347	19.3601	0		778	134.126	57.7882	0		200	37.6905	16.2389	0		225	33.3023	14.3483	0		281	56.3193	24.2651	1
Tb427.04.1850	hypothetical protein, conserved	1736		290	53.8872	31.041	0		570	84.0715	48.4283	0		606	74.604	42.9746	0		435	74.9936	43.1991	2		298	56.1589	32.3496	0		394	58.316	33.5922	0		251	50.3065	28.9784	0
Tb427.04.1860	ribosomal protein S19, putative	503		2955	549.092	1091.63	1		15932	2349.87	4671.72	4		20195	2486.18	4942.71	0		4247	732.179	1455.62	1		10527	1983.84	3944.02	1		10420	1542.27	3066.14	2		2678	536.737	1067.07	1
Tb427.04.1870	unspecified product	1280		1500	278.727	217.755	0		742	109.44	85.5004	1		1090	134.189	104.835	0		1120	193.087	150.849	2		890	167.723	131.033	0		496	73.413	57.3539	0		911	182.587	142.646	3
Tb427.04.1880	unspecified product	920		727	135.09	146.837	2		238	35.1036	38.156	0		211	25.976	28.2347	0		610	105.163	114.308	0		102	19.2222	20.8937	0		45	6.66046	7.23963	0		407	81.5728	88.6661	0
Tb427.04.1890	unspecified product	674		768	142.708	211.733	0		786	115.93	172.003	1		1158	142.56	211.513	2		697	120.162	178.282	0		1196	225.389	334.405	1		979	144.902	214.988	0		294	58.9248	87.4255	0
Tb427.04.190	retrotransposon hot spot protein (RHS, pseudogene), putative	652		8	1.48654	2.27997	1		11	1.62243	2.48839	0		8	0.984871	1.51054	0		8	1.37919	2.11533	1		2	0.376905	0.578075	1		18	2.66418	4.08617	0		18	3.60764	5.53319	1
Tb427.04.1900	unspecified product	1142		1295	240.634	210.713	0		952	140.414	122.955	0		1129	138.99	121.707	3		1136	195.845	171.493	0		923	173.942	152.313	0		1671	247.325	216.572	0		459	91.9948	80.5559	0
Tb427.04.1910	hypothetical protein, conserved	728		2145	398.579	547.499	0		78	11.5045	15.8029	0		113	13.9113	19.1089	2		1928	332.385	456.573	3		611	115.145	158.166	0		37	5.47638	7.5225	0		487	97.6067	134.075	1
Tb427.04.1920	GPI transamidase, putative (TbGPI16)	2060		425	78.9726	38.3362	1		512	75.5169	36.6587	2		766	94.3014	45.7774	0		607	104.646	50.7991	0		374	70.4813	34.2142	0		490	72.525	35.2063	0		472	94.6004	45.9225	1
Tb427.04.1930	RNA-binding protein, putative (EIF3D)	818		1226	227.813	278.5	2		2465	363.573	444.465	2		2694	331.655	405.447	0		1772	305.491	373.461	0		4218	794.893	971.752	0		3915	579.46	708.386	1		1911	383.011	468.229	0
Tb427.04.1940	hypothetical protein, conserved	1445		311	57.7894	39.9926	0		333	49.1155	33.99	0		501	61.6775	42.6834	0		582	100.336	69.4368	1		468	88.1958	61.0352	0		322	47.6593	32.9822	0		159	31.8675	22.0536	0
Tb427.04.1950	NADPH--cytochrome p450 reductase, putative (CPR)	1832		694	128.958	70.3917	0		830	122.42	66.8231	1		847	104.273	56.9177	0		818	141.022	76.9773	0		388	73.1196	39.9124	0		488	72.229	39.4263	0		315	63.1337	34.4616	0
Tb427.04.1960	hypothetical protein, conserved	1052		1194	221.867	210.9	0		1550	228.616	217.315	1		1898	233.661	222.111	0		1138	196.19	186.493	0		1679	316.412	300.772	0		1231	182.201	173.194	0		375	75.1592	71.4441	0
Tb427.04.1970	hypothetical protein, conserved	1685		258	47.941	28.4516	1		563	83.0391	49.2814	0		461	56.7532	33.6814	0		523	90.1647	53.5102	1		426	80.2808	47.6444	0		486	71.9329	42.6902	0		309	61.9312	36.7544	1
Tb427.04.1980	hypothetical protein, conserved	2495		2036	378.325	151.633	0		1762	259.884	104.162	1		2085	256.682	102.879	1		2123	366.003	146.695	1		2014	379.543	152.122	0		1584	234.448	93.9672	1		855	171.363	68.6825	3
Tb427.04.1990	RNA helicase, putative	1880		776	144.195	76.6993	1		591	87.1689	46.3664	0		671	82.606	43.9394	0		719	123.955	65.9335	0		317	59.7395	31.7763	0		564	83.4777	44.4031	0		309	61.9312	32.9421	0
Tb427.04.200	retrotransposon hot spot (RHS) protein, putative	2035		621	115.393	56.7041	0		1163	171.535	84.2926	1		928	114.245	56.1401	1		791	136.368	67.0111	1		1245	234.623	115.294	0		1337	197.89	97.2431	3		1790	358.76	176.295	2
Tb427.04.2000	ruvB-like DNA helicase, putative	1424		1392	258.658	181.642	2		2440	359.885	252.728	2		2145	264.069	185.441	2		1713	295.32	207.387	3		2100	395.75	277.915	1		1921	284.328	199.668	1		1753	351.344	246.73	1
Tb427.04.2010	acyl-CoA binding protein, putative (ACBP)	281		360	66.8944	238.058	0		1207	178.025	633.542	0		1289	158.687	564.724	2		593	102.233	363.817	0		1025	193.164	687.416	0		2743	405.992	1444.81	0		352	70.5494	251.066	0
Tb427.04.2020	mu-adaptin 3, putative	1280		97	18.0243	14.0815	0		269	39.6759	30.9968	3		295	36.3171	28.3727	0		231	39.8242	31.1126	1		149	28.0794	21.9371	1		193	28.566	22.3172	1		104	20.8441	16.2845	2
Tb427.04.2030	hypothetical protein, conserved (ALBA4)	653		474	88.0777	134.882	0		885	130.532	199.896	2		1023	125.94	192.864	1		790	136.195	208.569	0		1074	202.398	309.951	0		1340	198.334	303.727	0		441	88.3872	135.356	0
Tb427.04.2040	hypothetical protein, conserved (ALBA3)	572		1907	354.355	619.501	3		3320	489.68	856.084	3		4559	561.253	981.212	1		2407	414.965	725.462	1		9567	1802.93	3151.97	1		4400	651.245	1138.54	2		1370	274.582	480.038	2
Tb427.04.2050	hypothetical protein	404		612	113.721	281.486	0		688	101.476	251.178	0		543	66.8481	165.466	0		695	119.817	296.578	0		771	145.297	359.646	1		445	65.8645	163.031	1		533	106.826	264.421	0
Tb427.04.2060	hypothetical protein, conserved	1760		3047	566.187	321.697	1		3044	448.972	255.097	0		3330	409.953	232.928	1		2593	447.031	253.995	2		2038	384.066	218.22	0		2988	442.254	251.281	0		1082	216.859	123.216	0
Tb427.04.2070	antigenic protein, putative	13367		41891	7784.1	582.337	23		4323	637.616	47.7008	5		4007	493.297	36.9041	5		26161	4510.13	337.408	18		7244	1365.15	102.128	6		3111	460.46	34.4475	10		34582	6931.08	518.522	54
Tb427.04.2080	hypothetical protein, conserved	2720		2301	427.567	157.194	0		3420	504.429	185.452	1		3854	474.462	174.434	2		2107	363.245	133.546	3		1320	248.757	91.4549	0		2730	404.068	148.554	1		2811	563.393	207.13	5
Tb427.04.2090	hypothetical protein	524		0	0	0	0		0	0	0	0		1	0.123109	0.234941	0		0	0	0	0		0	0	0	0		1	0.14801	0.282462	0		0	0	0	0
Tb427.04.210	retrotransposon hot spot protein (RHS, pseudogene), putative	1496		476	88.4493	59.1239	1		348	51.3279	34.3101	0		329	40.5028	27.0741	0		399	68.7872	45.9808	0		244	45.9824	30.7369	0		628	92.9504	62.1326	1		518	103.82	69.3983	2
Tb427.04.2100	hypothetical protein	461		32	5.94617	12.8984	0		24	3.53985	7.67864	0		19	2.33907	5.0739	0		32	5.51677	11.967	0		12	2.26143	4.90549	0		48	7.10449	15.411	0		33	6.61401	14.3471	0
Tb427.04.2110	protein phosphatase 2C, putative	944		172	31.9607	33.8566	0		130	19.1742	20.3117	0		146	17.9739	19.0401	0		235	40.5138	42.9171	0		121	22.8028	24.1555	0		188	27.8259	29.4766	0		79	15.8335	16.7728	0
Tb427.04.2120	hypothetical protein, conserved	1226		270	50.1708	40.9224	1		452	66.6673	54.3779	2		538	66.2326	54.0233	1		310	53.4437	43.5919	0		606	114.202	93.1503	3		421	62.3123	50.8257	0		200	40.0849	32.6957	2
Tb427.04.2130	hypothetical protein, conserved	956		78	14.4938	15.1609	0		154	22.7141	23.7595	1		221	27.2071	28.4593	0		140	24.1359	25.2467	1		183	34.4868	36.0741	0		191	28.2699	29.5711	1		91	18.2386	19.0781	0
Tb427.04.2140	MBO2	3002		1347	250.297	83.3766	0		1279	188.645	62.8397	1		1383	170.26	56.7154	1		1478	254.806	84.8787	1		818	154.154	51.3505	1		940	139.13	46.3456	0		677	135.687	45.199	1
Tb427.04.2150	hypothetical protein, conserved	524		89	16.5378	31.5607	0		120	17.6993	33.7772	0		180	22.1596	42.2893	0		92	15.8607	30.2685	0		256	48.2439	92.0684	0		232	34.3384	65.5312	0		42	8.41783	16.0646	1
Tb427.04.2160	hypothetical protein, conserved	401		96	17.8385	44.4851	2		100	14.7494	36.7815	1		129	15.881	39.6036	0		155	26.7219	66.638	0		81	15.2647	38.0665	0		147	21.7575	54.2581	0		81	16.2344	40.4847	0
Tb427.04.2170	hypothetical protein, conserved	395		137	25.457	64.4482	0		318	46.9031	118.742	0		624	76.8199	194.481	0		230	39.6518	100.384	0		348	65.5815	166.029	0		542	80.2215	203.092	0		50	10.0212	25.3702	0
Tb427.04.2180	60S ribosomal protein L35a, putative	449		111	20.6258	45.9372	0		1906	281.123	626.11	1		2320	285.613	636.108	0		409	70.5112	157.041	2		411	77.454	172.503	0		1385	204.994	456.557	1		509	102.016	227.207	0
Tb427.04.2190	GTP-binding protein, putative	1775		220	40.8799	23.0309	1		114	16.8143	9.47285	0		151	18.5894	10.4729	0		263	45.341	25.5442	1		51	9.61108	5.41469	0		194	28.714	16.1769	0		153	30.6649	17.276	0
Tb427.04.220	retrotransposon hot spot protein (RHS, pseudogene), putative	1409		65	12.0782	8.57215	0		63	9.29212	6.59483	1		104	12.8033	9.08681	4		81	13.9643	9.9108	0		34	6.40739	4.54747	4		177	26.1978	18.5932	2		87	17.4369	12.3754	1
Tb427.04.2200	hypothetical protein, conserved	5015		586	108.889	21.7127	4		273	40.2658	8.02908	1		304	37.4251	7.46263	1		756	130.334	25.9888	2		380	71.612	14.2796	4		309	45.7351	9.11967	3		598	119.854	23.8991	3
Tb427.04.2210	hypothetical protein, conserved	479		748	138.992	290.171	0		420	61.9475	129.327	0		586	72.1418	150.609	0		504	86.8891	181.397	0		357	67.2776	140.454	0		423	62.6083	130.706	0		169	33.8717	70.7134	0
Tb427.04.2220	TPR-repeat-containing chaperone protein DNAJ, putative	2117		1798	334.101	157.818	0		507	74.7794	35.3233	0		1049	129.141	61.002	0		1802	310.663	146.747	0		587	110.622	52.254	0		395	58.464	27.6164	0		579	116.046	54.8161	0
Tb427.04.2230	glycosyltransferase ALG2, putative	1529		570	105.916	69.2715	0		269	39.6759	25.9489	0		355	43.7036	28.5832	0		397	68.4424	44.7629	0		242	45.6055	29.827	0		386	57.1319	37.3656	0		211	42.2896	27.6583	1
Tb427.04.2240	hypothetical protein, conserved	1172		289	53.7014	45.8203	0		409	60.325	51.4719	0		382	47.0276	40.1259	0		590	101.715	86.7879	2		413	77.8309	66.4086	0		339	50.1755	42.8118	0		320	64.1358	54.7234	0
Tb427.04.2250	hypothetical protein, conserved	1001		132	24.528	24.5035	0		175	25.8114	25.7857	1		304	37.4251	37.3877	0		250	43.0998	43.0567	0		264	49.7515	49.7018	0		207	30.6381	30.6075	0		139	27.859	27.8312	2
Tb427.04.2260	centrin, putative	548		377	70.0533	127.835	0		577	85.104	155.299	0		358	44.073	80.4251	1		407	70.1664	128.041	0		316	59.551	108.67	0		422	62.4603	113.979	0		176	35.2747	64.3699	0
Tb427.04.2270	hypothetical protein, conserved	938		683	126.914	135.302	132		866	127.73	136.172	18		713	87.7766	93.5785	39		737	127.058	135.456	112		878	165.461	176.398	43		704	104.199	111.087	7		251	50.3065	53.6317	131
Tb427.04.2280	hypothetical protein, conserved	1148		369	68.5668	59.7272	1		474	69.9121	60.8991	2		651	80.1439	69.8117	0		370	63.7876	55.5642	1		389	73.308	63.8572	0		278	41.1468	35.8422	0		138	27.6586	24.0928	0
Tb427.04.2290	glucose transporter, putative	1658		305	56.6744	34.1824	0		302	44.5432	26.8656	1		424	52.1982	31.4826	0		401	69.132	41.696	0		178	33.5446	20.2319	0		263	38.9267	23.4781	0		130	26.0552	15.7148	1
Tb427.04.230	DNA-directed RNA polymerase III subunit, pseudogene, putative	1909		80	14.8654	7.78702	1		176	25.9589	13.5982	2		154	18.9588	9.93125	0		87	14.9987	7.85685	1		90	16.9607	8.88462	0		231	34.1904	17.9101	0		74	14.8314	7.76921	0
Tb427.04.2300	hypothetical protein, conserved	2120		628	116.694	55.0442	1		306	45.1331	21.2892	2		495	60.9389	28.7448	0		781	134.644	63.5112	2		373	70.2928	33.157	1		233	34.4864	16.2672	0		203	40.6862	19.1916	1
Tb427.04.2310	asparaginyl-tRNA synthetase, putative	2240		1243	230.972	103.112	1		1074	158.408	70.7181	1		1616	198.944	88.8142	0		1392	239.979	107.134	0		1180	222.374	99.2741	0		3247	480.589	214.549	0		2596	520.302	232.278	1
Tb427.04.2320	hypothetical protein, conserved	434		171	31.7749	73.2139	0		391	57.6701	132.88	0		296	36.4402	83.9636	0		209	36.0314	83.0217	0		217	40.8942	94.2263	0		464	68.6767	158.241	0		110	22.0467	50.7988	0
Tb427.04.2330	hypothetical protein, conserved	242		48	8.91926	36.8564	0		107	15.7819	65.2143	0		150	18.4663	76.3071	0		60	10.3439	42.7436	1		58	10.9302	45.1663	0		204	30.1941	124.769	1		32	6.41358	26.5024	0
Tb427.04.2340	hypothetical protein, conserved	1577		240	44.5963	28.2792	0		505	74.4844	47.2317	1		465	57.2456	36.3003	0		329	56.7193	35.9666	0		228	42.9672	27.2462	0		412	60.9802	38.6685	1		221	44.2938	28.0874	0
Tb427.04.2350	G-actin binding protein, putative	962		362	67.2661	69.9231	0		361	53.2453	55.3486	0		514	63.278	65.7775	0		377	64.9944	67.5618	0		450	84.8037	88.1535	0		476	70.4528	73.2358	1		143	28.6607	29.7928	1
Tb427.04.2360	hypothetical protein, conserved	962		604	112.234	116.667	0		1226	180.828	187.97	4		1453	178.877	185.943	3		937	161.538	167.919	1		1706	321.5	334.2	0		2332	345.16	358.794	1		536	107.428	111.671	1
Tb427.04.2370	hypothetical protein, conserved	1718		129	23.9705	13.9526	0		251	37.021	21.5489	1		264	32.5007	18.9178	1		221	38.1002	22.1771	0		171	32.2254	18.7575	1		159	23.5336	13.6983	0		85	17.0361	9.91623	0
Tb427.04.2380	sarcoplasmic reticulum glycoprotein, putative	1874		136	25.2712	13.4852	0		279	41.1508	21.9588	1		315	38.7793	20.6933	0		185	31.8938	17.0191	0		133	25.0642	13.3747	1		138	20.4254	10.8994	1		114	22.8484	12.1923	0
Tb427.04.2390	ATP-dependent RNA helicase, putative	2228		375	69.6817	31.2754	0		725	106.933	47.9951	2		807	99.3489	44.591	1		631	108.784	48.8258	1		429	80.8462	36.2864	0		514	76.0772	34.146	0		390	78.1656	35.0833	0
Tb427.04.240	retrotransposon hot spot protein (RHS, pseudogene), putative	2368		120	22.2981	9.41645	0		83	12.242	5.16976	1		103	12.6802	5.35482	2		87	14.9987	6.33392	1		76	14.3224	6.04831	1		236	34.9304	14.751	1		239	47.9015	20.2287	1
Tb427.04.2400	hypothetical protein, conserved	4286		1162	215.92	50.3781	0		724	106.786	24.915	0		771	94.9169	22.1458	1		1036	178.605	41.6718	1		400	75.381	17.5877	0		500	74.0051	17.2667	0		697	139.696	32.5935	0
Tb427.04.2410	hypothetical protein, conserved	3446		1018	189.163	54.8934	1		175	25.8114	7.49026	1		329	40.5028	11.7536	0		1048	180.674	52.4301	2		159	29.964	8.69529	0		91	13.4689	3.90857	0		335	67.1422	19.4841	1
Tb427.04.2420	hypothetical protein, conserved	422		100	18.5818	44.0327	0		274	40.4133	95.7662	0		273	33.6087	79.6415	0		127	21.8947	51.8831	0		242	45.6055	108.07	0		429	63.4964	150.465	0		83	16.6352	39.42	1
Tb427.04.2430	hypothetical protein, conserved	1964		638	118.552	60.3624	0		482	71.0921	36.1976	1		579	71.28	36.2933	0		554	95.5091	48.6299	0		314	59.1741	30.1294	0		521	77.1133	39.2634	0		242	48.5027	24.6959	0
Tb427.04.2440	hypothetical protein, conserved	1154		259	48.1268	41.7044	0		462	68.1422	59.0487	1		500	61.5544	53.3401	0		345	59.4777	51.5404	0		209	39.3866	34.1305	0		323	47.8073	41.4275	0		178	35.6756	30.9147	1
Tb427.04.2450	thioredoxin, putative	1235		687	127.657	103.366	0		1354	199.707	161.706	0		1769	217.78	176.34	0		1083	186.708	151.181	0		1100	207.298	167.852	0		1086	160.739	130.153	0		669	134.084	108.57	0
Tb427.04.2460	kinatase, putative	3860		1075	199.754	51.7498	0		82	12.0945	3.13329	0		126	15.5117	4.01858	2		885	152.573	39.5267	1		183	34.4868	8.93441	0		67	9.91668	2.56909	0		193	38.6819	10.0212	0
Tb427.04.2470	hypothetical protein, conserved	4034		479	89.0068	22.0641	0		283	41.7408	10.3472	0		466	57.3687	14.2213	0		555	95.6815	23.7188	0		204	38.4443	9.53008	0		444	65.7165	16.2907	0		411	82.3745	20.42	0
Tb427.04.2480	8-oxoguanine DNA glycosylase, putative	1502		145	26.9436	17.9385	0		135	19.9117	13.2568	0		151	18.5894	12.3765	0		214	36.8934	24.5628	0		90	16.9607	11.2921	0		171	25.3097	16.8507	0		120	24.0509	16.0126	0
Tb427.04.2490	hypothetical protein, conserved	1247		176	32.7039	26.2261	1		191	28.1713	22.5913	0		133	16.3735	13.1303	0		166	28.6182	22.9497	1		52	9.79953	7.85849	0		104	15.3931	12.3441	0		65	13.0276	10.4471	0
Tb427.04.250	retrotransposon hot spot (RHS) protein, putative	2023		927	172.253	85.1474	3		949	139.972	69.1902	3		790	97.256	48.0751	1		826	142.402	70.3913	1		583	109.868	54.3094	0		1567	231.932	114.648	1		1116	223.674	110.565	2
Tb427.04.2500	protein kinase, putative	3026		674	125.241	41.3884	1		50	7.3747	2.43711	0		72	8.86384	2.92923	0		547	94.3023	31.164	0		87	16.3954	5.41817	1		70	10.3607	3.4239	0		163	32.6692	10.7962	0
Tb427.04.2510	multidrug resistance-associated protein, putative (PGPA)	4511		322	59.8334	13.2639	0		188	27.7289	6.14694	1		224	27.5764	6.11314	0		372	64.1324	14.2169	2		86	16.2069	3.59276	0		199	29.454	6.52938	0		239	47.9015	10.6188	0
Tb427.04.2520	NAD dependent deacetylase, putative	734		104	19.3251	26.3284	0		120	17.6993	24.1134	0		104	12.8033	17.4432	0		129	22.2395	30.299	0		80	15.0762	20.5398	0		133	19.6854	26.8193	0		112	22.4475	30.5825	1
Tb427.04.2530	hypothetical protein, conserved	476		400	74.3271	156.149	0		976	143.954	302.425	0		1383	170.26	357.688	0		438	75.5108	158.636	1		260	48.9977	102.936	0		751	111.156	233.52	0		314	62.9333	132.213	0
Tb427.04.2540	ubiquitin, putative	236		299	55.5595	235.422	0		641	94.5436	400.609	1		1414	174.076	737.61	0		521	89.8199	380.593	0		1231	231.985	982.988	0		1222	180.868	766.392	0		127	25.4539	107.856	0
Tb427.04.2550	hypothetical protein, conserved	818		406	75.4421	92.2274	0		685	101.033	123.513	0		699	86.0531	105.199	0		577	99.4743	121.607	0		697	131.351	160.576	0		830	122.848	150.181	0		443	88.7881	108.543	1
Tb427.04.2560	cardiolipin synthetase, putative	1919		378	70.2392	36.602	0		411	60.62	31.5894	1		370	45.5503	23.7365	0		401	69.132	36.025	0		127	23.9335	12.4718	0		309	45.7351	23.8328	0		164	32.8696	17.1285	0
Tb427.04.2570	hypothetical protein, conserved	1340		161	29.9167	22.3259	0		372	54.8677	40.9461	0		516	63.5242	47.4061	0		257	44.3066	33.0646	0		384	72.3658	54.0043	0		268	39.6667	29.602	0		97	19.4412	14.5083	0
Tb427.04.2580	hypothetical protein, conserved	3020		278	51.6574	17.1051	0		166	24.484	8.10728	0		174	21.4209	7.09303	0		278	47.9269	15.8698	0		71	13.3801	4.43051	0		208	30.7861	10.1941	1		207	41.4879	13.7377	0
Tb427.04.2590	hypothetical protein, conserved	1796		487	90.4933	50.386	0		103	15.1919	8.45873	0		153	18.8357	10.4876	0		382	65.8564	36.6684	0		130	24.4988	13.6408	0		98	14.505	8.07628	0		125	25.0531	13.9494	0
Tb427.04.260	retrotransposon hot spot (RHS) protein, putative	1673		18	3.34472	1.99924	0		5	0.73747	0.440807	0		11	1.3542	0.809443	0		11	1.89639	1.13353	0		4	0.75381	0.450574	0		35	5.18036	3.09645	0		32	6.41358	3.83358	0
Tb427.04.2600	hypothetical protein, conserved	4886		1639	304.555	62.3323	0		464	68.4372	14.0068	0		771	94.9169	19.4263	0		1262	217.568	44.5288	3		587	110.622	22.6405	0		644	95.3186	19.5085	0		978	196.015	40.1177	0
Tb427.04.2610	hypothetical protein	464		109	20.2541	43.6512	1		52	7.66968	16.5295	0		117	14.4037	31.0425	0		206	35.5142	76.5392	0		136	25.6295	55.2361	0		65	9.62066	20.7342	0		276	55.3172	119.218	0
Tb427.04.2620	hypothetical protein, conserved	731		247	45.897	62.7866	0		202	29.7938	40.7576	0		299	36.8095	50.3551	0		267	46.0305	62.9693	1		227	42.7787	58.5208	0		311	46.0312	62.9701	0		127	25.4539	34.8207	0
Tb427.04.2630	ATP-dependent DEAD/H RNA helicase, putative	2531		1337	248.438	98.1582	0		996	146.904	58.0419	0		1142	140.59	55.5473	0		1247	214.982	84.9394	1		1146	215.967	85.3286	1		2183	323.106	127.66	1		2092	419.288	165.661	3
Tb427.04.2640	hypothetical protein, conserved	3827		3391	630.108	164.648	1		1873	276.256	72.1861	1		2410	296.692	77.5261	1		2933	505.646	132.126	6		1939	365.41	95.482	2		1350	199.814	52.2116	3		2062	413.275	107.989	1
Tb427.04.2650	hypothetical protein, conserved	1628		350	65.0363	39.9486	0		184	27.1389	16.6701	1		212	26.0991	16.0314	0		323	55.6849	34.2045	0		75	14.1339	8.68178	0		173	25.6058	15.7284	0		125	25.0531	15.3889	0
Tb427.04.2660	hypothetical protein, conserved	269		23	4.27381	15.8878	0		56	8.25966	30.7051	1		50	6.15544	22.8827	0		30	5.17197	19.2267	0		22	4.14596	15.4125	0		64	9.47265	35.2143	0		28	5.61189	20.862	0
Tb427.04.2670	pyroglutamyl-peptidase I (PGP), putative	668		39	7.2469	10.8486	1		122	17.9943	26.9375	0		185	22.7751	34.0945	0		84	14.4815	21.6789	0		43	8.10346	12.1309	0		161	23.8296	35.6731	0		48	9.62038	14.4018	1
Tb427.04.2680	hypothetical protein, conserved	2135		1045	194.18	90.9507	0		474	69.9121	32.7457	0		618	76.0813	35.6353	0		1194	205.844	96.4143	3		496	93.4725	43.781	0		311	46.0312	21.5603	0		307	61.5303	28.8198	2
Tb427.04.2690	hypothetical protein	896		510	94.7671	105.767	18		724	106.786	119.18	11		1081	133.081	148.528	45		404	69.6492	77.7335	12		356	67.0891	74.8762	21		684	101.239	112.99	23		228	45.6968	51.0009	5
Tb427.04.270	retrotransposon hot spot (RHS) protein, putative	1673		81	15.0512	8.99656	0		13	1.91742	1.1461	0		17	2.09285	1.25096	0		44	7.58556	4.53411	0		1	0.188453	0.112643	0		68	10.0647	6.01595	0		68	13.6289	8.14636	1
Tb427.04.2700	hydroxymethylglutaryl-CoA lyase, putative	1295		269	49.985	38.5985	0		406	59.8825	46.2413	0		556	68.4485	52.856	0		283	48.7889	37.6749	0		234	44.0979	34.0524	0		327	48.3993	37.374	0		136	27.2577	21.0484	1
Tb427.04.2710	ubiquitin-conjugating enzyme e2, putative	476		540	100.342	210.802	1		1030	151.919	319.157	0		1633	201.037	422.346	0		690	118.955	249.906	1		1276	240.465	505.18	1		980	145.05	304.727	2		411	82.3745	173.056	1
Tb427.04.2720	hypothetical protein, conserved	2219		316	58.7184	26.4617	0		492	72.567	32.7026	0		624	76.8199	34.6192	0		457	78.7864	35.5053	1		383	72.1773	32.527	0		441	65.2725	29.4153	1		318	63.735	28.7224	1
Tb427.04.2730	kinesin, putative	2411		349	64.8504	26.8977	0		349	51.4754	21.3502	0		381	46.9045	19.4544	0		340	58.6157	24.3118	1		179	33.733	13.9913	0		274	40.5548	16.8207	0		216	43.2917	17.9559	3
Tb427.04.2740	hypothetical protein, conserved	452		1699	315.705	698.461	0		3518	518.884	1147.97	0		7962	980.193	2168.57	1		1773	305.664	676.247	1		1660	312.831	692.105	0		2950	436.63	965.996	0		2659	532.929	1179.05	1
Tb427.04.2750	hypothetical protein, conserved	899		1757	326.482	363.161	0		963	142.037	157.994	1		1805	222.211	247.176	0		1558	268.598	298.774	1		1713	322.819	359.087	0		778	115.152	128.089	1		1763	353.348	393.046	0
Tb427.04.2760	hypothetical protein, conserved	2018		1328	246.766	122.283	1		1675	247.052	122.424	3		1237	152.286	75.4637	0		1256	216.533	107.301	0		926	174.507	86.4753	0		636	94.1345	46.6474	0		481	96.4042	47.7721	1
Tb427.04.2770	hypothetical protein, conserved	1025		816	151.627	147.929	0		1668	246.02	240.019	0		1803	221.965	216.551	0		954	164.469	160.457	0		909	171.303	167.125	1		1171	173.32	169.093	0		807	161.743	157.798	3
Tb427.04.2780	hypothetical protein, conserved	2375		881	163.706	68.9286	0		598	88.2014	37.1374	0		722	88.8846	37.4251	3		1050	181.019	76.2185	3		722	136.063	57.2896	0		802	118.704	49.9807	0		738	147.913	62.2793	3
Tb427.04.2790	hypothetical protein, conserved	1709		216	40.1367	23.4855	0		190	28.0238	16.3978	0		238	29.2999	17.1445	0		293	50.5129	29.557	0		131	24.6873	14.4455	0		210	31.0821	18.1873	0		167	33.4709	19.5851	1
Tb427.04.280	retrotransposon hot spot (RHS) protein, putative	1673		6	1.11491	0.666412	1		8	1.17995	0.705291	1		4	0.492435	0.294343	0		7	1.20679	0.721335	0		2	0.376905	0.225287	0		7	1.03607	0.619289	1		10	2.00424	1.19799	0
Tb427.04.2800	hypothetical protein, conserved	1460		864	160.547	109.963	0		277	40.8558	27.9834	1		306	37.6713	25.8023	0		690	118.955	81.4763	3		162	30.5293	20.9105	0		253	37.4466	25.6483	1		292	58.524	40.0849	0
Tb427.04.2810	hypothetical protein	736		460	85.4762	116.136	0		202	29.7938	40.4807	0		331	40.749	55.3655	0		540	93.0955	126.488	1		316	59.551	80.9117	1		218	32.2662	43.84	0		195	39.0828	53.1016	2
Tb427.04.2820	hypothetical protein, conserved	3008		1019	189.348	62.9483	0		654	96.461	32.0682	0		768	94.5476	31.432	0		1040	179.295	59.6061	0		1160	218.605	72.6745	0		718	106.271	35.3296	0		707	141.7	47.1078	2
Tb427.04.2830	hypothetical protein, conserved	695		80	14.8654	21.3891	0		281	41.4458	59.6342	3		150	18.4663	26.5703	0		141	24.3083	34.9759	0		185	34.8637	50.1636	0		195	28.862	41.528	0		62	12.4263	17.8796	0
Tb427.04.2840	hypothetical protein, conserved	749		912	169.466	226.256	0		1711	252.362	336.932	0		3064	377.206	503.612	0		1175	202.569	270.452	1		4367	822.972	1098.76	0		2388	353.448	471.894	1		694	139.095	185.707	0
Tb427.04.2850	hypothetical protein, conserved	2045		524	97.3686	47.613	0		743	109.588	53.5883	1		763	93.9321	45.9325	0		595	102.577	50.1601	1		581	109.491	53.5408	0		489	72.377	35.3922	0		457	91.594	44.7892	2
Tb427.04.2860	hypothetical protein, conserved	1043		259	48.1268	46.1427	0		402	59.2926	56.8481	0		379	46.6583	44.7347	0		382	65.8564	63.1414	2		365	68.7852	65.9494	0		406	60.0921	57.6147	0		146	29.262	28.0556	1
Tb427.04.2870	hypothetical protein, conserved	851		301	55.9312	65.7241	0		404	59.5875	70.0206	0		492	60.5696	71.1746	0		461	79.476	93.3913	0		516	97.2415	114.267	0		311	46.0312	54.0907	0		129	25.8548	30.3816	0
Tb427.04.2880	Nucleoporin (TbNup225)	6212		1711	317.934	51.1807	1		998	147.199	23.6959	1		1841	226.643	36.4848	0		2373	409.103	65.8569	3		1631	307.366	49.4794	0		1256	185.901	29.9261	1		2610	523.108	84.2093	2
Tb427.04.2890	hypothetical protein, conserved	1895		312	57.9752	30.5938	2		295	43.5107	22.9608	0		391	48.1356	25.4014	0		406	69.994	36.9362	1		194	36.5598	19.2928	0		276	40.8508	21.5572	0		152	30.4645	16.0763	2
Tb427.04.290	retrotransposon hot spot (RHS) protein, putative	1673		5	0.929089	0.555343	0		5	0.73747	0.440807	0		3	0.369327	0.220757	0		12	2.06879	1.23657	0		2	0.376905	0.225287	0		11	1.62811	0.973169	0		4	0.801698	0.479198	1
Tb427.04.2900	hypothetical protein, conserved	2915		573	106.474	36.5261	0		348	51.3279	17.6082	0		383	47.1507	16.1752	0		691	119.128	40.8672	0		441	83.1076	28.5103	0		383	56.6879	19.447	1		313	62.7329	21.5207	0
Tb427.04.2910	hypothetical protein, conserved	1754		848	157.574	89.8367	0		1050	154.869	88.2945	0		1201	147.854	84.2952	0		814	140.333	80.0073	1		601	113.26	64.5724	1		710	105.087	59.9129	0		230	46.0976	26.2814	0
Tb427.04.2920	hypothetical protein, conserved	2900		1434	266.463	91.8837	1		1076	158.703	54.7253	0		1417	174.445	60.1535	0		1558	268.598	92.6199	1		802	151.139	52.1169	0		819	121.22	41.8001	2		644	129.073	44.5081	1
Tb427.04.2930	hypothetical protein, conserved	815		822	152.742	187.414	0		1248	184.072	225.856	2		1791	220.488	270.537	1		877	151.194	185.514	2		1907	359.379	440.956	0		2389	353.596	433.861	1		370	74.1571	90.9903	3
Tb427.04.2940	hypothetical protein, conserved	986		177	32.8898	33.3568	0		226	33.3336	33.8069	1		203	24.9911	25.3459	0		268	46.2029	46.859	0		279	52.5783	53.3248	0		228	33.7463	34.2255	0		125	25.0531	25.4088	1
Tb427.04.2950	mitochondrial DNA polymerase I protein A, putative	2876		1069	198.639	69.0679	0		509	75.0744	26.1038	0		829	102.057	35.4858	0		804	138.609	48.195	1		219	41.2711	14.3502	1		602	89.1021	30.9813	0		278	55.718	19.3734	0
Tb427.04.2960	hypothetical protein, conserved	365		419	77.8577	213.309	0		481	70.9446	194.369	0		375	46.1658	126.482	0		311	53.6161	146.893	0		211	39.7635	108.941	0		350	51.8036	141.928	0		106	21.245	58.2055	0
Tb427.04.2970	chaperone protein DNAj, putative	1007		477	88.6351	88.019	0		442	65.1923	64.7391	2		416	51.2133	50.8573	0		348	59.9949	59.5778	1		171	32.2254	32.0014	0		342	50.6195	50.2676	0		107	21.4454	21.2963	0
Tb427.04.2980	hypothetical protein, conserved	824		197	36.6061	44.4249	0		296	43.6582	52.9833	1		310	38.1637	46.3152	1		222	38.2726	46.4473	1		273	51.4476	62.4363	1		313	46.3272	56.2223	1		71	14.2301	17.2696	1
Tb427.04.2990	hypothetical protein, conserved	3869		551	102.386	26.4631	2		327	48.2305	12.4659	0		339	41.7339	10.7867	0		497	85.6823	22.1459	0		182	34.2984	8.86492	0		316	46.7712	12.0887	0		394	78.9673	20.4102	4
Tb427.04.300	retrotransposon hot spot (RHS) protein, putative	1718		61	11.3349	6.59772	0		30	4.42482	2.57556	0		24	2.95461	1.7198	0		23	3.96518	2.30802	0		17	3.20369	1.86478	0		59	8.7326	5.083	0		28	5.61189	3.26652	0
Tb427.04.3000	hypothetical protein, conserved	1304		301	55.9312	42.892	0		343	50.5904	38.7963	1		296	36.4402	27.945	0		306	52.7541	40.4556	0		260	48.9977	37.5749	0		278	41.1468	31.5543	0		128	25.6543	19.6736	1
Tb427.04.3010	hypothetical protein, conserved	614		271	50.3566	82.0141	0		413	60.915	99.2101	0		391	48.1356	78.3967	0		274	47.2373	76.9338	0		249	46.9247	76.4246	0		425	62.9043	102.45	0		149	29.8633	48.6372	0
Tb427.04.3020	ATP-dependent DEAH-box RNA helicase, putative	4322		559	103.872	24.0334	0		361	53.2453	12.3196	0		410	50.4746	11.6785	0		721	124.3	28.7598	1		469	88.3843	20.4499	0		419	62.0163	14.349	1		756	151.521	35.0581	0
Tb427.04.3030	hypothetical protein, conserved	1415		204	37.9068	26.7893	0		224	33.0386	23.3489	0		432	53.183	37.5852	0		251	43.2722	30.581	1		262	49.3746	34.8937	1		413	61.1282	43.2001	0		209	41.8887	29.6033	0
Tb427.04.3040	hypothetical protein, conserved	617		369	68.5668	111.129	0		306	45.1331	73.1493	1		438	53.9217	87.3933	0		352	60.6845	98.3541	1		331	62.3778	101.099	0		407	60.2401	97.6339	1		216	43.2917	70.1648	1
Tb427.04.3050	hypothetical protein	568		3997	742.714	1307.6	0		5931	874.786	1540.12	0		6280	773.124	1361.13	1		3311	570.813	1004.95	1		3103	584.768	1029.52	0		3905	577.98	1017.57	0		2003	401.45	706.779	0
Tb427.04.3060	hypothetical protein, conserved	446		1956	363.46	814.932	0		2500	368.735	826.76	0		6710	826.06	1852.15	0		2106	363.072	814.064	1		3616	681.444	1527.9	0		4307	637.48	1429.33	0		1119	224.275	502.859	0
Tb427.04.3070	hypothetical protein, conserved	1346		464	86.2195	64.0561	0		531	78.3193	58.1867	0		599	73.7422	54.7862	0		694	119.645	88.8893	3		881	166.027	123.348	0		749	110.86	82.3623	0		342	68.5452	50.9251	0
Tb427.04.3080	hypothetical protein, conserved	497		118	21.9265	44.1177	0		305	44.9856	90.5144	0		181	22.2827	44.8344	0		131	22.5843	45.4412	0		148	27.891	56.1187	0		183	27.0859	54.4987	0		51	10.2216	20.5667	0
Tb427.04.3090	hypothetical protein, conserved	698		62	11.5207	16.5053	0		75	11.062	15.8482	0		101	12.434	17.8137	1		71	12.2403	17.5363	0		43	8.10346	11.6095	0		60	8.88061	12.7229	0		44	8.81868	12.6342	0
Tb427.04.310	hypothetical protein, conserved	19841		3474	645.531	32.5352	3		519	76.5493	3.85814	1		603	74.2346	3.74148	2		2933	505.646	25.4849	5		510	96.1108	4.84405	0		951	140.758	7.09428	1		3275	656.39	33.0825	8
Tb427.04.3100	hypothetical protein, conserved	1094		145	26.9436	24.6285	1		385	56.7852	51.906	0		405	49.8591	45.575	0		283	48.7889	44.5968	1		294	55.4051	50.6445	0		347	51.3595	46.9466	1		127	25.4539	23.2668	1
Tb427.04.3110	tRNA-dihydrouridine synthase 4, putative	1259		99	18.396	14.6116	0		202	29.7938	23.6646	0		231	28.4381	22.5879	0		193	33.273	26.4281	0		193	36.3713	28.8891	0		213	31.5262	25.0406	0		115	23.0488	18.3072	0
Tb427.04.3120	hypothetical protein, conserved	2801		1002	186.189	66.4725	3		672	99.1159	35.3859	3		707	87.038	31.0739	1		1143	197.052	70.3506	3		551	103.837	37.0715	0		397	58.76	20.9782	0		739	148.114	52.8789	1
Tb427.04.3130	Spef1	827		1091	202.727	245.136	0		1745	257.377	311.218	0		1911	235.261	284.475	0		1370	236.187	285.595	0		3490	657.699	795.284	0		1426	211.063	255.215	0		400	80.1698	96.9405	1
Tb427.04.3140	hypothetical protein, conserved	1406		2109	391.89	278.727	1		2664	392.924	279.462	3		3407	419.432	298.316	1		1919	330.834	235.301	2		4096	771.902	549.005	2		1899	281.071	199.908	0		593	118.852	84.5318	4
Tb427.04.3150	hypothetical protein, conserved	1031		282	52.4006	50.8251	0		258	38.0534	36.9092	0		365	44.9347	43.5836	0		301	51.8921	50.3318	1		228	42.9672	41.6753	0		514	76.0772	73.7898	0		188	37.6798	36.5469	0
Tb427.04.3160	dihydroxyacetone phosphate acyltransferase, putative (DAT)	3728		766	142.336	38.1804	0		253	37.316	10.0096	1		403	49.6129	13.3082	0		690	118.955	31.9086	0		223	42.0249	11.2728	1		306	45.2911	12.1489	0		388	77.7647	20.8596	1
Tb427.04.3170	hypothetical protein, conserved	2690		241	44.7821	16.6476	1		54	7.96467	2.96084	0		100	12.3109	4.57654	0		317	54.6505	20.3162	2		67	12.6263	4.6938	0		55	8.14056	3.02623	0		116	23.2492	8.64284	3
Tb427.04.3180	hypothetical protein, conserved	644		61	11.3349	17.6008	0		105	15.4869	24.0479	0		95	11.6953	18.1605	2		61	10.5163	16.3297	4		61	11.4956	17.8503	0		215	31.8222	49.4133	0		109	21.8463	33.9228	2
Tb427.04.3190	ubiquitin-conjugating enzyme e2, putative	662		82	15.2371	23.0167	1		259	38.2009	57.7053	0		362	44.5654	67.3193	0		143	24.6531	37.2403	1		223	42.0249	63.4818	0		629	93.0984	140.632	2		133	26.6565	40.2666	2
Tb427.04.320	hypothetical protein, conserved	1256		102	18.9534	15.0903	1		522	76.9918	61.2992	2		557	68.5716	54.5953	0		153	26.3771	21.0008	2		184	34.6753	27.6077	0		827	122.404	97.4557	1		182	36.4773	29.0424	2
Tb427.04.3280	expression site-associated gene (ESAG) protein, putative	1178		7	1.30073	1.10418	0		12	1.76993	1.50248	0		4	0.492435	0.418027	0		6	1.03439	0.878094	0		1	0.188453	0.159977	0		9	1.33209	1.13081	0		9	1.80382	1.53126	1
Tb427.04.3290	hypothetical protein, conserved	1280		14	2.60145	2.03238	1		13	1.91742	1.49799	1		4	0.492435	0.384715	0		9	1.55159	1.21218	0		7	1.31917	1.0306	0		17	2.51617	1.96576	0		12	2.40509	1.87898	1
Tb427.04.330	hypothetical protein, conserved	1139		29	5.38872	4.7311	0		83	12.242	10.748	0		100	12.3109	10.8085	0		69	11.8955	10.4438	0		54	10.1764	8.93454	0		254	37.5946	33.0067	0		118	23.6501	20.7639	0
Tb427.04.3300	mitochondrial ATP-dependent zinc metallopeptidase, putative	2159		184	34.1905	15.8363	0		383	56.4902	26.165	0		373	45.9196	21.2689	0		297	51.2025	23.7158	2		208	39.1981	18.1557	1		594	87.918	40.7217	0		391	78.366	36.2974	0
Tb427.04.3310	hypothetical protein, conserved	2021		519	96.4395	47.7187	1		480	70.7971	35.0307	0		655	80.6363	39.8992	0		537	92.5783	45.8082	2		328	61.8124	30.5851	1		697	103.163	51.0456	0		339	67.9439	33.619	2
Tb427.04.3320	uracil phosphoribosyltransferase, putative	722		943	175.226	242.696	0		997	147.051	203.672	1		701	86.2993	119.528	1		793	136.712	189.352	0		263	49.563	68.6468	0		342	50.6195	70.1101	1		902	180.783	250.392	0
Tb427.04.3330	hypothetical protein, conserved	551		91	16.9094	30.6886	0		126	18.5842	33.7282	0		212	26.0991	47.3667	0		143	24.6531	44.7424	0		88	16.5838	30.0977	0		125	18.5013	33.5776	0		92	18.4391	33.4647	0
Tb427.04.3340	hypothetical protein, conserved	1310		184	34.1905	26.0996	0		125	18.4367	14.0738	0		207	25.4835	19.4531	0		387	66.7184	50.9301	1		292	55.0282	42.0062	0		85	12.5809	9.60371	0		86	17.2365	13.1576	1
Tb427.04.3350	hypothetical protein, conserved	1253		390	72.469	57.8364	0		416	61.3575	48.9685	0		626	77.0661	61.5053	0		533	91.8887	73.335	1		516	97.2415	77.607	0		772	114.264	91.1922	0		287	57.5218	45.9073	0
Tb427.04.3360	hypothetical protein, conserved	1334		295	54.8163	41.0917	2		422	62.2424	46.6585	0		570	70.1721	52.6027	0		472	81.3724	60.9988	0		841	158.489	118.807	0		521	77.1133	57.8061	1		153	30.6649	22.9872	0
Tb427.04.3370	hypothetical protein, conserved	917		136	25.2712	27.5586	0		322	47.493	51.7918	0		278	34.2243	37.322	0		174	29.9974	32.7126	0		187	35.2406	38.4303	0		517	76.5213	83.4474	0		252	50.507	55.0785	0
Tb427.04.3380	myosin IB heavy chain, putative	3496		1074	199.568	57.0848	0		1076	158.703	45.3957	0		1109	136.528	39.0526	1		1195	206.017	58.9293	1		1528	287.956	82.3671	0		893	132.173	37.8069	0		577	115.645	33.0792	0
Tb427.04.3390	tuzin, putative	2027		210	39.0218	19.251	0		250	36.8735	18.1912	0		232	28.5613	14.0904	0		285	49.1337	24.2396	0		163	30.7178	15.1543	0		245	36.2625	17.8897	0		135	27.0573	13.3484	4
Tb427.04.340	hypothetical protein, conserved	689		9	1.67236	2.42723	0		19	2.80238	4.06732	0		15	1.84663	2.68016	0		21	3.62038	5.25454	0		10	1.88453	2.73516	0		57	8.43658	12.2447	0		26	5.21104	7.56319	1
Tb427.04.3400	hypothetical protein, conserved	1817		269	49.985	27.5096	0		130	19.1742	10.5527	0		330	40.6259	22.3588	1		337	58.0985	31.9749	1		399	75.1926	41.3828	1		252	37.2986	20.5276	1		164	32.8696	18.09	2
Tb427.04.3410	selenoprotein, putative (SelTryp)	2393		299	55.5595	23.2175	0		151	22.2716	9.30697	0		294	36.194	15.1249	0		410	70.6836	29.5377	1		114	21.4836	8.97768	0		354	52.3956	21.8954	0		179	35.876	14.9921	0
Tb427.04.3420	serine/threonine-protein kinase, putative	1811		769	142.894	78.9033	0		630	92.9212	51.3093	0		580	71.4031	39.4275	0		759	130.851	72.2534	2		405	76.3233	42.1443	0		384	56.8359	31.3837	1		285	57.121	31.5411	2
Tb427.04.3430	hypothetical protein, conserved	329		326	60.5766	184.123	1		653	96.3135	292.746	2		593	73.0036	221.895	0		469	80.8552	245.76	1		813	153.212	465.69	0		566	83.7738	254.631	1		154	30.8654	93.8157	0
Tb427.04.3440	hypothetical protein, conserved	1352		314	58.3468	43.1559	0		323	47.6405	35.2371	0		328	40.3797	29.8666	0		385	66.3736	49.0929	2		175	32.9792	24.3929	0		250	37.0025	27.3687	2		109	21.8463	16.1585	1
Tb427.04.3450	hypothetical protein, conserved	344		787	146.239	425.112	0		2237	329.944	959.139	0		3022	372.035	1081.5	2		1415	243.945	709.141	1		2420	456.055	1325.74	0		2340	346.344	1006.81	2		412	82.5749	240.043	0
Tb427.04.3460	ubiquitin-conjugating enzyme e2, putative	503		676	125.613	249.727	0		1096	161.653	321.378	2		975	120.031	238.63	1		486	83.7859	166.572	2		672	126.64	251.77	0		965	142.83	283.956	1		278	55.718	110.771	2
Tb427.04.3470	hypothetical protein, conserved	1805		209	38.8359	21.5158	0		282	41.5933	23.0434	2		256	31.5159	17.4603	0		377	64.9944	36.008	0		232	43.721	24.2222	0		162	23.9776	13.284	0		153	30.6649	16.9889	0
Tb427.04.3480	hypothetical protein	551		28	5.2029	9.44265	0		50	7.3747	13.3842	0		108	13.2958	24.1302	0		81	13.9643	25.3436	0		51	9.61108	17.443	0		74	10.9528	19.878	0		35	7.01486	12.7311	0
Tb427.04.3490	DNA-directed RNA polymerase subunit, putative (RPB6)	434		37	6.87526	15.8416	0		143	21.0916	48.5982	0		170	20.9285	48.2224	0		78	13.4471	30.9842	0		111	20.9182	48.1987	0		167	24.7177	56.9532	0		35	7.01486	16.1633	0
Tb427.04.350	hypothetical protein, conserved	1526		49	9.10508	5.96663	0		49	7.2272	4.73604	0		60	7.38653	4.84045	1		63	10.8611	7.11739	0		18	3.39215	2.2229	0		96	14.209	9.31126	0		75	15.0318	9.85048	1
Tb427.04.3500	hypothetical protein, conserved	724		796	147.911	204.297	0		1256	185.252	255.873	0		2554	314.42	434.282	0		1278	220.326	304.318	2		2522	475.277	656.46	0		1344	198.926	274.759	1		697	139.696	192.95	3
Tb427.04.3510	DNA-directed RNA polymerase subunit, putative	434		45	8.3618	19.2668	0		158	23.304	53.6959	0		188	23.1445	53.3283	0		111	19.1363	44.0928	1		148	27.891	64.2649	1		203	30.0461	69.2306	1		42	8.41783	19.3959	2
Tb427.04.3520	hypothetical protein, conserved	536		98	18.2102	33.9742	0		225	33.1861	61.9144	0		372	45.7965	85.4412	0		235	40.5138	75.5854	2		158	29.7755	55.5513	2		243	35.9665	67.1016	0		219	43.893	81.8899	1
Tb427.04.3530	hypothetical protein, conserved	2132		285	52.9581	24.8396	0		357	52.6553	24.6976	0		527	64.8784	30.4308	2		501	86.3719	40.5122	3		409	77.0771	36.1525	2		473	70.0088	32.8372	0		276	55.3172	25.9461	1
Tb427.04.3540	hypothetical protein, conserved	1139		261	48.4985	42.5799	0		372	54.8677	48.1719	1		407	50.1053	43.9906	0		332	57.2365	50.2515	0		260	48.9977	43.0181	0		246	36.4105	31.9671	0		109	21.8463	19.1802	0
Tb427.04.3550	60S ribosomal protein L13a, putative	1024		545	101.271	98.8972	0		6338	934.817	912.907	2		7417	913.098	891.698	1		1524	262.736	256.578	1		1394	262.703	256.546	0		4663	690.171	673.996	3		1148	230.087	224.695	0
Tb427.04.3560	protein phoshatase 1, putative	980		915	170.023	173.493	0		838	123.6	126.122	0		876	107.843	110.044	0		737	127.058	129.651	0		785	147.935	150.954	0		1526	225.864	230.473	1		406	81.3723	83.033	1
Tb427.04.3570	translation elongation factor 1-beta, putative	785		1232	228.928	291.628	0		6601	973.607	1240.26	1		7486	921.593	1174	0		2347	404.621	515.44	0		5273	993.71	1265.87	1		8912	1319.07	1680.34	3		2752	551.568	702.635	1
Tb427.04.3580	hypothetical protein, conserved	311		6	1.11491	3.58491	0		30	4.42482	14.2277	1		56	6.8941	22.1675	0		38	6.55116	21.0648	1		41	7.72656	24.8442	0		45	6.66046	21.4163	0		14	2.80594	9.02232	0
Tb427.04.3590	translation elongation factor 1-beta, putative	785		1214	225.583	287.367	0		6515	960.923	1224.11	1		7484	921.347	1173.69	0		2460	424.102	540.257	0		5098	960.731	1223.86	1		8920	1320.25	1681.85	0		2693	539.743	687.571	2
Tb427.04.360	hypothetical protein, conserved	842		586	108.889	129.322	2		1347	198.674	235.955	0		1284	158.072	187.734	0		672	115.852	137.592	1		546	102.895	122.203	0		1174	173.764	206.37	1		1077	215.857	256.362	0
Tb427.04.3600	hypothetical protein, conserved	311		9	1.67236	5.37737	0		23	3.39236	10.9079	0		54	6.64788	21.3758	0		30	5.17197	16.6301	1		31	5.84203	18.7847	1		40	5.92041	19.0367	0		13	2.60552	8.37787	0
Tb427.04.3610	protein phosphatase 1, putative	629		125	23.2272	36.9272	0		186	27.4339	43.6151	0		218	26.8377	42.6673	0		164	28.2734	44.9498	1		159	29.964	47.6375	1		320	47.3633	75.2993	0		96	19.2408	30.5894	4
Tb427.04.3620	protein phosphatase 1, putative	884		200	37.1636	42.0402	0		266	39.2334	44.3817	0		329	40.5028	45.8177	0		269	46.3753	52.4608	0		81	15.2647	17.2677	1		204	30.1941	34.1562	0		81	16.2344	18.3647	2
Tb427.04.3630	protein phosphatase 1, putative	884		54	10.0342	11.3509	0		129	19.0267	21.5234	0		161	19.8205	22.4214	0		105	18.1019	20.4773	0		49	9.23418	10.4459	0		100	14.801	16.7432	0		47	9.41995	10.6561	0
Tb427.04.3640	protein phosphatase 1, putative	884		83	15.4229	17.4467	0		129	19.0267	21.5234	0		150	18.4663	20.8895	0		133	22.9291	25.9379	0		47	8.85727	10.0195	0		122	18.0572	20.4267	0		32	6.41358	7.25519	1
Tb427.04.3650	hypothetical protein	509		103	19.1392	37.6016	0		585	86.2839	169.517	2		432	53.183	104.485	0		202	34.8246	68.4177	0		361	68.0314	133.657	0		411	60.8322	119.513	1		85	17.0361	33.4697	1
Tb427.04.3660	hypothetical protein, conserved	1445		90	16.7236	11.5734	0		99	14.6019	10.1051	0		182	22.4058	15.5058	0		149	25.6875	17.7768	0		156	29.3986	20.3451	0		197	29.158	20.1786	0		135	27.0573	18.7248	1
Tb427.04.3670	hypothetical protein, conserved	1373		69	12.8214	9.33826	1		164	24.189	17.6176	3		302	37.1789	27.0786	0		135	23.2739	16.9511	1		120	22.6143	16.4707	0		336	49.7314	36.221	1		206	41.2874	30.071	0
Tb427.04.3680	protein phosphatase 2C, putative	839		70	13.0073	15.5033	0		174	25.6639	30.5887	0		209	25.7298	30.6672	0		112	19.3087	23.0139	0		105	19.7875	23.5846	1		236	34.9304	41.6334	0		129	25.8548	30.8162	0
Tb427.04.3690	hypothetical protein, conserved	1319		241	44.7821	33.9516	0		529	78.0243	59.1541	1		534	65.7401	49.8409	0		353	60.8569	46.1386	0		488	91.9649	69.7232	0		702	103.903	78.7742	1		304	60.929	46.1934	0
Tb427.04.370	hypothetical protein, conserved	1220		123	22.8556	18.7341	1		507	74.7794	61.2946	1		511	62.9086	51.5644	0		245	42.2378	34.6211	0		235	44.2864	36.3003	0		309	45.7351	37.4878	0		92	18.4391	15.114	1
Tb427.04.3700	hypothetical protein, conserved	2516		56	10.4058	4.13585	0		130	19.1742	7.62091	0		185	22.7751	9.05212	0		163	28.101	11.1689	1		73	13.757	5.46782	0		172	25.4578	10.1183	0		171	34.2726	13.6219	0
Tb427.04.3710	hypothetical protein, conserved	353		16	2.97309	8.42234	0		39	5.75226	16.2954	0		39	4.80125	13.6013	0		39	6.72356	19.0469	0		45	8.48037	24.0237	0		61	9.02862	25.5768	0		26	5.21104	14.7621	0
Tb427.04.3720	hypothetical protein, conserved	863		95	17.6527	20.455	0		202	29.7938	34.5235	2		218	26.8377	31.0982	1		155	26.7219	30.9639	0		120	22.6143	26.2043	0		300	44.4031	51.452	1		114	22.8484	26.4755	2
Tb427.04.3730	hypothetical protein, conserved	512		48	8.91926	17.4204	0		154	22.7141	44.3634	0		117	14.4037	28.1323	0		68	11.7231	22.8967	0		96	18.0914	35.3349	0		191	28.2699	55.2147	0		70	14.0297	27.4018	1
Tb427.04.3740	flagellar attachment zone protein (FAZ1)	5078		3660	680.093	133.929	0		2491	367.407	72.3528	3		2711	333.748	65.7243	1		4002	689.941	135.869	2		1866	351.652	69.2502	2		3235	478.813	94.2916	2		8210	1645.49	324.042	6
Tb427.04.3750	receptor-type adenylate cyclase GRESAG 4, putative	3824		159	29.545	7.72621	2		78	11.5045	3.00851	1		74	9.11006	2.38234	1		173	29.825	7.79943	1		53	9.98799	2.61192	2		90	13.3209	3.4835	1		133	26.6565	6.97083	4
Tb427.04.3760	unspecified product	1205		91	16.9094	14.0327	7		53	7.81718	6.48728	1		84	10.3411	8.58186	3		86	14.8263	12.304	12		38	7.1612	5.9429	1		121	17.9092	14.8624	1		383	76.7626	63.7034	4
Tb427.04.3770	protein kinase, putative	1457		1234	229.299	157.378	0		705	103.983	71.368	0		743	91.4699	62.7796	0		776	133.782	91.8199	1		253	47.6785	32.7237	0		316	46.7712	32.101	4		2365	474.004	325.329	2
Tb427.04.3780	hypothetical protein, conserved	407		46	8.54762	21.0015	0		135	19.9117	48.923	0		148	18.2201	44.7669	0		80	13.7919	33.8868	0		58	10.9302	26.8556	0		87	12.8769	31.6385	0		25	5.01061	12.3111	0
Tb427.04.3790	ubiquitin carboxyl-terminal hydrolase, putative	1397		1154	214.434	153.496	2		2863	422.275	302.273	6		4293	528.506	378.315	1		1937	333.937	239.039	3		5696	1073.43	768.379	2		3120	461.792	330.56	7		2130	426.904	305.586	2
Tb427.04.380	hypothetical protein, conserved	1001		285	52.9581	52.9052	1		424	62.5374	62.475	0		610	75.0964	75.0214	0		423	72.9248	72.8519	1		531	100.068	99.9683	0		664	98.2788	98.1806	0		216	43.2917	43.2484	0
Tb427.04.3800	hypothetical protein, conserved	968		95	17.6527	18.2363	1		148	21.8291	22.5507	1		186	22.8982	23.6552	0		101	17.4123	17.9879	0		35	6.59584	6.81388	0		124	18.3533	18.96	0		27	5.41146	5.59035	0
Tb427.04.3810	DNA-directed RNA polymerase II subunit 2, putative (RPB2)	3569		395	73.3981	20.5654	2		733	108.113	30.2923	3		875	107.72	30.1822	0		601	103.612	29.0311	2		385	72.5542	20.329	1		595	88.0661	24.6753	2		844	169.158	47.3965	8
Tb427.04.3820	hypothetical protein, conserved	1349		172	31.9607	23.6921	1		172	25.369	18.8057	1		225	27.6995	20.5334	0		211	36.3762	26.9653	2		161	30.3409	22.4914	0		251	37.1506	27.5393	3		76	15.2323	11.2915	1
Tb427.04.3830	hypothetical protein, conserved	476		59	10.9633	23.032	0		324	47.788	100.395	0		330	40.6259	85.3486	0		106	18.2743	38.3914	0		120	22.6143	47.5091	0		307	45.4391	95.4603	0		55	11.0233	23.1583	0
Tb427.04.3840	nucleolar protein, putative	1577		497	92.3515	58.5615	2		747	110.178	69.8655	2		1067	131.357	83.2956	0		569	98.0951	62.2036	0		999	188.264	119.381	1		2525	373.726	236.985	1		1750	350.743	222.411	2
Tb427.04.3850	hypothetical protein, conserved	1361		192	35.677	26.2138	0		419	61.8	45.4078	2		446	54.9066	40.3428	0		259	44.6514	32.8078	0		283	53.3321	39.1859	0		887	131.285	96.4622	0		425	85.1804	62.5866	3
Tb427.04.3860	receptor-type adenylate cyclase GRESAG 4, putative	3698		348	64.6646	17.4864	1		187	27.5814	7.45845	0		170	20.9285	5.65941	1		413	71.2008	19.2539	0		121	22.8028	6.16624	0		146	21.6095	5.84356	1		178	35.6756	9.64726	2
Tb427.04.3870	receptor-type adenylate cyclase GRESAG 4, putative	3698		419	77.8577	21.054	0		275	40.5608	10.9683	3		322	39.6411	10.7196	0		526	90.6819	24.5219	0		291	54.8397	14.8296	2		219	32.4142	8.76534	1		265	53.1125	14.3625	1
Tb427.04.3880	receptor-type adenylate cyclase GRESAG 4, putative	3704		387	71.9115	19.4146	0		235	34.6611	9.35774	1		299	36.8095	9.93778	2		474	81.7171	22.0619	2		328	61.8124	16.688	0		190	28.1219	7.59231	1		274	54.9163	14.8262	0
Tb427.04.3890	ATP-dependent RNA helicase, putative	3278		968	179.872	54.8724	0		784	115.635	35.2762	0		961	118.308	36.0914	1		894	154.125	47.0179	1		361	68.0314	20.7539	1		915	135.429	41.3146	2		2204	441.736	134.758	0
Tb427.04.390	hypothetical protein, conserved	350		25	4.64545	13.2727	1		72	10.6196	30.3416	1		149	18.3432	52.4092	0		112	19.3087	55.1677	0		100	18.8453	53.8436	0		87	12.8769	36.7911	0		37	7.41571	21.1877	1
Tb427.04.3900	hypothetical protein, conserved	1196		107	19.8825	16.6242	0		201	29.6463	24.7879	0		223	27.4533	22.9542	0		109	18.7915	15.712	1		70	13.1917	11.0298	0		245	36.2625	30.3198	0		127	25.4539	21.2825	0
Tb427.04.3910	mitotic centromere-associated kinesin, putative	2363		525	97.5544	41.2841	0		253	37.316	15.7918	0		421	51.8288	21.9335	0		540	93.0955	39.3972	0		162	30.5293	12.9197	0		249	36.8545	15.5965	1		274	54.9163	23.2401	0
Tb427.04.3920	hypothetical protein, conserved	3239		1820	338.189	104.411	2		795	117.258	36.2018	0		994	122.37	37.7802	0		1972	339.971	104.962	0		3073	579.115	178.794	0		625	92.5064	28.5602	0		758	151.922	46.9039	1
Tb427.04.3930	amino acid transporter, putative	1361		289	53.7014	39.4573	0		223	32.8911	24.1669	0		465	57.2456	42.0614	0		471	81.2	59.662	1		183	34.4868	25.3393	0		285	42.1829	30.994	0		290	58.1231	42.7062	0
Tb427.04.3940	calpain-like cysteine peptidase, putative (TbCALP2)	2378		407	75.6279	31.8031	0		638	94.1011	39.5715	0		866	106.612	44.8327	0		564	97.2331	40.8886	2		285	53.709	22.5858	1		411	60.8322	25.5812	0		278	55.718	23.4306	0
Tb427.04.3950	cytoskeleton-associated protein CAP5.5, putative (CAP5.5)	2561		3233	600.749	234.576	1		1839	271.241	105.912	1		2506	308.511	120.465	0		4534	781.657	305.216	6		1662	313.208	122.299	0		1547	228.972	89.4072	1		8926	1788.99	698.551	4
Tb427.04.3960	hypothetical protein, conserved	653		114	21.1832	32.4399	0		132	19.4692	29.815	2		92	11.326	17.3446	0		156	26.8943	41.1857	0		73	13.757	21.0674	0		98	14.505	22.2129	0		126	25.2535	38.673	0
Tb427.04.3970	hypothetical protein, conserved	1463		205	38.0927	26.0374	0		3	0.442482	0.302448	0		11	1.3542	0.925631	0		186	32.0662	21.9181	0		40	7.5381	5.1525	0		8	1.18408	0.809352	0		54	10.8229	7.39776	0
Tb427.04.3980	chaperone protein DNAj, putative	1487		82	15.2371	10.2468	0		145	21.3866	14.3824	0		122	15.0193	10.1004	3		84	14.4815	9.73875	0		66	12.4379	8.3644	0		120	17.7612	11.9443	0		48	9.62038	6.46965	1
Tb427.04.3990	amino acid transporter, putative	1454		14	2.60145	1.78917	0		8	1.17995	0.811521	0		18	2.21596	1.52404	2		23	3.96518	2.72708	0		5	0.942263	0.648049	0		13	1.92413	1.32334	0		10	2.00424	1.37844	0
Tb427.04.400	RNA-binding protein, putative (DRBD7)	1154		461	85.662	74.2305	0		539	79.4992	68.8901	0		660	81.2518	70.4089	1		607	104.646	90.6813	0		391	73.685	63.8518	0		236	34.9304	30.269	2		175	35.0743	30.3937	2
Tb427.04.4000	unspecified product	1454		21	3.90218	2.68375	0		15	2.21241	1.5216	0		13	1.60042	1.1007	0		32	5.51677	3.7942	0		6	1.13072	0.777658	0		10	1.4801	1.01795	0		9	1.80382	1.24059	0
Tb427.04.4010	amino acid transporter, putative	1454		17	3.1589	2.17256	0		12	1.76993	1.21728	1		12	1.47731	1.01603	0		22	3.79278	2.60851	0		5	0.942263	0.648049	0		13	1.92413	1.32334	1		12	2.40509	1.65412	1
Tb427.04.4020	amino acid transporter, putative	1415		248	46.0828	32.5674	0		300	44.2482	31.2708	0		365	44.9347	31.756	0		277	47.7545	33.7488	1		192	36.1829	25.5709	0		235	34.7824	24.5812	0		200	40.0849	28.3286	1
Tb427.04.4030	hypothetical protein, conserved	1565		245	45.5254	29.0897	1		170	25.074	16.0217	0		182	22.4058	14.3168	0		215	37.0658	23.6842	0		243	45.794	29.2613	0		373	55.2078	35.2765	0		220	44.0934	28.1747	0
Tb427.04.4040	hypothetical protein, conserved	779		656	121.897	156.478	1		1138	167.848	215.466	0		1147	141.206	181.266	0		702	121.024	155.358	1		283	53.3321	68.4622	2		672	99.4628	127.68	0		392	78.5664	100.855	2
Tb427.04.4050	ABC transporter, putative (ABCD3)	2051		368	68.381	33.3403	0		1165	171.83	83.7789	0		1036	127.541	62.1847	0		602	103.784	50.6018	0		439	82.7307	40.3368	0		958	141.794	69.134	0		409	81.9736	39.9676	1
Tb427.04.4060	hypothetical protein, conserved	2831		485	90.1217	31.8339	0		185	27.2864	9.63842	0		326	40.1335	14.1764	1		441	76.028	26.8555	0		164	30.9062	10.9171	1		238	35.2264	12.4431	0		346	69.3469	24.4955	1
Tb427.04.4070	mevalonate kinase, putative	989		141	26.2003	26.4917	0		457	67.4047	68.1544	0		486	59.8309	60.4964	0		281	48.4441	48.9829	0		165	31.0947	31.4405	0		566	83.7738	84.7055	0		292	58.524	59.1749	0
Tb427.04.4080	C-5 sterol desaturase, putative	740		30	5.57454	7.53316	1		33	4.8673	6.57743	0		59	7.26342	9.81544	0		54	9.30955	12.5805	0		31	5.84203	7.89463	0		133	19.6854	26.6018	0		44	8.81868	11.9171	0
Tb427.04.4090	hypothetical protein, conserved	989		160	29.7309	30.0615	0		202	29.7938	30.1252	0		168	20.6823	20.9123	0		159	27.4114	27.7163	1		142	26.7603	27.0579	0		197	29.158	29.4823	0		83	16.6352	16.8203	0
Tb427.04.410	CAF 40 (CAF40)	950		489	90.8649	95.6473	0		1017	150.001	157.896	0		1520	187.125	196.974	2		745	128.437	135.197	0		1068	201.267	211.86	0		1494	221.127	232.765	2		844	169.158	178.061	1
Tb427.04.4100	hypothetical protein, conserved	1619		327	60.7624	37.5308	0		297	43.8057	27.0573	0		396	48.7511	30.1119	0		472	81.3724	50.2609	0		438	82.5422	50.9835	0		322	47.6593	29.4375	0		262	52.5112	32.4344	0
Tb427.04.4110	hypothetical protein, conserved	1538		136	25.2712	16.4312	0		88	12.9795	8.43918	1		134	16.4966	10.726	0		161	27.7562	18.047	0		76	14.3224	9.31235	0		126	18.6493	12.1257	0		75	15.0318	9.77363	0
Tb427.04.4130	unspecified product	2570		408	75.8137	29.4995	0		349	51.4754	20.0293	0		365	44.9347	17.4843	0		398	68.6148	26.6984	1		173	32.6023	12.6857	0		416	61.5722	23.9581	0		287	57.5218	22.382	2
Tb427.04.4140	unspecified product	1988		213	39.5792	19.9091	1		218	32.1537	16.1739	0		212	26.0991	13.1283	1		205	35.3418	17.7776	3		101	19.0337	9.5743	0		128	18.9453	9.52983	0		74	14.8314	7.46047	2
Tb427.04.4150	unspecified product	2804		520	96.6253	34.4598	2		489	72.1245	25.722	2		526	64.7553	23.0939	1		500	86.1995	30.7416	2		318	59.9279	21.3723	0		451	66.7526	23.8062	0		398	79.769	28.4483	1
Tb427.04.4160	unspecified product	2747		612	113.721	41.3981	0		635	93.6586	34.0949	1		696	85.6838	31.1918	0		672	115.852	42.1741	2		552	104.026	37.8689	0		589	87.178	31.7357	0		328	65.7392	23.9313	1
Tb427.04.4170	rRNA methyltransferase, putative	854		44	8.17599	9.57375	0		42	6.19475	7.2538	0		69	8.49451	9.94673	0		92	15.8607	18.5723	1		127	23.9335	28.0251	0		108	15.9851	18.7179	0		41	8.2174	9.62225	0
Tb427.04.4180	hypothetical protein, conserved	2501		402	74.6988	29.8676	0		277	40.8558	16.3358	0		278	34.2243	13.6842	0		361	62.2361	24.8845	1		140	26.3834	10.5491	0		262	38.7787	15.5053	1		190	38.0807	15.2262	0
Tb427.04.4190	hypothetical protein, conserved	473		47	8.73344	18.4639	0		102	15.0444	31.8063	0		141	17.3583	36.6984	0		74	12.7575	26.9715	0		68	12.8148	27.0925	0		121	17.9092	37.8631	0		20	4.00849	8.47461	0
Tb427.04.420	phosphatidylinositol 3-kinase (tor2) (TOR2)	7238		825	153.3	21.1798	2		208	30.6787	4.23857	0		297	36.5633	5.05158	0		793	136.712	18.8882	3		124	23.3681	3.22853	0		410	60.6842	8.38411	1		636	127.47	17.6112	3
Tb427.04.4200	hypothetical protein, conserved	674		47	8.73344	12.9576	0		81	11.947	17.7255	0		92	11.326	16.8042	0		71	12.2403	18.1607	0		51	9.61108	14.2598	0		44	6.51245	9.66239	0		45	9.0191	13.3815	0
Tb427.04.4210	ATP-dependent zinc metallopeptidase, putative	2633		628	116.694	44.3196	0		565	83.3341	31.6499	0		612	75.3426	28.6147	1		533	91.8887	34.8989	0		183	34.4868	13.0979	1		775	114.708	43.5655	0		727	145.709	55.3394	0
Tb427.04.4220	small GTP-binding rab protein, putative (TbRX2)	1694		451	83.8039	49.471	0		70	10.3246	6.09479	0		82	10.0949	5.95922	0		341	58.7881	34.7037	1		52	9.79953	5.78485	0		22	3.25622	1.92221	0		82	16.4348	9.70178	1
Tb427.04.4230	RNA-binding protein, putative (RBP31)	2267		385	71.5399	31.5571	0		22	3.24487	1.43135	0		30	3.69327	1.62914	0		309	53.2713	23.4986	1		74	13.9455	6.15152	0		18	2.66418	1.1752	1		97	19.4412	8.57573	0
Tb427.04.4240	hypothetical protein, conserved	992		125	23.2272	23.4145	0		88	12.9795	13.0841	0		100	12.3109	12.4102	0		121	20.8603	21.0285	0		46	8.66882	8.73873	1		87	12.8769	12.9807	0		42	8.41783	8.48571	0
Tb427.04.4250	UDP-Gal or UDP-GlcNAc-dependent glycosyltransferase, putative	1154		87	16.1662	14.0088	0		74	10.9146	9.45802	0		95	11.6953	10.1346	1		156	26.8943	23.3052	0		88	16.5838	14.3707	0		95	14.061	12.1845	1		106	21.245	18.4099	1
Tb427.04.4260	hypothetical protein, conserved	992		134	24.8996	25.1004	0		131	19.3217	19.4775	2		113	13.9113	14.0235	0		178	30.687	30.9345	0		94	17.7145	17.8574	0		105	15.5411	15.6664	1		63	12.6267	12.7286	1
Tb427.04.4270	UDP-Gal or UDP-GlcNAc-dependent glycosyltransferase, putative	1154		87	16.1662	14.0088	0		95	14.0119	12.142	0		106	13.0495	11.3081	0		193	33.273	28.8328	0		86	16.2069	14.0441	0		124	18.3533	15.904	0		103	20.6437	17.8888	1
Tb427.04.4280	hypothetical protein, conserved	992		176	32.7039	32.9677	0		181	26.6964	26.9117	1		150	18.4663	18.6153	1		175	30.1698	30.4131	0		88	16.5838	16.7176	0		145	21.4615	21.6346	0		55	11.0233	11.1122	1
Tb427.04.4290	UDP-Gal or UDP-GlcNAc-dependent glycosyltransferase, putative	1157		96	17.8385	15.4179	0		112	16.5193	14.2777	1		139	17.1121	14.7901	0		183	31.549	27.268	0		117	22.049	19.057	1		122	18.0572	15.607	0		106	21.245	18.3621	1
Tb427.04.430	proteasome beta 7 subunit	656		243	45.1537	68.8319	0		966	142.479	217.194	0		1071	131.85	200.99	0		429	73.9592	112.743	0		523	98.5607	150.245	0		840	124.329	189.525	0		471	94.3999	143.902	0
Tb427.04.4300	hypothetical protein, conserved	1691		231	42.9239	25.3838	0		195	28.7613	17.0085	1		246	30.2848	17.9094	0		283	48.7889	28.8521	1		171	32.2254	19.057	0		295	43.663	25.8208	0		178	35.6756	21.0973	0
Tb427.04.4310	Nucleoporin (TbNup64)	1871		529	98.2976	52.5375	0		830	122.42	65.4302	0		1066	131.234	70.1411	0		659	113.611	60.7221	1		522	98.3722	52.5774	0		766	113.376	60.5964	1		465	93.1974	49.8115	1
Tb427.04.4320	divalent cation tolerance protein, putative	350		66	12.264	35.0399	0		169	24.9265	71.2185	0		256	31.5159	90.0453	0		179	30.8594	88.1698	0		228	42.9672	122.763	0		225	33.3023	95.1494	0		104	20.8441	59.5547	0
Tb427.04.4330	kinetoplastid-specific phospho-protein phosphatase, putative	752		44	8.17599	10.8723	0		54	7.96467	10.5913	1		62	7.63275	10.1499	0		71	12.2403	16.277	0		32	6.03048	8.01926	0		62	9.17663	12.203	0		35	7.01486	9.32827	0
Tb427.04.4340	hypothetical protein, conserved	1097		47	8.73344	7.9612	0		80	11.7995	10.7562	0		84	10.3411	9.42675	0		90	15.5159	14.144	0		30	5.65358	5.15367	0		93	13.7649	12.5478	0		65	13.0276	11.8757	0
Tb427.04.4350	hypothetical protein, conserved	611		163	30.2883	49.5717	0		546	80.5317	131.803	1		631	77.6817	127.139	0		347	59.8225	97.9091	0		588	110.81	181.359	0		781	115.596	189.191	0		156	31.2662	51.1722	0
Tb427.04.4360	monoglyceride lipase, putative	932		85	15.7945	16.9469	0		77	11.357	12.1857	1		91	11.2029	12.0203	0		124	21.3775	22.9372	0		45	8.48037	9.0991	0		121	17.9092	19.2159	0		54	10.8229	11.6126	0
Tb427.04.4370	hypothetical protein, conserved	1772		543	100.899	56.9408	0		324	47.788	26.9684	0		301	37.0558	20.9118	0		468	80.6828	45.532	0		72	13.5686	7.65721	0		348	51.5075	29.0675	0		274	54.9163	30.9911	0
Tb427.04.4380	unspecified product	2480		3133	582.167	234.745	0		3814	562.542	226.831	0		5810	715.262	288.412	1		4253	733.213	295.65	5		4934	929.825	374.929	2		3174	469.784	189.429	0		5089	1019.96	411.274	1
Tb427.04.4390	hypothetical protein	554		105	19.5109	35.2182	0		206	30.3837	54.8443	0		253	31.1465	56.2212	0		159	27.4114	49.4791	1		106	19.976	36.0577	0		86	12.7289	22.9763	0		45	9.0191	16.28	0
Tb427.04.440	hypothetical protein, conserved	338		1375	255.5	755.916	0		1849	272.716	806.853	2		2009	247.326	731.733	0		1156	199.293	589.625	0		1921	362.017	1071.06	0		1278	189.157	559.636	0		398	79.769	236.003	2
Tb427.04.4400	hypothetical protein, conserved	5210		1183	219.823	42.1924	0		486	71.682	13.7586	3		632	77.8048	14.9337	3		1105	190.501	36.5645	3		291	54.8397	10.5259	0		401	59.3521	11.392	1		557	111.636	21.4273	2
Tb427.04.4410	adenylyl cyclase (GRESAG 4.4)	3773		621	115.393	30.5839	0		476	70.2071	18.6078	0		431	53.0599	14.0631	0		457	78.7864	20.8816	0		127	23.9335	6.34335	0		356	52.6916	13.9654	1		149	29.8633	7.91499	3
Tb427.04.4420	adenylyl cyclase, pseudogene, putative	3728		390	72.469	19.4391	2		313	46.1656	12.3835	0		384	47.2738	12.6807	0		345	59.4777	15.9543	0		167	31.4716	8.44195	1		228	33.7463	9.05212	1		182	36.4773	9.78467	1
Tb427.04.4430	adenylyl cyclase (GRESAG 4.4)	3731		618	114.835	30.7787	3		585	86.2839	23.1262	0		622	76.5737	20.5236	0		571	98.4399	26.3843	0		268	50.5053	13.5367	1		367	54.3197	14.559	0		278	55.718	14.9338	2
Tb427.04.4440	adenylyl cyclase (GRESAG 4.4)	3743		1055	196.038	52.3745	1		951	140.267	37.4744	3		986	121.385	32.43	0		842	145.16	38.7817	0		296	55.782	14.903	0		638	94.4305	25.2286	2		345	69.1465	18.4735	1
Tb427.04.4450	adenylyl cyclase (GRESAG 4.4)	3731		648	120.41	32.2728	0		643	94.8386	25.4191	0		663	81.6212	21.8765	0		575	99.1295	26.5691	0		280	52.7667	14.1428	0		470	69.5648	18.6451	0		257	51.5091	13.8057	2
Tb427.04.4460	adenylyl cyclase (GRESAG 4.4)	3856		271	50.3566	13.0593	0		320	47.1981	12.2402	0		357	43.9499	11.3978	0		350	60.3397	15.6483	0		207	39.0097	10.1166	0		303	44.8471	11.6305	1		229	45.8972	11.9028	1
Tb427.04.4470	adenylyl cyclase (GRESAG 4.4)	3815		404	75.0704	19.6777	1		436	64.3074	16.8564	0		478	58.846	15.4249	1		434	74.8212	19.6124	1		327	61.624	16.1531	0		374	55.3558	14.51	0		436	87.3851	22.9057	3
Tb427.04.4480	hypothetical protein, conserved	2843		953	177.084	62.2879	0		434	64.0124	22.5158	0		728	89.6233	31.5242	0		860	148.263	52.1503	1		286	53.8974	18.9579	0		565	83.6258	29.4146	0		270	54.1146	19.0343	1
Tb427.04.4490	multidrug resistance protein E (MRPE)	5279		2965	550.95	104.366	0		460	67.8472	12.8523	0		668	82.2367	15.5781	0		1761	303.595	57.5099	1		345	65.0161	12.316	1		688	101.831	19.2898	0		1304	261.354	49.5082	5
Tb427.04.450	coatomer alpha subunit, putative (TbCoatomerAlpha)	3578		1704	316.634	88.4946	0		1351	199.264	55.6915	2		1735	213.594	59.6964	0		1503	259.116	72.4192	2		708	133.424	37.2902	0		908	134.393	37.561	1		995	199.422	55.7357	2
Tb427.04.4500	hypothetical protein, conserved	3509		1353	251.412	71.6476	1		329	48.5255	13.8289	0		422	51.9519	14.8053	0		1169	201.534	57.4336	3		305	57.478	16.3802	0		185	27.3819	7.80333	1		359	71.9524	20.5051	2
Tb427.04.4510	protein phosphatase 2C, putative	4415		1737	322.766	73.1066	1		124	18.2892	4.14252	0		178	21.9134	4.96339	0		1147	197.742	44.7886	0		260	48.9977	11.098	0		107	15.8371	3.58711	0		476	95.4021	21.6086	1
Tb427.04.4520	hypothetical protein, conserved	1514		308	57.2319	37.8018	7		14	2.06492	1.36388	2		10	1.23109	0.813136	0		415	71.5456	47.256	3		98	18.4684	12.1984	0		15	2.22015	1.46642	0		474	95.0012	62.7485	4
Tb427.04.4530	hypothetical protein, conserved	3425		1058	196.595	57.4001	0		591	87.1689	25.4508	0		983	121.016	35.3331	0		1052	181.364	52.9529	1		414	78.0194	22.7794	0		705	104.347	30.4663	0		472	94.6004	27.6205	1
Tb427.04.4540	hypothetical protein, conserved	365		51	9.47671	25.9636	0		131	19.3217	52.9362	0		243	29.9155	81.9601	0		91	15.6883	42.9817	0		166	31.2831	85.7072	0		188	27.8259	76.2354	0		26	5.21104	14.2768	0
Tb427.04.4550	hypothetical protein, conserved	2471		1551	288.204	116.634	0		563	83.0391	33.6055	0		751	92.4548	37.4159	0		1400	241.359	97.6765	5		507	95.5455	38.6667	0		641	94.8745	38.3952	0		686	137.491	55.6419	0
Tb427.04.4560	hypothetical protein, conserved	3242		198	36.7919	11.3485	0		198	29.2038	9.00796	2		232	28.5613	8.80976	0		283	48.7889	15.049	2		68	12.8148	3.95274	1		236	34.9304	10.7743	0		174	34.8739	10.7569	2
Tb427.04.4570	hypothetical protein, conserved	2708		898	166.864	61.6191	1		858	126.55	46.7318	0		1020	125.571	46.3704	0		1106	190.673	70.4111	1		626	117.971	43.564	0		472	69.8608	25.7979	1		678	135.888	50.1801	0
Tb427.04.4580	hypothetical protein, conserved	3251		266	49.4276	15.2038	0		140	20.6492	6.35163	0		224	27.5764	8.48243	0		339	58.4433	17.977	1		101	19.0337	5.85472	2		114	16.8732	5.19014	0		292	58.524	18.0018	2
Tb427.04.4590	protein kinase, putative	1682		110	20.44	12.1522	0		46	6.78472	4.03372	0		55	6.77099	4.02556	0		91	15.6883	9.32718	0		23	4.33441	2.57694	0		100	14.801	8.79965	0		45	9.0191	5.36213	0
Tb427.04.460	Alkylated DNA repair protein (alkB homolog), putative	971		126	23.4131	24.1123	0		580	85.5465	88.1014	0		470	57.8612	59.5893	0		187	32.2386	33.2015	1		245	46.1709	47.5498	0		303	44.8471	46.1865	1		95	19.0403	19.609	1
Tb427.04.4600	hypothetical protein, conserved	782		123	22.8556	29.2271	0		276	40.7083	52.0567	1		257	31.639	40.459	0		177	30.5146	39.0213	1		204	38.4443	49.1615	0		372	55.0598	70.4089	1		139	27.859	35.6253	0
Tb427.04.4610	hypothetical protein, conserved	959		75	13.9363	14.5322	0		190	28.0238	29.2219	1		259	31.8852	33.2484	0		118	20.3431	21.2128	1		208	39.1981	40.874	0		183	27.0859	28.2439	1		62	12.4263	12.9576	0
Tb427.04.4620	cytochrome oxidase subunit VIII (COXVIII)	473		464	86.2195	182.282	0		1447	213.424	451.213	1		1485	182.817	386.505	1		944	162.745	344.069	2		1188	223.882	473.323	0		1188	175.836	371.747	1		507	101.615	214.831	0
Tb427.04.4630	hypothetical protein, conserved	497		83	15.4229	31.032	0		302	44.5432	89.6241	0		326	40.1335	80.7515	1		188	32.411	65.2133	0		343	64.6392	130.059	1		535	79.1854	159.327	0		111	22.2471	44.7628	1
Tb427.04.4640	hypothetical protein, conserved	554		98	18.2102	32.8703	0		341	50.2954	90.786	1		219	26.9608	48.6658	0		150	25.8599	46.6784	0		227	42.7787	77.2179	0		214	31.6742	57.1736	0		59	11.825	21.3448	0
Tb427.04.4650	diphthine synthase, putative	809		116	21.5549	26.6438	1		465	68.5847	84.7771	0		509	62.6624	77.4566	2		185	31.8938	39.4238	1		298	56.1589	69.4176	0		975	144.31	178.381	0		253	50.7074	62.6791	0
Tb427.04.4660	hypothetical protein, conserved	545		116	21.5549	39.5502	0		304	44.8382	82.2718	2		245	30.1617	55.3425	0		143	24.6531	45.235	0		286	53.8974	98.8944	1		704	104.199	191.191	0		225	45.0955	82.7441	3
Tb427.04.4670	hypothetical protein, conserved	1451		62	11.5207	7.93984	0		130	19.1742	13.2145	0		125	15.3886	10.6055	1		61	10.5163	7.24765	0		83	15.6416	10.7799	0		365	54.0237	37.2321	0		237	47.5006	32.7365	0
Tb427.04.4680	hypothetical protein, conserved	659		34	6.31781	9.58696	0		169	24.9265	37.8247	0		121	14.8962	22.6042	0		92	15.8607	24.0678	0		76	14.3224	21.7335	0		145	21.4615	32.5667	1		56	11.2238	17.0315	0
Tb427.04.4690	hypothetical protein, conserved	836		457	84.9188	101.577	2		1177	173.6	207.656	1		821	101.072	120.9	1		641	110.508	132.186	1		883	166.404	199.047	0		980	145.05	173.505	2		467	93.5982	111.96	1
Tb427.04.470	snoRNP protein GAR1, putative	692		1517	281.886	407.349	1		4257	627.882	907.343	1		3384	416.6	602.024	0		1377	237.393	343.054	0		5361	1010.29	1459.96	0		6823	1009.87	1459.35	0		2120	424.9	614.017	1
Tb427.04.4700	hypothetical protein, conserved	809		293	54.4446	67.2987	0		921	135.842	167.913	1		930	114.491	141.522	1		462	79.6484	98.4529	0		606	114.202	141.165	3		738	109.232	135.02	2		310	62.1316	76.8005	0
Tb427.04.4710	hypothetical protein, conserved	3089		114	21.1832	6.85764	3		111	16.3718	5.30004	2		153	18.8357	6.09765	3		162	27.9286	9.04132	3		69	13.0032	4.20953	2		305	45.1431	14.6141	3		248	49.7053	16.0911	4
Tb427.04.4720	hypothetical protein, conserved	1583		42	7.80435	4.9301	1		91	13.4219	8.4788	5		107	13.1726	8.32132	4		65	11.2059	7.07892	4		39	7.34965	4.64286	5		102	15.097	9.53698	0		61	12.2259	7.72324	2
Tb427.04.4730	amino acid transporter, putative (AATP11)	1421		460	85.4762	60.1522	0		447	65.9298	46.3968	3		713	87.7766	61.771	1		710	122.403	86.1389	1		208	39.1981	27.5849	1		302	44.6991	31.4561	0		377	75.56	53.1738	0
Tb427.04.4740	Hypothetical protein, putative	1178		224	41.6232	35.3338	0		318	46.9031	39.8158	0		361	44.4423	37.7269	0		304	52.4093	44.4901	1		136	25.6295	21.7568	0		320	47.3633	40.2065	1		109	21.8463	18.5452	0
Tb427.04.4750	hypothetical protein, conserved	1271		319	59.2759	46.6372	0		641	94.5436	74.3852	0		515	63.4011	49.8828	1		304	52.4093	41.2347	0		225	42.4018	33.361	0		481	71.1929	56.0133	1		184	36.8781	29.015	1
Tb427.04.4760	hypothetical protein, conserved	2861		536	99.5984	34.8124	0		845	124.632	43.5625	0		807	99.3489	34.7252	0		567	97.7503	34.1665	1		425	80.0923	27.9945	0		629	93.0984	32.5405	0		366	73.3554	25.6398	1
Tb427.04.4770	hypothetical protein	983		43	7.99017	8.12835	0		65	9.58711	9.7529	0		90	11.0798	11.2714	0		77	13.2747	13.5043	0		53	9.98799	10.1607	0		105	15.5411	15.8098	0		35	7.01486	7.13617	0
Tb427.04.4780	hypothetical protein	538		298	55.3737	102.925	78		239	35.251	65.5224	49		237	29.1768	54.232	78		474	81.7171	151.891	254		284	53.5205	99.4805	84		162	23.9776	44.5681	35		318	63.735	118.467	129
Tb427.04.4790	hypothetical protein, conserved	686		239	44.4105	64.7383	0		161	23.7465	34.6159	0		182	22.4058	32.6615	0		207	35.6866	52.0213	0		118	22.2374	32.416	0		191	28.2699	41.2098	0		133	26.6565	38.8578	0
Tb427.04.480	hypothetical protein, conserved	698		213	39.5792	56.7037	0		421	62.0949	88.9612	0		334	41.1184	58.9088	0		239	41.2034	59.0306	1		362	68.2198	97.7361	0		290	42.923	61.4942	1		98	19.6416	28.1398	1
Tb427.04.4800	hypothetical protein, conserved	446		123	22.8556	51.2457	36		111	16.3718	36.7081	26		98	12.0647	27.0508	50		124	21.3775	47.9316	93		82	15.4531	34.6482	47		83	12.2848	27.5445	26		85	17.0361	38.1975	40
Tb427.04.4810	hypothetical protein, conserved	1094		353	65.5937	59.9577	1		430	63.4224	57.9729	0		334	41.1184	37.5853	2		390	67.2356	61.4585	0		277	52.2014	47.7161	3		304	44.9951	41.129	0		207	41.4879	37.9231	2
Tb427.04.4820	amino acid transporter 10, putative (AATP10)	1472		57	10.5916	7.19539	0		52	7.66968	5.21038	1		56	6.8941	4.68349	0		66	11.3783	7.72985	1		25	4.71131	3.20062	0		118	17.4652	11.8649	0		59	11.825	8.03332	0
Tb427.04.4830	amino acid transporter, putative	1352		37	6.87526	5.08525	0		104	15.3394	11.3457	0		83	10.218	7.55772	0		40	6.89596	5.10056	0		29	5.46512	4.04225	0		86	12.7289	9.41485	0		37	7.41571	5.48499	0
Tb427.04.4840	amino acid transporter 7, putative (AATP7)	1472		23	4.27381	2.9034	0		32	4.71981	3.20639	0		42	5.17057	3.51262	0		48	8.27515	5.62171	0		19	3.5806	2.43247	0		88	13.0249	8.84843	0		35	7.01486	4.76553	0
Tb427.04.4850	amino acid transporter, putative	1352		35	6.50363	4.81037	0		77	11.357	8.40017	1		82	10.0949	7.46666	0		49	8.44755	6.24819	0		31	5.84203	4.32103	0		68	10.0647	7.4443	0		34	6.81443	5.04026	0
Tb427.04.4860	amino acid transporter 8, putative (AATP8)	1421		58	10.7774	7.5844	1		118	17.4043	12.2479	0		153	18.8357	13.2552	1		85	14.6539	10.3124	1		69	13.0032	9.15076	1		361	53.4317	37.6015	0		85	17.0361	11.9888	3
Tb427.04.4870	amino acid transporter, putative	1355		59	10.9633	8.09096	0		216	31.8587	23.5119	0		155	19.0819	14.0826	0		70	12.0679	8.90622	2		61	11.4956	8.48384	1		133	19.6854	14.5279	1		49	9.8208	7.24782	0
Tb427.04.4880	hypothetical protein, conserved	2582		1671	310.502	120.256	0		1087	160.326	62.0937	0		1394	171.614	66.4654	0		1609	277.39	107.432	1		570	107.418	41.6026	0		836	123.737	47.9227	0		771	154.527	59.8479	0
Tb427.04.4890	hypothetical protein, conserved	1655		245	45.5254	27.5078	0		245	36.136	21.8344	0		250	30.7772	18.5965	0		238	41.031	24.7921	2		135	25.4411	15.3723	0		164	24.2737	14.6669	0		124	24.8526	15.0167	1
Tb427.04.490	hypothetical protein, conserved	1646		169	31.4032	19.0785	0		283	41.7408	25.3589	0		387	47.6431	28.9448	0		306	52.7541	32.0499	2		205	38.6328	23.4707	0		258	38.1866	23.1997	0		156	31.2662	18.9953	0
Tb427.04.4900	hypothetical protein	1508		326	60.5766	40.1702	0		295	43.5107	28.8533	0		267	32.8701	21.7971	0		357	61.5465	40.8133	0		87	16.3954	10.8723	0		83	12.2848	8.14645	0		81	16.2344	10.7655	0
Tb427.04.4910	3,2-trans-enoyl-CoA isomerase, mitochondrial precursor, putative	1202		398	73.9555	61.527	0		610	89.9713	74.8513	0		615	75.7119	62.9883	1		572	98.6123	82.0401	0		402	75.7579	63.0266	0		845	125.069	104.05	1		482	96.6046	80.3699	0
Tb427.04.4920	hypothetical protein, conserved	776		57	10.5916	13.649	0		107	15.7819	20.3374	0		122	15.0193	19.3547	0		78	13.4471	17.3288	0		42	7.91501	10.1998	0		95	14.061	18.1198	0		29	5.81231	7.49009	0
Tb427.04.4930	unspecified product	4337		442	82.1315	18.9374	0		338	49.8529	11.4948	0		409	50.3515	11.6098	0		565	97.4055	22.4592	2		303	57.1011	13.166	0		356	52.6916	12.1493	1		463	92.7965	21.3965	1
Tb427.04.4940	hypothetical protein, conserved	2006		4251	789.912	393.775	2		1173	173.01	86.2465	6		1798	221.35	110.344	1		3087	532.196	265.302	7		1139	214.647	107.003	0		893	132.173	65.8889	0		2074	415.68	207.219	2
Tb427.04.4950	unspecified product	1877		433	80.4591	42.8658	1		768	113.275	60.3491	1		719	88.5153	47.1578	2		524	90.3371	48.1285	0		482	90.8341	48.3933	0		708	104.791	55.8291	0		369	73.9566	39.4015	1
Tb427.04.4960	metal-ion transporter, putative	1403		322	59.8334	42.6467	0		356	52.5078	37.4254	0		344	42.3494	30.1849	0		369	63.6152	45.3423	1		166	31.2831	22.2973	0		343	50.7675	36.185	0		135	27.0573	19.2853	0
Tb427.04.4970	unspecified product	983		258	47.941	48.7701	0		363	53.5403	54.4662	0		417	51.3364	52.2242	0		309	53.2713	54.1926	1		125	23.5566	23.964	0		346	51.2115	52.0972	0		109	21.8463	22.2241	1
Tb427.04.4980	adrenodoxin precursor, putative	503		37	6.87526	13.6685	0		194	28.6138	56.8863	0		174	21.4209	42.5864	0		62	10.6887	21.25	0		84	15.83	31.4712	0		130	19.2413	38.2531	0		31	6.21316	12.3522	0
Tb427.04.4990	unspecified product	215		107	19.8825	92.4768	1		270	39.8234	185.225	0		277	34.1012	158.61	0		202	34.8246	161.975	0		143	26.9487	125.343	0		295	43.663	203.084	0		60	12.0255	55.9324	0
Tb427.04.500	hypothetical protein, conserved	1292		66	12.264	9.49224	0		81	11.947	9.24691	0		78	9.60249	7.43227	0		103	17.7571	13.7439	0		47	8.85727	6.85547	0		44	6.51245	5.04059	0		47	9.41995	7.29098	0
Tb427.04.5000	unspecified product	2579		375	69.6817	27.0189	0		418	61.6525	23.9056	0		452	55.6452	21.5763	0		463	79.8208	30.9503	0		219	41.2711	16.0028	0		304	44.9951	17.4467	1		246	49.3044	19.1177	0
Tb427.04.5010	unspecified product	1184		4378	813.511	687.087	1		9383	1383.94	1168.86	4		12030	1481	1250.84	0		4827	832.17	702.846	4		6149	1158.79	978.712	1		9202	1361.99	1150.33	1		3591	719.724	607.875	0
Tb427.04.5020	unspecified product	5297		1706	317.005	59.8462	0		1398	206.197	38.927	5		1813	223.196	42.1364	2		1933	333.247	62.9125	5		1468	276.648	52.2274	0		1315	194.633	36.7441	0		1641	328.897	62.0911	1
Tb427.04.5030	unspecified product	1040		56	10.4058	10.0056	0		103	15.1919	14.6076	0		139	17.1121	16.454	0		113	19.4811	18.7318	1		64	12.061	11.5971	0		109	16.1331	15.5126	0		37	7.41571	7.13049	0
Tb427.04.5040	dihydrolipoamide dehydrogenase, putative	1817		291	54.073	29.7595	0		311	45.8706	25.2452	1		279	34.3474	18.9033	1		373	64.3048	35.3907	0		171	32.2254	17.7355	0		288	42.6269	23.4601	0		205	41.087	22.6126	0
Tb427.04.5050	unspecified product	1154		168	31.2174	27.0515	1		180	26.5489	23.006	1		139	17.1121	14.8285	0		145	24.9979	21.6619	0		63	11.8725	10.2881	0		194	28.714	24.8821	1		75	15.0318	13.0259	0
Tb427.04.5060	hypothetical protein	815		259	48.1268	59.0513	0		381	56.1952	68.9512	0		330	40.6259	49.8478	2		261	44.9962	55.21	1		134	25.2526	30.9848	0		186	27.5299	33.779	0		98	19.6416	24.1001	0
Tb427.04.5070	hypothetical protein, conserved	1337		118	21.9265	16.3998	0		245	36.136	27.0277	1		171	21.0516	15.7454	0		126	21.7223	16.247	0		82	15.4531	11.558	0		262	38.7787	29.0042	0		75	15.0318	11.243	1
Tb427.04.5080	hypothetical protein, conserved	389		112	20.8116	53.5003	0		654	96.461	247.972	1		386	47.52	122.159	0		189	32.5834	83.762	0		218	41.0827	105.611	0		697	103.163	265.201	0		254	50.9078	130.868	0
Tb427.04.5090	hypothetical protein	551		9	1.67236	3.03514	0		5	0.73747	1.33842	1		7	0.861762	1.564	0		5	0.861995	1.56442	0		5	0.942263	1.7101	0		6	0.888061	1.61173	0		9	1.80382	3.27372	0
Tb427.04.510	hypothetical protein, conserved	437		188	34.9338	79.9399	0		453	66.8148	152.894	0		225	27.6995	63.3856	0		135	23.2739	53.2583	0		178	33.5446	76.761	0		466	68.9727	157.832	1		81	16.2344	37.1496	0
Tb427.04.5100	hypothetical protein, conserved	1352		59	10.9633	8.10892	1		74	10.9146	8.07289	0		81	9.97182	7.3756	0		86	14.8263	10.9662	0		58	10.9302	8.0845	0		208	30.7861	22.7708	0		116	23.2492	17.1962	2
Tb427.04.5110	hypothetical protein, conserved	1199		829	154.043	128.476	0		1587	234.073	195.223	1		1528	188.11	156.889	0		1045	180.157	150.256	2		1234	232.55	193.954	0		1313	194.337	162.083	1		529	106.025	88.4275	1
Tb427.04.5120	hypothetical protein, conserved	4136		6143	1141.48	275.986	0		2035	300.15	72.5702	0		1760	216.672	52.3867	3		4787	825.274	199.534	0		2140	403.288	97.5069	0		2741	405.696	98.089	3		4215	844.789	204.253	4
Tb427.04.5130	hypothetical protein, conserved	797		581	107.96	135.458	1		626	92.3312	115.848	0		868	106.858	134.076	0		596	102.75	128.921	0		671	126.452	158.66	0		1193	176.576	221.551	0		352	70.5494	88.5187	0
Tb427.04.5140	hypothetical protein, conserved	905		124	23.0414	25.4601	1		171	25.2215	27.869	0		174	21.4209	23.6695	0		134	23.1015	25.5265	0		94	17.7145	19.5741	0		71	10.5087	11.6118	2		57	11.4242	12.6234	1
Tb427.04.5150	hypothetical protein, conserved	1145		596	110.747	96.7227	0		809	119.323	104.212	0		1209	148.839	129.99	0		896	154.47	134.908	0		1759	331.488	289.509	0		829	122.7	107.162	0		298	59.7265	52.1629	0
Tb427.04.5160	hypothetical protein, conserved	824		350	65.0363	78.9275	0		552	81.4166	98.8066	2		745	91.7161	111.306	2		528	91.0267	110.469	0		740	139.455	169.241	0		891	131.877	160.045	1		204	40.8866	49.6197	1
Tb427.04.5170	ribosomal protein L7/L12, putative	503		388	72.0973	143.335	0		627	92.4787	183.854	0		1088	133.942	266.287	0		507	87.4063	173.77	4		1563	294.551	585.589	1		1031	152.598	303.377	1		224	44.8951	89.2546	1
Tb427.04.5180	tousled-like kinase (TLK1)	1943		383	71.1682	36.628	1		249	36.726	18.9017	1		261	32.1314	16.537	0		397	68.4424	35.2251	1		132	24.8757	12.8027	0		356	52.6916	27.1187	0		335	67.1422	34.5559	0
Tb427.04.5190	hypothetical protein, conserved	449		80	14.8654	33.1079	0		216	31.8587	70.9548	1		286	35.2091	78.4168	0		134	23.1015	51.4509	0		189	35.6175	79.3264	0		155	22.9416	51.0948	0		63	12.6267	28.1219	1
Tb427.04.520	hypothetical protein, conserved	611		126	23.4131	38.3192	0		462	68.1422	111.526	1		492	60.5696	99.1318	0		258	44.479	72.797	0		356	67.0891	109.802	0		311	46.0312	75.3374	0		67	13.4284	21.9778	1
Tb427.04.5200	nucleoporin (NUP54/57), putative (TbNup62)	1925		420	78.0435	40.5421	0		612	90.2663	46.8916	0		837	103.042	53.5284	0		537	92.5783	48.0926	4		259	48.8092	25.3554	0		588	87.03	45.2104	0		860	172.365	89.5403	0
Tb427.04.5210	hypothetical protein, conserved	254		76	14.1222	55.599	0		238	35.1036	138.203	2		181	22.2827	87.7272	0		93	16.0331	63.1225	0		137	25.818	101.646	0		143	21.1655	83.3286	0		51	10.2216	40.2427	0
Tb427.04.5220	hypothetical protein	962		500	92.9089	96.5789	0		1315	193.955	201.616	0		1080	132.958	138.21	1		427	73.6144	76.5222	0		769	144.92	150.645	0		826	122.256	127.086	0		211	42.2896	43.9601	0
Tb427.04.5230	hypothetical protein, conserved	695		56	10.4058	14.9724	0		300	44.2482	63.6664	0		269	33.1163	47.6493	1		94	16.2055	23.3173	1		138	26.0065	37.4194	0		184	27.2339	39.1854	0		80	16.034	23.0704	0
Tb427.04.5240	UDP-Gal or UDP-GlcNAc-dependent glycosyltransferase, putative	1148		1000	185.818	161.862	0		862	127.14	110.749	0		1631	200.791	174.905	0		1008	173.778	151.375	0		1473	277.591	241.804	0		892	132.025	115.004	0		590	118.25	103.006	0
Tb427.04.5250	UDP-Gal or UDP-GlcNAc-dependent glycosyltransferase, putative	1202		179	33.2614	27.6717	0		398	58.7026	48.8374	0		410	50.4746	41.9922	0		226	38.9622	32.4145	1		253	47.6785	39.666	0		422	62.4603	51.9636	1		108	21.6458	18.0082	0
Tb427.04.5260	UDP-Gal or UDP-GlcNAc-dependent glycosyltransferase, putative	1202		126	23.4131	19.4784	0		211	31.1212	25.8912	0		205	25.2373	20.9961	0		142	24.4807	20.3666	0		147	27.7025	23.047	0		204	30.1941	25.1199	1		76	15.2323	12.6724	0
Tb427.04.5270	UDP-Gal or UDP-GlcNAc-dependent glycosyltransferase, putative	1202		85	15.7945	13.1402	0		193	28.4663	23.6825	0		224	27.5764	22.9421	0		152	26.2047	21.8009	0		146	27.5141	22.8902	0		209	30.9341	25.7355	0		78	15.6331	13.0059	0
Tb427.04.5280	UDP-Gal or UDP-GlcNAc-dependent glycosyltransferase, putative	1202		119	22.1123	18.3963	0		275	40.5608	33.7445	0		255	31.3928	26.1171	0		174	29.9974	24.9563	1		153	28.8332	23.9877	0		205	30.3421	25.243	0		75	15.0318	12.5057	1
Tb427.04.5290	UDP-Gal or UDP-GlcNAc-dependent glycosyltransferase, putative	1202		148	27.501	22.8794	0		264	38.9384	32.3947	0		251	30.9003	25.7074	0		202	34.8246	28.9722	1		169	31.8485	26.4962	0		232	34.3384	28.5677	1		80	16.034	13.3394	0
Tb427.04.530	hypothetical protein, conserved	1532		576	107.031	69.8636	0		825	121.682	79.4272	0		733	90.2388	58.9026	0		695	119.817	78.2098	0		689	129.844	84.7545	0		511	75.6332	49.3689	0		292	58.524	38.201	0
Tb427.04.5300	UDP-Gal or UDP-GlcNAc-dependent glycosyltransferase, putative	1010		134	24.8996	24.6531	1		215	31.7112	31.3972	0		215	26.4684	26.2063	0		144	24.8255	24.5797	1		156	29.3986	29.1075	0		206	30.4901	30.1882	1		82	16.4348	16.2721	0
Tb427.04.5310	serine/threonine-protein kinase a, putative	1322		282	52.4006	39.6374	3		107	15.7819	11.9379	1		120	14.7731	11.1748	1		251	43.2722	32.7323	0		69	13.0032	9.83603	0		34	5.03235	3.80662	0		234	46.8993	35.476	0
Tb427.04.5320	hypothetical protein, conserved	2666		376	69.8675	26.2069	1		203	29.9413	11.2308	1		249	30.6541	11.4982	0		322	55.5125	20.8224	2		116	21.8605	8.19974	0		366	54.1717	20.3195	1		271	54.315	20.3732	1
Tb427.04.5330	hypothetical protein	2651		340	63.1781	23.8318	0		438	64.6023	24.369	0		398	48.9973	18.4826	0		317	54.6505	20.6151	0		116	21.8605	8.24613	0		415	61.4242	23.1702	0		613	122.86	46.3449	1
Tb427.04.5340	hypothetical protein, conserved	2507		2679	497.806	198.566	1		2484	366.375	146.141	4		2553	314.297	125.368	1		2531	436.342	174.049	0		2175	409.884	163.496	2		2024	299.573	119.494	1		5733	1149.03	458.33	9
Tb427.04.5350	unspecified product	1403		87	16.1662	11.5226	0		111	16.3718	11.6692	0		171	21.0516	15.0047	0		248	42.755	30.474	0		171	32.2254	22.9689	0		209	30.9341	22.0486	1		250	50.1061	35.7136	0
Tb427.04.5370	unspecified product	350		49	9.10508	26.0145	0		83	12.242	34.9771	0		59	7.26342	20.7526	1		47	8.10276	23.1507	0		80	15.0762	43.0749	0		128	18.9453	54.1294	2		58	11.6246	33.2132	1
Tb427.04.5380	unspecified product	4382		716	133.046	30.3618	0		641	94.5436	21.5754	2		846	104.15	23.7677	0		823	141.884	32.3789	1		596	112.318	25.6316	1		1195	176.872	40.3633	3		1305	261.554	59.6883	2
Tb427.04.5390	unspecified product	1295		419	77.8577	60.1218	0		816	120.355	92.9383	0		1096	134.927	104.191	0		581	100.164	77.3466	1		1509	284.375	219.595	0		1124	166.363	128.466	1		459	91.9948	71.0385	2
Tb427.04.540	hypothetical protein, conserved	1547		142	26.3861	17.0563	1		192	28.3188	18.3056	0		213	26.2222	16.9503	0		214	36.8934	23.8483	0		99	18.6568	12.06	1		211	31.2301	20.1876	0		116	23.2492	15.0286	2
Tb427.04.5440	unspecified product	878		1	0.185818	0.211638	0		0	0	0	0		1	0.123109	0.140215	0		0	0	0	0		0	0	0	0		0	0	0	0		1	0.200424	0.228274	1
Tb427.04.550	hypothetical protein, conserved	434		624	115.95	267.167	0		896	132.155	304.504	2		815	100.334	231.184	1		586	101.026	232.778	1		1180	222.374	512.383	1		1517	224.531	517.354	1		468	93.7987	216.126	1
Tb427.04.5500	variant surface glycoprotein (VSG, pseudogene), putative	1549		0	0	0	0		1	0.147494	0.0952188	0		1	0.123109	0.0794763	0		0	0	0	0		1	0.188453	0.121661	0		0	0	0	0		0	0	0	0
Tb427.04.5510	variant surface glycoprotein (VSG, pseudogene), putative	1693		0	0	0	0		0	0	0	0		0	0	0	1		0	0	0	0		0	0	0	0		0	0	0	0		1	0.200424	0.118384	0
Tb427.04.5520	UDP-Gal or UDP-GlcNAc-dependent glycosyltransferase (pseudogene), putative	1117		0	0	0	2		0	0	0	0		1	0.123109	0.110214	0		1	0.172399	0.154341	0		0	0	0	0		1	0.14801	0.132507	0		0	0	0	1
Tb427.04.5530	variant surface glycoprotein (VSG), putative	1441		0	0	0	0		1	0.147494	0.102355	0		0	0	0	0		0	0	0	0		0	0	0	0		0	0	0	0		2	0.400849	0.278174	0
Tb427.04.5540	variant surface glycoprotein (VSG, pseudogene), putative	878		1	0.185818	0.211638	0		2	0.294988	0.335977	1		0	0	0	0		0	0	0	0		0	0	0	0		1	0.14801	0.168577	0		0	0	0	0
Tb427.04.5550	variant surface glycoprotein (VSG, pseudogene), putative	188		0	0	0	0		0	0	0	0		0	0	0	0		0	0	0	0		0	0	0	0		0	0	0	0		0	0	0	0
Tb427.04.5560	unspecified product	1589		2	0.371636	0.23388	0		8	1.17995	0.742575	0		7	0.861762	0.54233	0		1	0.172399	0.108495	0		4	0.75381	0.474393	0		4	0.592041	0.372587	0		8	1.6034	1.00906	0
Tb427.04.5580	variant surface glycoprotein (VSG, atypical), putative	1505		1	0.185818	0.123467	0		1	0.147494	0.0980026	1		0	0	0	0		0	0	0	0		0	0	0	0		0	0	0	0		0	0	0	0
Tb427.04.5590	variant surface glycoprotein (VSG, pseudogene), putative	1450		0	0	0	0		0	0	0	0		0	0	0	0		0	0	0	0		1	0.188453	0.129967	0		0	0	0	0		0	0	0	0
Tb427.04.560	dynein heavy chain, putative	12698		4715	876.131	68.9976	5		1545	227.878	17.946	2		1857	228.613	18.0039	2		3995	688.734	54.2396	4		1102	207.675	16.3549	1		1559	230.748	18.172	1		8776	1758.93	138.52	10
Tb427.04.5600	variant surface glycoprotein (VSG, pseudogene), putative	1507		0	0	0	46		0	0	0	14		0	0	0	5		0	0	0	40		0	0	0	2		0	0	0	2		0	0	0	14
Tb427.04.5610	variant surface glycoprotein (VSG, pseudogene), putative	1669		1	0.185818	0.111335	0		0	0	0	0		0	0	0	0		0	0	0	1		0	0	0	0		1	0.14801	0.088682	0		0	0	0	0
Tb427.04.5630	variant surface glycoprotein (VSG, pseudogene), putative	388		0	0	0	0		0	0	0	0		0	0	0	1		0	0	0	0		0	0	0	0		0	0	0	0		0	0	0	0
Tb427.04.5650	variant surface glycoprotein (VSG, pseudogene), putative	1619		0	0	0	0		1	0.147494	0.0911019	0		0	0	0	0		1	0.172399	0.106485	0		0	0	0	0		2	0.29602	0.182841	0		0	0	0	0
Tb427.04.5660	expression site-associated gene (ESAG, pseudogene), putative	976		0	0	0	0		0	0	0	0		0	0	0	0		0	0	0	0		0	0	0	0		0	0	0	0		1	0.200424	0.205353	0
Tb427.04.5670	variant surface glycoprotein (VSG, pseudogene), putative	482		0	0	0	0		0	0	0	0		0	0	0	0		0	0	0	1		0	0	0	0		0	0	0	0		1	0.200424	0.415818	0
Tb427.04.5680	variant surface glycoprotein (VSG, pseudogene), putative	1723		0	0	0	1		1	0.147494	0.085603	0		4	0.492435	0.285801	0		0	0	0	0		0	0	0	0		1	0.14801	0.0859026	0		0	0	0	1
Tb427.04.5690	variant surface glycoprotein (VSG, pseudogene), putative	1589		0	0	0	0		0	0	0	0		0	0	0	0		0	0	0	1		0	0	0	0		0	0	0	0		2	0.400849	0.252265	0
Tb427.04.570	hypothetical protein, conserved	1796		186	34.5621	19.2439	0		138	20.3542	11.3331	1		199	24.4987	13.6407	0		224	38.6174	21.5019	0		148	27.891	15.5295	1		152	22.4975	12.5265	1		85	17.0361	9.48557	1
Tb427.04.5700	variant surface glycoprotein (VSG, atypical), putative	1426		0	0	0	0		0	0	0	0		0	0	0	0		0	0	0	0		0	0	0	0		1	0.14801	0.103794	0		0	0	0	0
Tb427.04.5710	variant surface glycoprotein (VSG, pseudogene), putative	1777		0	0	0	0		1	0.147494	0.0830016	0		1	0.123109	0.069279	0		0	0	0	0		1	0.188453	0.106051	0		0	0	0	0		1	0.200424	0.112788	0
Tb427.04.5720	variant surface glycoprotein (VSG, pseudogene), putative	1285		1	0.185818	0.144605	0		1	0.147494	0.114781	0		1	0.123109	0.0958046	0		0	0	0	0		1	0.188453	0.146656	0		0	0	0	0		1	0.200424	0.155972	0
Tb427.04.5730	variant surface glycoprotein (VSG, pseudogene), putative	1524		0	0	0	0		5	0.73747	0.483904	0		3	0.369327	0.24234	0		2	0.344798	0.226245	0		1	0.188453	0.123657	0		0	0	0	0		3	0.601273	0.394536	0
Tb427.04.5740	variant surface glycoprotein (VSG, pseudogene), putative	1414		1	0.185818	0.131413	0		2	0.294988	0.208619	0		1	0.123109	0.0870643	0		1	0.172399	0.121923	0		0	0	0	0		2	0.29602	0.20935	0		3	0.601273	0.425229	1
Tb427.04.5750	variant surface glycoprotein (VSG, pseudogene), putative	370		0	0	0	0		0	0	0	0		0	0	0	0		0	0	0	0		0	0	0	0		0	0	0	0		0	0	0	0
Tb427.04.5760	variant surface glycoprotein (VSG, pseudogene), putative	1639		0	0	0	0		2	0.294988	0.17998	0		1	0.123109	0.0751122	0		0	0	0	0		0	0	0	0		2	0.29602	0.18061	0		0	0	0	0
Tb427.04.5770	expression site-associated gene (ESAG, pseudogene), putative	958		2	0.371636	0.387929	0		0	0	0	0		0	0	0	0		0	0	0	0		0	0	0	0		0	0	0	2		2	0.400849	0.418423	0
Tb427.04.5780	variant surface glycoprotein (VSG, pseudogene), putative	1594		1	0.185818	0.116573	0		0	0	0	0		0	0	0	0		0	0	0	0		0	0	0	0		1	0.14801	0.0928546	0		0	0	0	0
Tb427.04.5790	UDP-Gal or UDP-GlcNAc-dependent glycosyltransferase, putative	515		0	0	0	1		1	0.147494	0.286396	1		1	0.123109	0.239046	1		0	0	0	0		0	0	0	0		0	0	0	0		1	0.200424	0.389174	0
Tb427.04.580	hypothetical protein, conserved	1280		275	51.0999	39.9218	0		187	27.5814	21.5479	0		198	24.3756	19.0434	0		316	54.4781	42.561	0		164	30.9062	24.1455	0		191	28.2699	22.0859	0		118	23.6501	18.4766	1
Tb427.04.5800	variant surface glycoprotein (VSG, pseudogene), putative	398		0	0	0	0		1	0.147494	0.370588	0		0	0	0	0		1	0.172399	0.433163	0		0	0	0	1		0	0	0	0		0	0	0	0
Tb427.04.590	hypothetical protein, conserved	2456		652	121.153	49.3295	1		654	96.461	39.2757	0		802	98.7333	40.2009	0		892	153.78	62.614	1		497	93.6609	38.1356	1		1255	185.753	75.6322	0		1262	252.936	102.987	5
Tb427.04.600	hypothetical protein, conserved	953		1081	200.869	210.776	0		2593	382.452	401.313	1		2769	340.888	357.7	0		1594	274.804	288.357	0		4747	894.584	938.703	0		2910	430.71	451.951	1		718	143.905	151.002	2
Tb427.04.610	hypothetical protein, conserved	1415		531	98.6693	69.7309	0		339	50.0004	35.336	1		475	58.4767	41.3263	0		689	118.783	83.9455	0		376	70.8582	50.0764	0		233	34.4864	24.372	0		228	45.6968	32.2945	0
Tb427.04.620	hypothetical protein, conserved	7511		1191	221.309	29.4647	1		234	34.5136	4.59507	1		294	36.194	4.8188	0		926	159.642	21.2544	2		346	65.2046	8.68121	3		338	50.0274	6.66056	1		717	143.704	19.1325	5
Tb427.04.630	hypothetical protein, conserved	926		487	90.4933	97.7249	0		780	115.045	124.239	3		605	74.4809	80.4329	1		617	106.37	114.871	1		687	129.467	139.813	0		492	72.821	78.6404	0		180	36.0764	38.9594	0
Tb427.04.640	hypothetical protein, conserved	1388		876	162.776	117.274	0		1546	228.026	164.284	2		1680	206.823	149.008	2		1009	173.951	125.325	0		1146	215.967	155.596	0		596	88.2141	63.5548	0		242	48.5027	34.9443	0
Tb427.04.650	chaperone protein DNAj, putative	737		153	28.4301	38.5755	0		458	67.5522	91.6584	0		540	66.4788	90.2019	0		292	50.3405	68.3046	0		321	60.4933	82.0804	0		301	44.5511	60.4492	0		88	17.6374	23.9313	0
Tb427.04.660	hypothetical protein, conserved	2063		310	57.6035	27.9222	0		683	100.738	48.831	1		648	79.7745	38.6692	0		477	82.2343	39.8615	0		399	75.1926	36.4482	0		310	45.8832	22.241	0		278	55.718	27.0082	1
Tb427.04.670	hypothetical protein, conserved	1958		574	106.659	54.4737	0		668	98.5259	50.3197	2		691	85.0682	43.4465	2		621	107.06	54.6781	0		295	55.5935	28.393	0		391	57.872	29.5567	0		217	43.4921	22.2125	0
Tb427.04.680	hypothetical protein, conserved	878		38	7.06108	8.04223	0		84	12.3895	14.111	0		130	16.0042	18.228	0		97	16.7227	19.0464	0		110	20.7298	23.6102	0		104	15.3931	17.532	1		45	9.0191	10.2723	0
Tb427.04.690	geranylgeranyl transferase type II beta subunit, putative	998		239	44.4105	44.4995	0		425	62.6849	62.8105	0		393	48.3818	48.4787	0		323	55.6849	55.7965	1		267	50.3168	50.4177	0		308	45.5871	45.6785	0		160	32.0679	32.1322	2
Tb427.04.700	hypothetical protein, conserved	752		164	30.4741	40.5241	1		195	28.7613	38.2464	0		178	21.9134	29.1401	1		189	32.5834	43.329	1		181	34.1099	45.3589	0		256	37.8906	50.3864	1		109	21.8463	29.0509	1
Tb427.04.710	hypothetical protein, conserved	827		223	41.4374	50.1057	0		23	3.39236	4.10201	0		28	3.44705	4.16814	0		160	27.5838	33.3541	1		29	5.46512	6.60837	0		9	1.33209	1.61075	0		106	21.245	25.6892	0
Tb427.04.720	hypothetical protein, conserved	509		1661	308.643	606.372	0		1997	294.545	578.675	0		3927	483.448	949.801	0		2360	406.862	799.335	0		8038	1514.78	2976	1		4125	610.542	1199.49	2		613	122.86	241.376	0
Tb427.04.730	hypothetical protein, conserved	1478		395	73.3981	49.6604	0		650	95.8711	64.8654	0		651	80.1439	54.2245	1		534	92.0611	62.2876	1		429	80.8462	54.6997	0		788	116.632	78.9121	1		258	51.7095	34.9861	1
Tb427.04.740	hypothetical protein, conserved	1295		163	30.2883	23.3887	0		345	50.8854	39.2937	0		480	59.0923	45.6311	0		278	47.9269	37.0092	0		273	51.4476	39.7278	0		464	68.6767	53.0322	1		217	43.4921	33.5846	1
Tb427.04.750	50S ribosomal protein L7Ae, putative	437		740	137.505	314.657	1		2107	310.77	711.144	2		1720	211.747	484.547	2		1222	210.672	482.086	1		2079	391.793	896.551	1		1950	288.62	660.457	1		446	89.3893	204.552	0
Tb427.04.760	gamma-adaptin 1, putative	2405		424	78.7868	32.7596	0		608	89.6763	37.2874	1		689	84.822	35.269	0		707	121.886	50.6803	1		360	67.8429	28.2091	0		357	52.8396	21.9707	0		679	136.088	56.5855	2
Tb427.04.770	ubiquitin-protein ligase, putative (upl3)	3860		887	164.82	42.6996	2		511	75.3694	19.5258	0		868	106.858	27.6835	0		1088	187.57	48.5933	1		695	130.975	33.9312	0		586	86.734	22.4699	0		743	148.915	38.5791	5
Tb427.04.780	hypothetical protein, conserved	257		44	8.17599	31.8132	0		74	10.9146	42.4691	0		98	12.0647	46.9442	0		86	14.8263	57.69	0		93	17.5261	68.1949	0		128	18.9453	73.7171	0		52	10.4221	40.5528	0
Tb427.04.790	hypothetical protein, conserved	662		135	25.0854	37.8934	0		114	16.8143	25.3993	0		150	18.4663	27.8948	0		163	28.101	42.4487	0		71	13.3801	20.2117	0		166	24.5697	37.1143	0		103	20.6437	31.1839	0
Tb427.04.800	unspecified product (TOR-like 1)	7787		1378	256.057	32.8826	2		201	29.6463	3.80715	1		210	25.8529	3.32	1		1267	218.43	28.0505	3		149	28.0794	3.60594	0		327	48.3993	6.2154	0		863	172.966	22.2122	3
Tb427.04.810	expression site-associated gene (ESAG) protein, putative	1451		179	33.2614	22.9231	0		121	17.8468	12.2996	1		139	17.1121	11.7933	0		205	35.3418	24.3569	0		90	16.9607	11.689	0		134	19.8334	13.6688	0		71	14.2301	9.80713	3
Tb427.04.820	TFIIF-stimulated CTD phosphatase, putative	1145		144	26.7578	23.3692	1		79	11.652	10.1764	0		100	12.3109	10.7519	0		167	28.7906	25.1447	1		74	13.9455	12.1795	0		120	17.7612	15.512	0		72	14.4306	12.6031	0
Tb427.04.830	hypothetical protein, conserved	482		333	61.8773	128.376	0		446	65.7823	136.478	0		415	51.0902	105.996	0		307	52.9265	109.806	1		227	42.7787	88.7526	0		419	62.0163	128.664	0		76	15.2323	31.6022	0
Tb427.04.840	hypothetical protein, conserved	1238		196	36.4203	29.4187	0		398	58.7026	47.4173	0		354	43.5805	35.2024	0		341	58.7881	47.4863	0		202	38.0674	30.7491	0		180	26.6418	21.5201	0		116	23.2492	18.7797	0
Tb427.04.850	hypothetical protein, conserved	581		796	147.911	254.58	1		916	135.104	232.538	0		1107	136.282	234.564	0		776	133.782	230.261	0		1332	251.019	432.046	1		770	113.968	196.158	0		172	34.473	59.3339	0
Tb427.04.860	hypothetical protein, conserved	902		66	12.264	13.5964	0		129	19.0267	21.0939	1		145	17.8508	19.7902	0		125	21.5499	23.8912	0		92	17.3376	19.2213	0		229	33.8943	37.5769	0		90	18.0382	19.998	0
Tb427.04.870	dynein heavy chain, putative	13346		7477	1389.36	104.103	4		1086	160.178	12.002	2		1499	184.54	13.8274	0		6947	1197.66	89.739	8		1364	257.049	19.2604	1		1133	167.696	12.5652	2		6242	1251.05	93.7397	5
Tb427.04.880	TPR-repeat-containing chaperone protein DNAJ, putative	1916		185	34.3763	17.9417	0		267	39.3809	20.5537	0		223	27.4533	14.3284	0		257	44.3066	23.1245	0		154	29.0217	15.147	0		89	13.1729	6.87521	0		95	19.0403	9.93754	0
Tb427.04.890	small nuclear ribonucleoprotein SmD3, putative (SmD3)	347		185	34.3763	99.0672	0		446	65.7823	189.574	0		1042	128.279	369.681	0		348	59.9949	172.896	0		804	151.516	436.645	0		910	134.689	388.153	1		183	36.6777	105.699	0
Tb427.04.900	hypothetical protein, conserved	863		85	15.7945	18.3019	0		161	23.7465	27.5162	0		142	17.4815	20.2566	0		126	21.7223	25.1707	0		91	17.1492	19.8716	0		124	18.3533	21.2668	0		55	11.0233	12.7733	0
Tb427.04.910	hypothetical protein, conserved	917		301	55.9312	60.9936	0		764	112.685	122.885	2		722	88.8846	96.9298	0		505	87.0615	94.9417	0		614	115.71	126.183	0		376	55.6518	60.689	0		97	19.4412	21.2008	0
Tb427.04.920	hypothetical protein, conserved	761		417	77.486	101.821	0		1000	147.494	193.816	0		1036	127.541	167.596	0		444	76.5452	100.585	0		561	105.722	138.925	0		942	139.426	183.214	0		282	56.5197	74.2703	0
Tb427.04.930	50S ribosomal protein L14, putative	653		37	6.87526	10.5287	4		180	26.5489	40.6568	3		126	15.5117	23.7545	0		129	22.2395	34.0574	7		110	20.7298	31.7455	1		145	21.4615	32.866	0		71	14.2301	21.7919	11
Tb427.04.940	hypothetical protein, conserved	593		67	12.4498	20.9946	0		73	10.7671	18.1569	0		102	12.5571	21.1756	0		89	15.3435	25.8744	0		82	15.4531	26.0592	0		132	19.5373	32.9466	0		71	14.2301	23.9969	1
Tb427.04.950	hypothetical protein, conserved	974		164	30.4741	31.2876	0		321	47.3456	48.6094	0		311	38.2869	39.3089	0		225	38.7898	39.8252	0		164	30.9062	31.7312	0		295	43.663	44.8285	0		80	16.034	16.462	0
Tb427.04.960	hypothetical protein, conserved	3536		183	34.0047	9.6167	1		149	21.9766	6.2151	0		229	28.1919	7.97283	0		287	49.4785	13.9928	1		102	19.2222	5.43613	0		179	26.4938	7.4926	0		207	41.4879	11.733	0
Tb427.04.970	hypothetical protein, conserved	563		43	7.99017	14.1921	0		90	13.2745	23.5781	0		107	13.1726	23.3972	0		73	12.5851	22.3537	0		123	23.1797	41.1717	0		329	48.6953	86.4926	0		81	16.2344	28.8355	0
Tb427.04.980	actin, putative	1118		284	52.7723	47.2024	1		211	31.1212	27.8365	0		331	40.749	36.4482	1		446	76.89	68.7746	1		274	51.636	46.186	0		384	56.8359	50.8371	0		237	47.5006	42.4871	2
Tb427.04.990	hypothetical protein, conserved	1052		243	45.1537	42.9218	0		228	33.6286	31.9664	0		361	44.4423	42.2455	0		290	49.9957	47.5245	0		390	73.4965	69.8636	0		470	69.5648	66.1262	0		199	39.8845	37.913	1
Tb427.05.1000	ubiquitin-conjugating enzyme e2, putative	446		1599	297.123	666.195	0		2308	340.416	763.265	0		5020	618.006	1385.66	0		1864	321.352	720.52	2		3201	603.237	1352.55	0		3716	550.006	1233.2	0		1472	295.025	661.491	1
Tb427.05.1010	hypothetical protein, conserved	3947		717	133.231	33.7551	0		344	50.7379	12.8548	0		434	53.4292	13.5367	1		650	112.059	28.391	3		210	39.575	10.0266	0		380	56.2439	14.2498	2		436	87.3851	22.1396	5
Tb427.05.1020	disulfide isomerase, putative	1769		238	44.2247	24.9998	0		218	32.1537	18.1762	3		382	47.0276	26.5843	0		343	59.1329	33.4273	0		343	64.6392	36.54	0		880	130.249	73.6286	1		453	90.7923	51.3241	0
Tb427.05.1030	hypothetical protein, conserved	521		160	29.7309	57.065	0		210	30.9737	59.4505	0		218	26.8377	51.512	0		214	36.8934	70.8127	0		285	53.709	103.088	0		409	60.5362	116.192	0		132	26.456	50.7793	0
Tb427.05.1040	hypothetical protein	593		25	4.64545	7.83381	1		56	8.25966	13.9286	1		38	4.67814	7.88893	0		38	6.55116	11.0475	0		26	4.89977	8.26268	0		65	9.62066	16.2237	0		27	5.41146	9.12557	0
Tb427.05.1050	hypothetical protein	812		270	50.1708	61.7867	0		206	30.3837	37.4184	1		234	28.8075	35.4772	2		274	47.2373	58.1741	1		67	12.6263	15.5497	0		106	15.6891	19.3215	0		137	27.4582	33.8155	0
Tb427.05.1060	mitochondrial processing peptidase, beta subunit, putative	1469		1061	197.153	134.209	1		368	54.2778	36.9488	1		599	73.7422	50.1989	0		1125	193.949	132.028	1		272	51.2591	34.8939	0		287	42.4789	28.9169	0		912	182.787	124.43	1
Tb427.05.1070	hypothetical protein, conserved	2750		747	138.806	50.4749	1		200	29.4988	10.7268	0		216	26.5915	9.66964	1		703	121.197	44.0715	3		151	28.4563	10.3478	0		245	36.2625	13.1864	0		403	80.7711	29.3713	3
Tb427.05.1080	RNA-binding protein, putative (RBP22)	719		392	72.8406	101.308	0		360	53.0978	73.8495	0		394	48.5049	67.4616	1		328	56.5469	78.6466	1		273	51.4476	71.5543	0		624	92.3584	128.454	0		214	42.8908	59.6535	1
Tb427.05.1090	threonyl-tRNA synthetase, putative	2399		934	173.554	72.3443	0		666	98.231	40.9466	0		739	90.9774	37.9231	0		1154	198.949	82.9298	4		275	51.8245	21.6025	2		725	107.307	44.73	1		1133	227.081	94.6565	2
Tb427.05.1100	peroxisome targeting signal 1 receptor (TbPEX5)	1967		3352	622.861	316.656	3		2123	313.13	159.191	2		2848	350.614	178.248	1		2529	435.997	221.656	2		1590	299.64	152.333	0		2378	351.968	178.937	3		1809	362.568	184.325	0
Tb427.05.1120	hypothetical protein, conserved	18188		10341	1921.54	105.649	10		1650	243.365	13.3805	2		1767	217.533	11.9603	10		9223	1590.04	87.4223	17		2974	560.458	30.8147	11		1739	257.39	14.1516	6		13855	2776.88	152.677	40
Tb427.05.1130	hypothetical protein, conserved	938		416	77.3002	82.4096	0		132	19.4692	20.7561	0		430	52.9368	56.4358	2		389	67.0632	71.496	0		272	51.2591	54.6472	0		309	45.7351	48.7582	1		126	25.2535	26.9227	1
Tb427.05.1140	choline/ethanolamine kinase (C/EK1)	1976		963	178.943	90.558	0		1040	153.394	77.6284	1		1330	163.735	82.8617	0		799	137.747	69.7099	1		335	63.1316	31.9492	0		985	145.79	73.7804	0		365	73.1549	37.0217	4
Tb427.05.1150	RNA helicase Prp43	2204		172	31.9607	14.5012	0		253	37.316	16.931	0		269	33.1163	15.0255	1		256	44.1342	20.0246	1		157	29.5871	13.4243	0		668	98.8708	44.8597	0		319	63.9354	29.0088	2
Tb427.05.1160	hypothetical protein, conserved	686		399	74.1413	108.078	0		901	132.892	193.72	1		1120	137.882	200.994	0		565	97.4055	141.99	0		760	143.224	208.781	0		939	138.982	202.597	0		284	56.9206	82.9746	0
Tb427.05.1170	hypothetical protein, conserved	452		77	14.308	31.6548	0		155	22.8616	50.5787	0		113	13.9113	30.7772	0		72	12.4127	27.4618	0		44	8.29191	18.3449	0		74	10.9528	24.2318	0		26	5.21104	11.5288	1
Tb427.05.1180	hypothetical protein, conserved	2588		1019	189.348	73.164	2		1132	166.963	64.5143	3		1432	176.292	68.119	0		1208	208.258	80.4707	1		945	178.088	68.8129	0		1046	154.819	59.8217	2		560	112.238	43.3685	2
Tb427.05.120	expression site-associated gene (ESAG) protein, putative	871		4	0.743271	0.853354	0		11	1.62243	1.86272	0		11	1.3542	1.55476	0		2	0.344798	0.395865	1		2	0.376905	0.432727	0		4	0.592041	0.679725	1		3	0.601273	0.690325	0
Tb427.05.1200	exosome component CSL4 (CSL4)	929		214	39.765	42.8041	0		370	54.5728	58.7435	0		389	47.8893	51.5494	1		410	70.6836	76.0857	0		541	101.953	109.745	0		251	37.1506	39.9898	0		127	25.4539	27.3993	0
Tb427.05.1210	short-chain dehydrogenase, putative	935		809	150.327	160.777	0		1268	187.022	200.024	0		1199	147.608	157.869	1		771	132.92	142.16	0		443	83.4845	89.2882	0		656	97.0947	103.845	0		455	91.1931	97.5328	0
Tb427.05.1230	hypothetical protein, conserved	1451		8857	1645.79	1134.24	4		7261	1070.95	738.08	2		12917	1590.2	1095.93	1		8076	1392.29	959.542	4		14952	2817.74	1941.93	2		6345	939.125	647.226	0		4491	900.106	620.335	3
Tb427.05.1240	hypothetical protein, conserved	1058		162	30.1025	28.4523	0		224	33.0386	31.2274	0		301	37.0558	35.0244	0		306	52.7541	49.8621	0		268	50.5053	47.7366	1		129	19.0933	18.0466	0		80	16.034	15.155	1
Tb427.05.1250	hypothetical protein, conserved	1730		309	57.4177	33.1894	0		441	65.0448	37.5982	0		438	53.9217	31.1686	1		505	87.0615	50.3246	4		361	68.0314	39.3245	0		244	36.1145	20.8754	0		246	49.3044	28.4997	2
Tb427.05.1260	hypothetical protein, conserved	1721		376	69.8675	40.597	0		62	9.14462	5.31355	2		42	5.17057	3.0044	1		323	55.6849	32.3561	0		53	9.98799	5.80359	0		24	3.55224	2.06406	0		89	17.8378	10.3648	0
Tb427.05.1270	hypothetical protein, conserved	647		186	34.5621	53.419	0		385	56.7852	87.7669	0		358	44.073	68.119	1		204	35.1694	54.3577	3		221	41.648	64.371	1		487	72.081	111.408	1		92	18.4391	28.4993	1
Tb427.05.1280	hypothetical protein, conserved	773		101	18.7676	24.2789	1		244	35.9885	46.5569	0		311	38.2869	49.5302	0		228	39.307	50.8499	0		295	55.5935	71.9192	1		322	47.6593	61.655	0		120	24.0509	31.1138	0
Tb427.05.1290	hypothetical protein, conserved	1418		259	48.1268	33.9399	0		262	38.6434	27.2521	0		545	67.0943	47.3162	0		287	49.4785	34.8932	0		231	43.5325	30.7	0		244	36.1145	25.4686	2		119	23.8505	16.8198	0
Tb427.05.130	variant surface glycoprotein (VSG)-related, putative	1018		50	9.29089	9.12661	1		31	4.57231	4.49147	0		27	3.32394	3.26517	0		41	7.06836	6.94338	0		39	7.34965	7.2197	0		31	4.58832	4.50719	0		42	8.41783	8.26899	1
Tb427.05.1300	vacuolar proton translocating ATPase subunit A, putative	2351		437	81.2024	34.5395	0		494	72.862	30.9919	0		609	74.9733	31.89	1		641	110.508	47.0046	2		464	87.442	37.1935	1		474	70.1568	29.8413	0		617	123.662	52.5997	2
Tb427.05.1310	protoheme IX farnesyltransferase, putative	1115		177	32.8898	29.4975	0		271	39.9709	35.8483	4		325	40.0104	35.8837	0		289	49.8233	44.6846	0		189	35.6175	31.944	0		294	43.515	39.0269	0		81	16.2344	14.56	0
Tb427.05.1320	hypothetical protein, conserved	2959		415	77.1144	26.061	5		506	74.6319	25.222	3		687	84.5758	28.5826	5		714	123.093	41.5995	1		502	94.6032	31.9713	0		395	58.464	19.758	4		292	58.524	19.7783	2
Tb427.05.1330	hypothetical protein, conserved	2957		247	45.897	15.5215	2		250	36.8735	12.4699	0		333	40.9953	13.8638	0		373	64.3048	21.7467	3		229	43.1556	14.5944	2		227	33.5983	11.3623	3		210	42.0891	14.2337	3
Tb427.05.1340	hypothetical protein, conserved	2462		425	78.9726	32.0766	3		571	84.219	34.2076	2		578	71.1569	28.9021	1		581	100.164	40.6839	3		291	54.8397	22.2745	1		321	47.5113	19.2978	1		260	52.1104	21.1659	1
Tb427.05.1350	hypothetical protein, conserved	1010		65	12.0782	11.9586	0		162	23.894	23.6574	0		189	23.2676	23.0372	0		137	23.6187	23.3848	2		116	21.8605	21.6441	0		154	22.7936	22.5679	0		82	16.4348	16.2721	1
Tb427.05.1360	nucleoside 2-deoxyribosyltransferase (NDRT)	461		114	21.1832	45.9506	0		256	37.7584	81.9055	1		401	49.3667	107.086	1		141	24.3083	52.7294	0		152	28.6448	62.1362	0		204	30.1941	65.4969	1		78	15.6331	33.9113	0
Tb427.05.1370	cyclophilin-type peptidyl-prolyl cis-trans isomerase, putative (PPIase)	716		780	144.938	202.427	2		698	102.951	143.786	4		888	109.321	152.682	2		681	117.404	163.972	7		943	177.711	248.199	0		459	67.9367	94.8836	1		323	64.7371	90.415	9
Tb427.05.1380	hypothetical protein	575		37	6.87526	11.957	0		36	5.30978	9.2344	0		33	4.06259	7.06538	0		26	4.48238	7.79544	0		19	3.5806	6.22713	0		32	4.73633	8.23709	0		17	3.40722	5.92559	3
Tb427.05.1390	64 kDa invariant surface glycoprotein (ISG64)	1304		27	5.01708	3.84746	0		33	4.8673	3.73259	0		9	1.10798	0.849678	0		15	2.58599	1.98312	1		6	1.13072	0.867113	0		24	3.55224	2.72411	2		41	8.2174	6.30169	0
Tb427.05.140	hypothetical protein, conserved	668		0	0	0	92		0	0	0	102		0	0	0	116		0	0	0	85		0	0	0	34		0	0	0	148		0	0	0	55
Tb427.05.1400	hypothetical protein	524		14	2.60145	4.9646	0		12	1.76993	3.37772	0		4	0.492435	0.939762	0		3	0.517197	0.987017	0		2	0.376905	0.719285	0		13	1.92413	3.67201	1		8	1.6034	3.05992	2
Tb427.05.1410	64 kDa invariant surface glycoprotein (ISG64)	1307		29	5.38872	4.12297	0		40	5.89976	4.51397	0		7	0.861762	0.659344	0		12	2.06879	1.58285	1		5	0.942263	0.720936	1		16	2.36816	1.81191	0		17	3.40722	2.6069	2
Tb427.05.1420	hypothetical protein	524		11	2.044	3.90076	1		14	2.06492	3.94068	0		4	0.492435	0.939762	1		9	1.55159	2.96105	0		2	0.376905	0.719285	0		3	0.444031	0.847387	0		9	1.80382	3.44241	1
Tb427.05.1430	64 kDa invariant surface glycoprotein (ISG64)	1300		26	4.83126	3.71636	1		42	6.19475	4.76519	1		12	1.47731	1.13639	0		9	1.55159	1.19353	3		3	0.565358	0.434891	1		12	1.77612	1.36625	1		10	2.00424	1.54173	0
Tb427.05.1440	hypothetical protein	908		34	6.31781	6.95794	0		37	5.45728	6.01022	0		11	1.3542	1.49141	0		16	2.75838	3.03787	0		12	2.26143	2.49056	0		27	3.99627	4.40118	0		27	5.41146	5.95976	5
Tb427.05.1450	receptor-type adenylate cyclase GRESAG 4, putative	3745		135	25.0854	6.69837	0		87	12.832	3.42643	0		83	10.218	2.72845	0		149	25.6875	6.85913	1		73	13.757	3.67344	0		166	24.5697	6.56066	1		217	43.4921	11.6134	1
Tb427.05.1460	hypothetical protein, conserved	980		140	26.0145	26.5454	0		438	64.6023	65.9208	0		515	63.4011	64.695	0		303	52.2369	53.303	1		201	37.879	38.652	0		514	76.0772	77.6298	0		341	68.3448	69.7395	2
Tb427.05.1470	NADH-cytochrome b5 reductase, putative (B5R)	884		1180	219.265	248.037	0		1488	219.471	248.27	1		2116	260.498	294.681	2		1722	296.871	335.827	3		1329	250.453	283.318	0		1444	213.727	241.772	0		1268	254.138	287.487	3
Tb427.05.1480	hypothetical protein	482		359	66.7086	138.4	1		18	2.65489	5.50807	2		30	3.69327	7.66238	3		279	48.0993	99.7912	7		61	11.4956	23.8498	5		12	1.77612	3.6849	0		172	34.473	71.5208	5
Tb427.05.1490	hypothetical protein, conserved	3356		1084	201.427	60.0198	0		40	5.89976	1.75797	0		50	6.15544	1.83416	0		969	167.055	49.7779	4		146	27.5141	8.19847	0		51	7.54852	2.24926	0		535	107.227	31.9509	5
Tb427.05.150	hypothetical protein, conserved	815		572	106.288	130.414	0		845	124.632	152.923	3		994	122.37	150.147	1		334	57.5813	70.6519	0		488	91.9649	112.84	1		1199	177.464	217.747	0		559	112.037	137.469	0
Tb427.05.1500	hypothetical protein, conserved	1543		294	54.6305	35.4053	0		336	49.558	32.1179	0		350	43.0881	27.9249	1		264	45.5133	29.4967	0		243	45.794	29.6785	1		497	73.5611	47.6741	0		174	34.8739	22.6013	2
Tb427.05.1510	hypothetical protein, conserved	977		383	71.1682	72.8436	1		791	116.668	119.414	0		732	90.1157	92.2371	0		538	92.7507	94.9342	2		796	150.008	153.54	0		912	134.985	138.163	0		371	74.3575	76.108	3
Tb427.05.1520	heat shock protein HslVU, ATPase subunit HslU, putative	1427		1168	217.035	152.092	0		804	118.585	83.101	0		1048	129.018	90.4121	0		1268	218.602	153.19	1		784	147.747	103.537	1		1370	202.774	142.098	1		617	123.662	86.6587	0
Tb427.05.1530	hypothetical protein, conserved	1616		134	24.8996	15.4082	0		264	38.9384	24.0955	0		362	44.5654	27.5776	1		276	47.5821	29.4444	1		298	56.1589	34.7518	0		397	58.76	36.3614	1		169	33.8717	20.9602	2
Tb427.05.1540	hypothetical protein, conserved	2207		75	13.9363	6.31461	0		148	21.8291	9.89085	1		154	18.9588	8.59029	1		117	20.1707	9.13941	2		102	19.2222	8.70963	0		332	49.1394	22.2652	0		204	40.8866	18.5259	1
Tb427.05.1550	mitochondrial carrier protein, putative	932		66	12.264	13.1588	1		149	21.9766	23.58	1		164	20.1899	21.6629	0		123	21.2051	22.7522	0		55	10.3649	11.1211	0		238	35.2264	37.7966	0		67	13.4284	14.4082	0
Tb427.05.1560	ATP-dependent DEAD/H RNA helicase, putative	2261		554	102.943	45.5299	1		449	66.2248	29.29	1		634	78.051	34.5206	0		548	94.4747	41.7845	1		925	174.319	77.098	0		1887	279.295	123.527	0		1995	399.847	176.845	3
Tb427.05.1570	hypothetical protein, conserved (ZC3H12)	503		179	33.2614	66.126	0		101	14.8969	29.6161	2		189	23.2676	46.2576	0		154	26.5495	52.7822	0		48	9.04572	17.9835	0		73	10.8047	21.4806	0		33	6.61401	13.1491	0
Tb427.05.1580	hypothetical protein, conserved (ZC3H13)	1700		196	36.4203	21.4237	1		69	10.1771	5.98652	2		99	12.1878	7.16928	1		139	23.9635	14.0962	0		29	5.46512	3.21478	0		145	21.4615	12.6244	0		119	23.8505	14.0297	4
Tb427.05.1590	hypothetical protein, conserved	764		68	12.6356	16.5388	0		150	22.1241	28.9582	0		199	24.4987	32.0663	0		108	18.6191	24.3705	0		110	20.7298	27.1332	0		278	41.1468	53.8571	0		106	21.245	27.8076	0
Tb427.05.160	retrotransposon hot spot protein (RHS, pseudogene), putative	652		11	2.044	3.13496	0		7	1.03246	1.58352	1		13	1.60042	2.45462	0		3	0.517197	0.793247	2		8	1.50762	2.3123	0		13	1.92413	2.95112	1		5	1.00212	1.537	3
Tb427.05.1600	hypothetical protein, conserved	1856		538	99.97	53.8632	3		212	31.2687	16.8474	0		272	33.4856	18.0418	0		569	98.0951	52.8529	1		191	35.9944	19.3936	0		202	29.8981	16.1089	1		266	53.3129	28.7246	3
Tb427.05.1610	60S ribosomal protein L13a, putative	668		720	133.789	200.283	0		14127	2083.65	3119.23	3		18886	2325.03	3480.59	1		1933	333.247	498.873	0		2691	507.126	759.17	0		11980	1773.16	2654.43	1		2112	423.297	633.677	0
Tb427.05.1620	hypothetical protein, conserved	803		442	82.1315	102.281	1		461	67.9947	84.6758	1		377	46.412	57.7983	1		352	60.6845	75.5722	1		347	65.393	81.4359	0		558	82.5897	102.851	4		155	31.0658	38.6872	1
Tb427.05.1630	hypothetical protein, conserved	479		97	18.0243	37.6291	0		327	48.2305	100.69	0		320	39.3948	82.2439	0		156	26.8943	56.1467	2		203	38.2559	79.8661	0		470	69.5648	145.229	1		139	27.859	58.1608	1
Tb427.05.1640	hypothetical protein, conserved	1991		1428	265.348	133.274	0		1163	171.535	86.1554	1		1290	158.81	79.7642	2		1296	223.429	112.22	3		762	143.601	72.125	0		703	104.051	52.2608	0		448	89.7902	45.098	2
Tb427.05.1650	serine/threonine-protein kinase, putative	2051		446	82.8748	40.407	1		284	41.8883	20.4233	1		418	51.4595	25.09	0		482	83.0963	40.515	1		167	31.4716	15.3445	0		181	26.7898	13.0618	0		410	82.174	40.0654	1
Tb427.05.1660	protein phosphatase 2C, putative	1277		1859	345.435	270.505	1		2198	324.192	253.87	0		2006	246.956	193.388	2		1844	317.904	248.946	1		931	175.449	137.392	0		1139	168.584	132.015	0		2249	450.755	352.979	3
Tb427.05.1670	hypothetical protein, conserved	1046		155	28.8018	27.5352	1		250	36.8735	35.2519	1		259	31.8852	30.483	0		214	36.8934	35.2709	0		187	35.2406	33.6909	0		450	66.6046	63.6755	0		205	41.087	39.2801	2
Tb427.05.1680	hypothetical protein, conserved	5255		928	172.439	32.8143	0		360	53.0978	10.1042	0		472	58.1074	11.0575	1		669	115.335	21.9477	1		297	55.9704	10.6509	0		500	74.0051	14.0828	1		670	134.284	25.5536	7
Tb427.05.1690	hypothetical protein, conserved	1388		1467	272.595	196.394	0		1082	159.588	114.977	1		1457	179.37	129.229	0		1473	253.944	182.957	2		1111	209.371	150.844	1		1417	209.73	151.103	0		825	165.35	119.128	0
Tb427.05.170	hypothetical protein, conserved	395		4	0.743271	1.8817	0		6	0.884964	2.24041	1		6	0.738653	1.87001	0		2	0.344798	0.872907	0		6	1.13072	2.86257	0		5	0.740051	1.87355	1		3	0.601273	1.52221	0
Tb427.05.1700	replication Factor A 28 kDa subunit, putative	767		2043	379.626	494.949	3		931	137.317	179.031	3		1343	165.335	215.561	0		1783	307.388	400.766	7		1023	192.787	251.352	0		1038	153.635	200.306	1		759	152.122	198.334	1
Tb427.05.1710	ribonucleoprotein p18, mitochondrial precursor, putative	566		2105	391.147	691.072	2		3897	574.784	1015.52	2		3042	374.497	661.656	0		1980	341.35	603.092	3		1549	291.913	515.747	0		2851	421.977	745.542	1		883	176.975	312.676	1
Tb427.05.1720	hypothetical protein, conserved	1889		860	159.803	84.5968	1		1657	244.397	129.379	0		1842	226.767	120.046	0		939	161.883	85.6976	2		1208	227.651	120.514	0		1457	215.651	114.161	0		435	87.1847	46.1539	1
Tb427.05.1730	inhibitor of serine peptidase (ISP), putative	497		192	35.677	71.7848	0		229	33.7761	67.96	0		273	33.6087	67.6232	0		273	47.0649	94.6981	0		114	21.4836	43.2265	0		239	35.3744	71.1759	0		138	27.6586	55.6511	0
Tb427.05.1740	hypothetical protein	455		397	73.7697	162.131	74		383	56.4902	124.154	4		464	57.1225	125.544	1		487	83.9583	184.524	55		643	121.175	266.319	22		343	50.7675	111.577	0		221	44.2938	97.349	46
Tb427.05.1750	RNA-binding protein, putative (RBP30)	1496		160	29.7309	19.8736	0		250	36.8735	24.648	0		318	39.1486	26.1689	0		298	51.3749	34.3415	1		329	62.0009	41.4444	0		433	64.0884	42.8398	0		158	31.6671	21.1678	1
Tb427.05.1760	hypothetical protein, conserved	1985		529	98.2976	49.5202	1		58	8.55465	4.30965	0		63	7.75586	3.90723	0		371	63.96	32.2217	1		58	10.9302	5.50642	0		87	12.8769	6.4871	1		161	32.2683	16.2561	2
Tb427.05.1770	hypothetical protein, conserved	2102		811	150.698	71.6928	0		428	63.1274	30.0321	0		449	55.2759	26.2968	1		994	171.365	81.5246	2		774	145.862	69.3921	0		394	58.316	27.7431	1		1356	271.776	129.294	2
Tb427.05.1780	hypothetical protein, conserved	1403		284	52.7723	37.6139	0		387	57.0802	40.6844	0		535	65.8632	46.9446	1		439	75.6832	53.9438	2		237	44.6633	31.8341	1		521	77.1133	54.9632	0		275	55.1167	39.2849	1
Tb427.05.1790	hypothetical protein, conserved	1895		756	140.478	74.131	1		954	140.709	74.2529	0		1081	133.081	70.2273	0		1062	183.088	96.6162	0		965	181.857	95.9666	1		1862	275.595	145.433	1		853	170.962	90.2175	2
Tb427.05.180	variant surface glycoprotein (VSG, pseudogene), putative	1609		0	0	0	0		3	0.442482	0.275004	0		0	0	0	0		0	0	0	0		0	0	0	0		1	0.14801	0.0919889	0		0	0	0	0
Tb427.05.1800	hypothetical protein, conserved	371		157	29.1734	78.6345	0		353	52.0654	140.338	2		362	44.5654	120.122	0		361	62.2361	167.752	1		609	114.768	309.347	0		520	76.9653	207.454	0		108	21.6458	58.3446	0
Tb427.05.1810	lysosomal/endosomal membrane protein p67 (p67)	1979		669	124.312	62.8156	2		792	116.815	59.0274	4		1089	134.066	67.7441	0		1199	206.706	104.45	0		609	114.768	57.9927	0		1068	158.075	79.8761	0		1079	216.258	109.276	2
Tb427.05.1820	60S acidic ribosomal protein, putative	323		90	16.7236	51.7759	0		1317	194.25	601.392	1		1457	179.37	555.324	0		247	42.5826	131.835	0		361	68.0314	210.623	1		1040	153.931	476.565	1		261	52.3108	161.953	1
Tb427.05.1830	lysosomal/endosomal membrane protein p67	1985		598	111.119	55.9794	1		654	96.461	48.595	1		776	95.5325	48.1272	1		912	157.228	79.208	3		420	79.1501	39.8741	0		812	120.184	60.5462	1		860	172.365	86.8338	4
Tb427.05.1840	hypothetical protein, conserved	461		236	43.853	95.1258	0		680	100.296	217.562	0		431	53.0599	115.097	0		321	55.3401	120.044	0		279	52.5783	114.053	0		510	75.4852	163.742	0		185	37.0785	80.4307	0
Tb427.05.1850	hypothetical protein, conserved	7877		4058	754.049	95.7279	0		1200	176.993	22.4696	1		1646	202.637	25.7252	0		3267	563.228	71.5028	1		1726	325.269	41.2935	0		791	117.076	14.863	1		1370	274.582	34.8586	3
Tb427.05.1860	hypothetical protein, conserved	1529		108	20.0683	13.1251	0		221	32.5962	21.3186	1		283	34.8398	22.786	0		215	37.0658	24.2419	0		168	31.66	20.7064	0		184	27.2339	17.8116	0		73	14.631	9.56899	0
Tb427.05.1870	hypothetical protein, conserved	2663		632	117.437	44.0995	0		910	134.219	50.4016	2		865	106.489	39.9884	0		968	166.882	62.667	1		930	175.261	65.8133	1		963	142.534	53.5238	2		619	124.063	46.5876	1
Tb427.05.1880	inhibitor of serine peptidase (ISP), putative	464		480	89.1926	192.225	0		488	71.977	155.123	0		465	57.2456	123.374	0		370	63.7876	137.473	0		947	178.465	384.622	1		688	101.831	219.463	0		169	33.8717	72.9994	0
Tb427.05.1890	hypothetical protein, conserved	3002		665	123.569	41.1622	1		559	82.4491	27.4647	2		862	106.12	35.3497	0		787	135.678	45.1959	0		279	52.5783	17.5144	1		539	79.7775	26.5748	0		261	52.3108	17.4253	1
Tb427.05.190	variant surface glycoprotein (VSG, pseudogene), putative	113		0	0	0	0		0	0	0	0		0	0	0	0		0	0	0	0		0	0	0	0		0	0	0	0		0	0	0	0
Tb427.05.1900	hypothetical protein, conserved	2048		4204	781.178	381.435	2		5114	754.284	368.303	2		7021	864.347	422.045	0		3972	684.769	334.36	2		6475	1220.23	595.816	0		4614	682.919	333.457	0		1276	255.742	124.874	3
Tb427.05.1910	hypothetical protein, conserved	3503		799	148.468	42.3832	0		501	73.8945	21.0946	0		608	74.8502	21.3675	1		717	123.61	35.2869	3		325	61.2471	17.4842	1		478	70.7489	20.1967	0		414	82.9757	23.6871	2
Tb427.05.1920	hypothetical protein, conserved	1898		1014	188.419	99.2726	1		725	106.933	56.3399	0		604	74.3578	39.1769	2		953	164.296	86.5629	0		540	101.764	53.6166	0		786	116.336	61.294	0		500	100.212	52.7989	6
Tb427.05.1930	hypothetical protein, conserved	647		566	105.173	162.555	0		1354	199.707	308.666	3		1270	156.348	241.651	0		563	97.0607	150.016	1		627	118.16	182.627	1		1198	177.316	274.059	0		255	51.1082	78.9927	0
Tb427.05.1940	hypothetical protein, conserved	575		1051	195.295	339.643	0		1278	188.497	327.821	1		1314	161.765	281.331	1		857	147.746	256.95	0		1427	268.922	467.69	0		1608	238	413.914	0		221	44.2938	77.0327	1
Tb427.05.1950	hypothetical protein, conserved	1835		2813	522.706	284.853	0		404	59.5875	32.4728	0		638	78.5435	42.803	0		1833	316.007	172.211	7		777	146.428	79.7971	0		315	46.6232	25.4077	1		396	79.3681	43.2524	2
Tb427.05.1960	hypothetical protein, conserved	1145		484	89.9358	78.5466	1		870	128.32	112.07	1		912	112.275	98.057	0		470	81.0276	70.7664	0		673	126.829	110.767	1		670	99.1668	86.6086	1		176	35.2747	30.8076	2
Tb427.05.1970	hypothetical protein	827		148	27.501	33.254	0		49	7.2272	8.73906	0		68	8.3714	10.1226	0		101	17.4123	21.0548	0		20	3.76905	4.5575	0		9	1.33209	1.61075	0		24	4.81019	5.81643	0
Tb427.05.1980	hypothetical protein, conserved	1715		433	80.4591	46.9149	0		375	55.3102	32.2509	0		243	29.9155	17.4434	0		450	77.5796	45.2359	1		92	17.3376	10.1094	0		149	22.0535	12.8592	0		129	25.8548	15.0757	1
Tb427.05.1990	hypothetical protein, conserved	1406		1604	298.052	211.986	4		651	96.0185	68.292	2		1411	173.707	123.547	6		1691	291.527	207.345	3		924	174.13	123.848	1		282	41.7389	29.6863	0		1732	347.135	246.896	4
Tb427.05.2020	hypothetical protein, conserved	2609		58	10.7774	4.13087	6		36	5.30978	2.03518	1		63	7.75586	2.97273	1		71	12.2403	4.69158	3		52	9.79953	3.75605	2		116	17.1692	6.58075	0		134	26.8569	10.2939	4
Tb427.05.2030	hypothetical protein, conserved	1214		356	66.1512	54.4902	0		487	71.8295	59.1677	1		539	66.3557	54.6587	1		332	57.2365	47.147	1		303	57.1011	47.0355	0		622	92.0623	75.8339	0		257	51.5091	42.4292	2
Tb427.05.2040	hypothetical protein, conserved	980		310	57.6035	58.7791	2		384	56.6377	57.7935	1		448	55.1528	56.2783	2		443	76.3728	77.9314	4		320	60.3048	61.5355	0		463	68.5287	69.9273	0		206	41.2874	42.13	0
Tb427.05.2050	hypothetical protein, conserved	1106		1126	209.231	189.178	1		1393	205.459	185.768	0		1051	129.387	116.987	2		1403	241.876	218.694	2		2378	448.14	405.19	2		1397	206.77	186.953	2		833	166.954	150.953	1
Tb427.05.2060	cell division control protein, putative	2183		504	93.6522	42.9007	1		501	73.8945	33.85	1		544	66.9712	30.6785	1		500	86.1995	39.4867	1		363	68.4083	31.3368	0		851	125.957	57.6989	2		398	79.769	36.541	1
Tb427.05.2070	hypothetical protein, conserved	1904		536	99.5984	52.3101	0		512	75.5169	39.6622	0		599	73.7422	38.7302	2		715	123.265	64.7402	3		676	127.394	66.9086	2		464	68.6767	36.0697	0		340	68.1443	35.7901	3
Tb427.05.2080	guanosine monophosphate reductase, putative	1475		539	100.156	67.9023	2		691	101.918	69.0972	0		743	91.4699	62.0135	1		560	96.5435	65.4532	5		343	64.6392	43.8232	1		1235	182.793	123.927	2		983	197.017	133.571	6
Tb427.05.2090	kinesin, putative	3266		4196	779.692	238.73	0		1455	214.604	65.7084	1		1801	221.719	67.887	2		3048	525.472	160.892	3		1326	249.888	76.512	0		1589	235.188	72.0111	1		2126	426.102	130.466	1
Tb427.05.2100	hypothetical protein, conserved	1397		332	61.6915	44.16	0		978	144.249	103.256	0		916	112.768	80.7213	0		491	84.6479	60.5927	4		515	97.0531	69.4725	1		636	94.1345	67.3833	0		248	49.7053	35.58	0
Tb427.05.2110	hypothetical protein, conserved	548		290	53.8872	98.3343	0		594	87.6114	159.875	0		800	98.4871	179.721	0		261	44.9962	82.1098	0		684	128.902	235.222	1		1401	207.362	378.398	0		264	52.9121	96.5549	2
Tb427.05.2120	hypothetical protein, conserved	1055		507	94.2097	89.2983	0		139	20.5017	19.4328	1		222	27.3302	25.9054	0		498	85.8547	81.3789	3		105	19.7875	18.7559	0		101	14.949	14.1697	1		124	24.8526	23.557	0
[truncated: 6,945 more rows]

## Sheet: S3B
			Total Starvation pA replicate 1			Total Starvation pA replicate 2			P4 Starvation pA replicate 1			P4 Starvation pA replicate 2
[truncated: 7,900 more rows]

[truncated: 3 more sheets: S3C, S3D, legend]
